# Supplementary material for: Estimating the effects of transcription factors binding and histone modifications on gene expression levels in human cells
Source: Oncotarget. 2017 Apr 9;8(25):40090–103. doi: 10.18632/oncotarget.16988 (PMC5522221; doi:10.18632/oncotarget.16988)
Supplement: Supplementary file 3 [file oncotarget-08-40090-s003.xls]

## Sheet: 32767 TFs-modes for H1
[[1]]
0.506552	ATF2
0.343936	CEBPB
0.328686	GABPA
0.116627	JUND
0.339865	MAX
0.407675	NRF1
0.386682	NRSF
0.660517	POLR2A
0.423079	SIX5
0.451952	SP1
0.406032	SP2
0.475239	SP4
0.272209	SUZ12
0.341343	TCF12
0.394201	USF2
[[2]]
0.525186	ATF2	CEBPB
0.555771	ATF2	GABPA
0.513711	ATF2	JUND
0.540835	ATF2	MAX
0.515049	ATF2	NRF1
0.542534	ATF2	NRSF
0.688034	ATF2	POLR2A
0.530249	ATF2	SIX5
0.515896	ATF2	SP1
0.513146	ATF2	SP2
0.521319	ATF2	SP4
0.590285	ATF2	SUZ12
0.566929	ATF2	TCF12
0.524698	ATF2	USF2
0.37147	CEBPB	GABPA
0.357969	CEBPB	JUND
0.361851	CEBPB	MAX
0.412657	CEBPB	NRF1
0.409184	CEBPB	NRSF
0.682903	CEBPB	POLR2A
0.428219	CEBPB	SIX5
0.4782	CEBPB	SP1
0.414048	CEBPB	SP2
0.484405	CEBPB	SP4
0.417075	CEBPB	SUZ12
0.376657	CEBPB	TCF12
0.402422	CEBPB	USF2
0.342247	GABPA	JUND
0.366204	GABPA	MAX
0.421628	GABPA	NRF1
0.414231	GABPA	NRSF
0.700101	GABPA	POLR2A
0.444849	GABPA	SIX5
0.471674	GABPA	SP1
0.425379	GABPA	SP2
0.520014	GABPA	SP4
0.451807	GABPA	SUZ12
0.360583	GABPA	TCF12
0.414662	GABPA	USF2
0.356842	JUND	MAX
0.417614	JUND	NRF1
0.398105	JUND	NRSF
0.662172	JUND	POLR2A
0.431953	JUND	SIX5
0.459852	JUND	SP1
0.41634	JUND	SP2
0.481431	JUND	SP4
0.292863	JUND	SUZ12
0.357953	JUND	TCF12
0.407776	JUND	USF2
0.416206	MAX	NRF1
0.409032	MAX	NRSF
0.697684	MAX	POLR2A
0.430786	MAX	SIX5
0.488268	MAX	SP1
0.418499	MAX	SP2
0.501072	MAX	SP4
0.418805	MAX	SUZ12
0.367319	MAX	TCF12
0.403047	MAX	USF2
0.436837	NRF1	NRSF
0.674267	NRF1	POLR2A
0.449529	NRF1	SIX5
0.469273	NRF1	SP1
0.437095	NRF1	SP2
0.483779	NRF1	SP4
0.469415	NRF1	SUZ12
0.425363	NRF1	TCF12
0.426084	NRF1	USF2
0.697065	NRSF	POLR2A
0.453955	NRSF	SIX5
0.48916	NRSF	SP1
0.437931	NRSF	SP2
0.503268	NRSF	SP4
0.44796	NRSF	SUZ12
0.421821	NRSF	TCF12
0.428985	NRSF	USF2
0.669011	POLR2A	SIX5
0.67808	POLR2A	SP1
0.663074	POLR2A	SP2
0.692569	POLR2A	SP4
0.694682	POLR2A	SUZ12
0.698392	POLR2A	TCF12
0.690687	POLR2A	USF2
0.485418	SIX5	SP1
0.450273	SIX5	SP2
0.50973	SIX5	SP4
0.460245	SIX5	SUZ12
0.441964	SIX5	TCF12
0.453338	SIX5	USF2
0.467715	SP1	SP2
0.489602	SP1	SP4
0.523534	SP1	SUZ12
0.506571	SP1	TCF12
0.467359	SP1	USF2
0.483519	SP2	SP4
0.452593	SP2	SUZ12
0.427243	SP2	TCF12
0.438306	SP2	USF2
0.55635	SP4	SUZ12
0.525711	SP4	TCF12
0.482054	SP4	USF2
0.430775	SUZ12	TCF12
0.491488	SUZ12	USF2
0.415938	TCF12	USF2
[[3]]
0.568137	ATF2	CEBPB	GABPA
0.533239	ATF2	CEBPB	JUND
0.547882	ATF2	CEBPB	MAX
0.541556	ATF2	CEBPB	NRF1
0.556589	ATF2	CEBPB	NRSF
0.69678	ATF2	CEBPB	POLR2A
0.57375	ATF2	CEBPB	SIX5
0.543547	ATF2	CEBPB	SP1
0.539059	ATF2	CEBPB	SP2
0.536869	ATF2	CEBPB	SP4
0.611884	ATF2	CEBPB	SUZ12
0.572503	ATF2	CEBPB	TCF12
0.538214	ATF2	CEBPB	USF2
0.562029	ATF2	GABPA	JUND
0.57321	ATF2	GABPA	MAX
0.571488	ATF2	GABPA	NRF1
0.576128	ATF2	GABPA	NRSF
0.704013	ATF2	GABPA	POLR2A
0.578474	ATF2	GABPA	SIX5
0.571938	ATF2	GABPA	SP1
0.56864	ATF2	GABPA	SP2
0.560996	ATF2	GABPA	SP4
0.605992	ATF2	GABPA	SUZ12
0.585442	ATF2	GABPA	TCF12
0.56332	ATF2	GABPA	USF2
0.547942	ATF2	JUND	MAX
0.521621	ATF2	JUND	NRF1
0.547168	ATF2	JUND	NRSF
0.689476	ATF2	JUND	POLR2A
0.536568	ATF2	JUND	SIX5
0.522644	ATF2	JUND	SP1
0.520596	ATF2	JUND	SP2
0.526271	ATF2	JUND	SP4
0.596241	ATF2	JUND	SUZ12
0.573634	ATF2	JUND	TCF12
0.533063	ATF2	JUND	USF2
0.562186	ATF2	MAX	NRF1
0.563732	ATF2	MAX	NRSF
0.704418	ATF2	MAX	POLR2A
0.582895	ATF2	MAX	SIX5
0.56494	ATF2	MAX	SP1
0.553511	ATF2	MAX	SP2
0.553366	ATF2	MAX	SP4
0.613602	ATF2	MAX	SUZ12
0.575957	ATF2	MAX	TCF12
0.547998	ATF2	MAX	USF2
0.554419	ATF2	NRF1	NRSF
0.696436	ATF2	NRF1	POLR2A
0.541026	ATF2	NRF1	SIX5
0.526494	ATF2	NRF1	SP1
0.522675	ATF2	NRF1	SP2
0.529717	ATF2	NRF1	SP4
0.599468	ATF2	NRF1	SUZ12
0.587295	ATF2	NRF1	TCF12
0.538974	ATF2	NRF1	USF2
0.703659	ATF2	NRSF	POLR2A
0.569659	ATF2	NRSF	SIX5
0.558334	ATF2	NRSF	SP1
0.547263	ATF2	NRSF	SP2
0.550492	ATF2	NRSF	SP4
0.607606	ATF2	NRSF	SUZ12
0.586183	ATF2	NRSF	TCF12
0.553469	ATF2	NRSF	USF2
0.700337	ATF2	POLR2A	SIX5
0.693539	ATF2	POLR2A	SP1
0.688755	ATF2	POLR2A	SP2
0.697092	ATF2	POLR2A	SP4
0.70315	ATF2	POLR2A	SUZ12
0.704268	ATF2	POLR2A	TCF12
0.697821	ATF2	POLR2A	USF2
0.540258	ATF2	SIX5	SP1
0.538403	ATF2	SIX5	SP2
0.543052	ATF2	SIX5	SP4
0.598677	ATF2	SIX5	SUZ12
0.602055	ATF2	SIX5	TCF12
0.554362	ATF2	SIX5	USF2
0.52329	ATF2	SP1	SP2
0.531633	ATF2	SP1	SP4
0.596607	ATF2	SP1	SUZ12
0.599492	ATF2	SP1	TCF12
0.539378	ATF2	SP1	USF2
0.527927	ATF2	SP2	SP4
0.595966	ATF2	SP2	SUZ12
0.576425	ATF2	SP2	TCF12
0.533851	ATF2	SP2	USF2
0.595362	ATF2	SP4	SUZ12
0.574945	ATF2	SP4	TCF12
0.532988	ATF2	SP4	USF2
0.616756	ATF2	SUZ12	TCF12
0.596514	ATF2	SUZ12	USF2
0.574578	ATF2	TCF12	USF2
0.385224	CEBPB	GABPA	JUND
0.383245	CEBPB	GABPA	MAX
0.431407	CEBPB	GABPA	NRF1
0.425826	CEBPB	GABPA	NRSF
0.707797	CEBPB	GABPA	POLR2A
0.456362	CEBPB	GABPA	SIX5
0.491249	CEBPB	GABPA	SP1
0.431766	CEBPB	GABPA	SP2
0.531433	CEBPB	GABPA	SP4
0.468699	CEBPB	GABPA	SUZ12
0.392057	CEBPB	GABPA	TCF12
0.421676	CEBPB	GABPA	USF2
0.37875	CEBPB	JUND	MAX
0.427035	CEBPB	JUND	NRF1
0.42249	CEBPB	JUND	NRSF
0.685673	CEBPB	JUND	POLR2A
0.440742	CEBPB	JUND	SIX5
0.487934	CEBPB	JUND	SP1
0.428159	CEBPB	JUND	SP2
0.493546	CEBPB	JUND	SP4
0.429494	CEBPB	JUND	SUZ12
0.392276	CEBPB	JUND	TCF12
0.416574	CEBPB	JUND	USF2
0.422079	CEBPB	MAX	NRF1
0.416957	CEBPB	MAX	NRSF
0.701188	CEBPB	MAX	POLR2A
0.434814	CEBPB	MAX	SIX5
0.497868	CEBPB	MAX	SP1
0.424376	CEBPB	MAX	SP2
0.506633	CEBPB	MAX	SP4
0.435799	CEBPB	MAX	SUZ12
0.386285	CEBPB	MAX	TCF12
0.411528	CEBPB	MAX	USF2
0.44756	CEBPB	NRF1	NRSF
0.688476	CEBPB	NRF1	POLR2A
0.458344	CEBPB	NRF1	SIX5
0.497113	CEBPB	NRF1	SP1
0.449629	CEBPB	NRF1	SP2
0.503776	CEBPB	NRF1	SP4
0.475283	CEBPB	NRF1	SUZ12
0.434862	CEBPB	NRF1	TCF12
0.436068	CEBPB	NRF1	USF2
0.704247	CEBPB	NRSF	POLR2A
0.463408	CEBPB	NRSF	SIX5
0.508604	CEBPB	NRSF	SP1
0.447493	CEBPB	NRSF	SP2
0.511963	CEBPB	NRSF	SP4
0.469241	CEBPB	NRSF	SUZ12
0.430093	CEBPB	NRSF	TCF12
0.436175	CEBPB	NRSF	USF2
0.703839	CEBPB	POLR2A	SIX5
0.688439	CEBPB	POLR2A	SP1
0.686751	CEBPB	POLR2A	SP2
0.700998	CEBPB	POLR2A	SP4
0.709758	CEBPB	POLR2A	SUZ12
0.703416	CEBPB	POLR2A	TCF12
0.694722	CEBPB	POLR2A	USF2
0.516835	CEBPB	SIX5	SP1
0.456528	CEBPB	SIX5	SP2
0.545047	CEBPB	SIX5	SP4
0.477306	CEBPB	SIX5	SUZ12
0.449294	CEBPB	SIX5	TCF12
0.468154	CEBPB	SIX5	USF2
0.499012	CEBPB	SP1	SP2
0.515636	CEBPB	SP1	SP4
0.542502	CEBPB	SP1	SUZ12
0.520598	CEBPB	SP1	TCF12
0.487521	CEBPB	SP1	USF2
0.503031	CEBPB	SP2	SP4
0.466094	CEBPB	SP2	SUZ12
0.434935	CEBPB	SP2	TCF12
0.450053	CEBPB	SP2	USF2
0.574447	CEBPB	SP4	SUZ12
0.531624	CEBPB	SP4	TCF12
0.492104	CEBPB	SP4	USF2
0.442738	CEBPB	SUZ12	TCF12
0.501484	CEBPB	SUZ12	USF2
0.428162	CEBPB	TCF12	USF2
0.379761	GABPA	JUND	MAX
0.434038	GABPA	JUND	NRF1
0.424871	GABPA	JUND	NRSF
0.7019	GABPA	JUND	POLR2A
0.456002	GABPA	JUND	SIX5
0.479571	GABPA	JUND	SP1
0.437329	GABPA	JUND	SP2
0.527287	GABPA	JUND	SP4
0.46127	GABPA	JUND	SUZ12
0.374814	GABPA	JUND	TCF12
0.425439	GABPA	JUND	USF2
0.434177	GABPA	MAX	NRF1
0.42553	GABPA	MAX	NRSF
0.709876	GABPA	MAX	POLR2A
0.456178	GABPA	MAX	SIX5
0.498837	GABPA	MAX	SP1
0.434947	GABPA	MAX	SP2
0.537741	GABPA	MAX	SP4
0.469026	GABPA	MAX	SUZ12
0.38417	GABPA	MAX	TCF12
0.423947	GABPA	MAX	USF2
0.455308	GABPA	NRF1	NRSF
0.711267	GABPA	NRF1	POLR2A
0.46525	GABPA	NRF1	SIX5
0.490257	GABPA	NRF1	SP1
0.454371	GABPA	NRF1	SP2
0.536489	GABPA	NRF1	SP4
0.496387	GABPA	NRF1	SUZ12
0.437588	GABPA	NRF1	TCF12
0.445526	GABPA	NRF1	USF2
0.708092	GABPA	NRSF	POLR2A
0.469312	GABPA	NRSF	SIX5
0.5045	GABPA	NRSF	SP1
0.454876	GABPA	NRSF	SP2
0.540333	GABPA	NRSF	SP4
0.4871	GABPA	NRSF	SUZ12
0.43243	GABPA	NRSF	TCF12
0.448193	GABPA	NRSF	USF2
0.711486	GABPA	POLR2A	SIX5
0.708044	GABPA	POLR2A	SP1
0.702911	GABPA	POLR2A	SP2
0.703282	GABPA	POLR2A	SP4
0.708891	GABPA	POLR2A	SUZ12
0.706456	GABPA	POLR2A	TCF12
0.706957	GABPA	POLR2A	USF2
0.49946	GABPA	SIX5	SP1
0.464039	GABPA	SIX5	SP2
0.549294	GABPA	SIX5	SP4
0.505109	GABPA	SIX5	SUZ12
0.461621	GABPA	SIX5	TCF12
0.466513	GABPA	SIX5	USF2
0.489541	GABPA	SP1	SP2
0.543255	GABPA	SP1	SP4
0.533102	GABPA	SP1	SUZ12
0.512419	GABPA	SP1	TCF12
0.488752	GABPA	SP1	USF2
0.5297	GABPA	SP2	SP4
0.490469	GABPA	SP2	SUZ12
0.440217	GABPA	SP2	TCF12
0.454032	GABPA	SP2	USF2
0.569428	GABPA	SP4	SUZ12
0.548357	GABPA	SP4	TCF12
0.52934	GABPA	SP4	USF2
0.464987	GABPA	SUZ12	TCF12
0.505697	GABPA	SUZ12	USF2
0.430046	GABPA	TCF12	USF2
0.429295	JUND	MAX	NRF1
0.421675	JUND	MAX	NRSF
0.699983	JUND	MAX	POLR2A
0.443765	JUND	MAX	SIX5
0.496336	JUND	MAX	SP1
0.43192	JUND	MAX	SP2
0.509014	JUND	MAX	SP4
0.432748	JUND	MAX	SUZ12
0.383194	JUND	MAX	TCF12
0.416768	JUND	MAX	USF2
0.448759	JUND	NRF1	NRSF
0.676031	JUND	NRF1	POLR2A
0.459115	JUND	NRF1	SIX5
0.478162	JUND	NRF1	SP1
0.448512	JUND	NRF1	SP2
0.489993	JUND	NRF1	SP4
0.480313	JUND	NRF1	SUZ12
0.440347	JUND	NRF1	TCF12
0.438335	JUND	NRF1	USF2
0.698589	JUND	NRSF	POLR2A
0.465431	JUND	NRSF	SIX5
0.496946	JUND	NRSF	SP1
0.449261	JUND	NRSF	SP2
0.510084	JUND	NRSF	SP4
0.459547	JUND	NRSF	SUZ12
0.43564	JUND	NRSF	TCF12
0.441866	JUND	NRSF	USF2
0.671284	JUND	POLR2A	SIX5
0.680128	JUND	POLR2A	SP1
0.666242	JUND	POLR2A	SP2
0.694825	JUND	POLR2A	SP4
0.697828	JUND	POLR2A	SUZ12
0.701407	JUND	POLR2A	TCF12
0.693706	JUND	POLR2A	USF2
0.493376	JUND	SIX5	SP1
0.460991	JUND	SIX5	SP2
0.514605	JUND	SIX5	SP4
0.470227	JUND	SIX5	SUZ12
0.456994	JUND	SIX5	TCF12
0.465267	JUND	SIX5	USF2
0.476885	JUND	SP1	SP2
0.496252	JUND	SP1	SP4
0.530756	JUND	SP1	SUZ12
0.515066	JUND	SP1	TCF12
0.47684	JUND	SP1	USF2
0.490586	JUND	SP2	SP4
0.46487	JUND	SP2	SUZ12
0.441958	JUND	SP2	TCF12
0.451265	JUND	SP2	USF2
0.561619	JUND	SP4	SUZ12
0.534725	JUND	SP4	TCF12
0.489528	JUND	SP4	USF2
0.444643	JUND	SUZ12	TCF12
0.501899	JUND	SUZ12	USF2
0.4298	JUND	TCF12	USF2
0.453823	MAX	NRF1	NRSF
0.707218	MAX	NRF1	POLR2A
0.457313	MAX	NRF1	SIX5
0.50672	MAX	NRF1	SP1
0.45284	MAX	NRF1	SP2
0.525663	MAX	NRF1	SP4
0.479701	MAX	NRF1	SUZ12
0.433499	MAX	NRF1	TCF12
0.444471	MAX	NRF1	USF2
0.70768	MAX	NRSF	POLR2A
0.465531	MAX	NRSF	SIX5
0.513159	MAX	NRSF	SP1
0.452092	MAX	NRSF	SP2
0.521754	MAX	NRSF	SP4
0.468249	MAX	NRSF	SUZ12
0.427201	MAX	NRSF	TCF12
0.444087	MAX	NRSF	USF2
0.71673	MAX	POLR2A	SIX5
0.703922	MAX	POLR2A	SP1
0.701001	MAX	POLR2A	SP2
0.706835	MAX	POLR2A	SP4
0.715087	MAX	POLR2A	SUZ12
0.704436	MAX	POLR2A	TCF12
0.702258	MAX	POLR2A	USF2
0.517505	MAX	SIX5	SP1
0.457891	MAX	SIX5	SP2
0.556519	MAX	SIX5	SP4
0.483416	MAX	SIX5	SUZ12
0.447405	MAX	SIX5	TCF12
0.472772	MAX	SIX5	USF2
0.503472	MAX	SP1	SP2
0.535913	MAX	SP1	SP4
0.543983	MAX	SP1	SUZ12
0.521249	MAX	SP1	TCF12
0.500807	MAX	SP1	USF2
0.517825	MAX	SP2	SP4
0.471979	MAX	SP2	SUZ12
0.434828	MAX	SP2	TCF12
0.459685	MAX	SP2	USF2
0.577828	MAX	SP4	SUZ12
0.533952	MAX	SP4	TCF12
0.504602	MAX	SP4	USF2
0.440418	MAX	SUZ12	TCF12
0.501733	MAX	SUZ12	USF2
0.424476	MAX	TCF12	USF2
0.708033	NRF1	NRSF	POLR2A
0.466928	NRF1	NRSF	SIX5
0.500254	NRF1	NRSF	SP1
0.457349	NRF1	NRSF	SP2
0.515174	NRF1	NRSF	SP4
0.495694	NRF1	NRSF	SUZ12
0.462995	NRF1	NRSF	TCF12
0.449904	NRF1	NRSF	USF2
0.686202	NRF1	POLR2A	SIX5
0.682994	NRF1	POLR2A	SP1
0.676018	NRF1	POLR2A	SP2
0.702004	NRF1	POLR2A	SP4
0.707946	NRF1	POLR2A	SUZ12
0.710406	NRF1	POLR2A	TCF12
0.698355	NRF1	POLR2A	USF2
0.49687	NRF1	SIX5	SP1
0.462375	NRF1	SIX5	SP2
0.51615	NRF1	SIX5	SP4
0.496993	NRF1	SIX5	SUZ12
0.466313	NRF1	SIX5	TCF12
0.463702	NRF1	SIX5	USF2
0.481494	NRF1	SP1	SP2
0.498576	NRF1	SP1	SP4
0.5343	NRF1	SP1	SUZ12
0.526526	NRF1	SP1	TCF12
0.477966	NRF1	SP1	USF2
0.491219	NRF1	SP2	SP4
0.491586	NRF1	SP2	SUZ12
0.459328	NRF1	SP2	TCF12
0.453025	NRF1	SP2	USF2
0.566138	NRF1	SP4	SUZ12
0.549142	NRF1	SP4	TCF12
0.496585	NRF1	SP4	USF2
0.479877	NRF1	SUZ12	TCF12
0.50557	NRF1	SUZ12	USF2
0.454688	NRF1	TCF12	USF2
0.713502	NRSF	POLR2A	SIX5
0.704367	NRSF	POLR2A	SP1
0.699606	NRSF	POLR2A	SP2
0.704288	NRSF	POLR2A	SP4
0.709009	NRSF	POLR2A	SUZ12
0.706163	NRSF	POLR2A	TCF12
0.705758	NRSF	POLR2A	USF2
0.510715	NRSF	SIX5	SP1
0.468813	NRSF	SIX5	SP2
0.540119	NRSF	SIX5	SP4
0.498665	NRSF	SIX5	SUZ12
0.474547	NRSF	SIX5	TCF12
0.471359	NRSF	SIX5	USF2
0.499552	NRSF	SP1	SP2
0.527373	NRSF	SP1	SP4
0.541365	NRSF	SP1	SUZ12
0.533214	NRSF	SP1	TCF12
0.496398	NRSF	SP1	USF2
0.511222	NRSF	SP2	SP4
0.486028	NRSF	SP2	SUZ12
0.46122	NRSF	SP2	TCF12
0.459726	NRSF	SP2	USF2
0.572187	NRSF	SP4	SUZ12
0.545104	NRSF	SP4	TCF12
0.508556	NRSF	SP4	USF2
0.471648	NRSF	SUZ12	TCF12
0.509342	NRSF	SUZ12	USF2
0.456687	NRSF	TCF12	USF2
0.69104	POLR2A	SIX5	SP1
0.677264	POLR2A	SIX5	SP2
0.706554	POLR2A	SIX5	SP4
0.702711	POLR2A	SIX5	SUZ12
0.717216	POLR2A	SIX5	TCF12
0.703529	POLR2A	SIX5	USF2
0.680055	POLR2A	SP1	SP2
0.700507	POLR2A	SP1	SP4
0.703624	POLR2A	SP1	SUZ12
0.710047	POLR2A	SP1	TCF12
0.694923	POLR2A	SP1	USF2
0.694381	POLR2A	SP2	SP4
0.698623	POLR2A	SP2	SUZ12
0.701564	POLR2A	SP2	TCF12
0.692994	POLR2A	SP2	USF2
0.705589	POLR2A	SP4	SUZ12
0.704325	POLR2A	SP4	TCF12
0.700282	POLR2A	SP4	USF2
0.712237	POLR2A	SUZ12	TCF12
0.706764	POLR2A	SUZ12	USF2
0.704444	POLR2A	TCF12	USF2
0.496323	SIX5	SP1	SP2
0.519093	SIX5	SP1	SP4
0.537418	SIX5	SP1	SUZ12
0.531727	SIX5	SP1	TCF12
0.495032	SIX5	SP1	USF2
0.513153	SIX5	SP2	SP4
0.490115	SIX5	SP2	SUZ12
0.466048	SIX5	SP2	TCF12
0.469171	SIX5	SP2	USF2
0.571128	SIX5	SP4	SUZ12
0.573842	SIX5	SP4	TCF12
0.52342	SIX5	SP4	USF2
0.48867	SIX5	SUZ12	TCF12
0.51347	SIX5	SUZ12	USF2
0.478083	SIX5	TCF12	USF2
0.499596	SP1	SP2	SP4
0.532267	SP1	SP2	SUZ12
0.522472	SP1	SP2	TCF12
0.482547	SP1	SP2	USF2
0.566197	SP1	SP4	SUZ12
0.568656	SP1	SP4	TCF12
0.501726	SP1	SP4	USF2
0.544135	SP1	SUZ12	TCF12
0.535651	SP1	SUZ12	USF2
0.527015	SP1	TCF12	USF2
0.55915	SP2	SP4	SUZ12
0.538219	SP2	SP4	TCF12
0.492454	SP2	SP4	USF2
0.475023	SP2	SUZ12	TCF12
0.509985	SP2	SUZ12	USF2
0.466017	SP2	TCF12	USF2
0.579061	SP4	SUZ12	TCF12
0.565113	SP4	SUZ12	USF2
0.532248	SP4	TCF12	USF2
0.500672	SUZ12	TCF12	USF2
[[4]]
0.573838	ATF2	CEBPB	GABPA	JUND
0.578252	ATF2	CEBPB	GABPA	MAX
0.583237	ATF2	CEBPB	GABPA	NRF1
0.587212	ATF2	CEBPB	GABPA	NRSF
0.712132	ATF2	CEBPB	GABPA	POLR2A
0.596846	ATF2	CEBPB	GABPA	SIX5
0.589251	ATF2	CEBPB	GABPA	SP1
0.579276	ATF2	CEBPB	GABPA	SP2
0.576255	ATF2	CEBPB	GABPA	SP4
0.621762	ATF2	CEBPB	GABPA	SUZ12
0.591822	ATF2	CEBPB	GABPA	TCF12
0.572846	ATF2	CEBPB	GABPA	USF2
0.555184	ATF2	CEBPB	JUND	MAX
0.549199	ATF2	CEBPB	JUND	NRF1
0.561816	ATF2	CEBPB	JUND	NRSF
0.698843	ATF2	CEBPB	JUND	POLR2A
0.579984	ATF2	CEBPB	JUND	SIX5
0.551621	ATF2	CEBPB	JUND	SP1
0.546134	ATF2	CEBPB	JUND	SP2
0.542587	ATF2	CEBPB	JUND	SP4
0.61622	ATF2	CEBPB	JUND	SUZ12
0.579562	ATF2	CEBPB	JUND	TCF12
0.545697	ATF2	CEBPB	JUND	USF2
0.569748	ATF2	CEBPB	MAX	NRF1
0.570478	ATF2	CEBPB	MAX	NRSF
0.707725	ATF2	CEBPB	MAX	POLR2A
0.595982	ATF2	CEBPB	MAX	SIX5
0.57498	ATF2	CEBPB	MAX	SP1
0.562153	ATF2	CEBPB	MAX	SP2
0.558581	ATF2	CEBPB	MAX	SP4
0.622022	ATF2	CEBPB	MAX	SUZ12
0.580811	ATF2	CEBPB	MAX	TCF12
0.55305	ATF2	CEBPB	MAX	USF2
0.570638	ATF2	CEBPB	NRF1	NRSF
0.700872	ATF2	CEBPB	NRF1	POLR2A
0.579523	ATF2	CEBPB	NRF1	SIX5
0.555586	ATF2	CEBPB	NRF1	SP1
0.553211	ATF2	CEBPB	NRF1	SP2
0.5505	ATF2	CEBPB	NRF1	SP4
0.622791	ATF2	CEBPB	NRF1	SUZ12
0.591149	ATF2	CEBPB	NRF1	TCF12
0.557215	ATF2	CEBPB	NRF1	USF2
0.709802	ATF2	CEBPB	NRSF	POLR2A
0.594909	ATF2	CEBPB	NRSF	SIX5
0.57779	ATF2	CEBPB	NRSF	SP1
0.56478	ATF2	CEBPB	NRSF	SP2
0.562665	ATF2	CEBPB	NRSF	SP4
0.622147	ATF2	CEBPB	NRSF	SUZ12
0.590832	ATF2	CEBPB	NRSF	TCF12
0.563394	ATF2	CEBPB	NRSF	USF2
0.712805	ATF2	CEBPB	POLR2A	SIX5
0.700574	ATF2	CEBPB	POLR2A	SP1
0.699856	ATF2	CEBPB	POLR2A	SP2
0.703567	ATF2	CEBPB	POLR2A	SP4
0.715144	ATF2	CEBPB	POLR2A	SUZ12
0.708625	ATF2	CEBPB	POLR2A	TCF12
0.70137	ATF2	CEBPB	POLR2A	USF2
0.582172	ATF2	CEBPB	SIX5	SP1
0.580907	ATF2	CEBPB	SIX5	SP2
0.578973	ATF2	CEBPB	SIX5	SP4
0.630583	ATF2	CEBPB	SIX5	SUZ12
0.609213	ATF2	CEBPB	SIX5	TCF12
0.582183	ATF2	CEBPB	SIX5	USF2
0.554333	ATF2	CEBPB	SP1	SP2
0.556913	ATF2	CEBPB	SP1	SP4
0.623108	ATF2	CEBPB	SP1	SUZ12
0.606865	ATF2	CEBPB	SP1	TCF12
0.557567	ATF2	CEBPB	SP1	USF2
0.547774	ATF2	CEBPB	SP2	SP4
0.616367	ATF2	CEBPB	SP2	SUZ12
0.582589	ATF2	CEBPB	SP2	TCF12
0.549576	ATF2	CEBPB	SP2	USF2
0.618919	ATF2	CEBPB	SP4	SUZ12
0.579872	ATF2	CEBPB	SP4	TCF12
0.545813	ATF2	CEBPB	SP4	USF2
0.62425	ATF2	CEBPB	SUZ12	TCF12
0.617936	ATF2	CEBPB	SUZ12	USF2
0.577585	ATF2	CEBPB	TCF12	USF2
0.578423	ATF2	GABPA	JUND	MAX
0.576874	ATF2	GABPA	JUND	NRF1
0.580045	ATF2	GABPA	JUND	NRSF
0.706215	ATF2	GABPA	JUND	POLR2A
0.583452	ATF2	GABPA	JUND	SIX5
0.577245	ATF2	GABPA	JUND	SP1
0.573788	ATF2	GABPA	JUND	SP2
0.567011	ATF2	GABPA	JUND	SP4
0.610059	ATF2	GABPA	JUND	SUZ12
0.590652	ATF2	GABPA	JUND	TCF12
0.569707	ATF2	GABPA	JUND	USF2
0.590596	ATF2	GABPA	MAX	NRF1
0.589923	ATF2	GABPA	MAX	NRSF
0.714674	ATF2	GABPA	MAX	POLR2A
0.600675	ATF2	GABPA	MAX	SIX5
0.597588	ATF2	GABPA	MAX	SP1
0.584001	ATF2	GABPA	MAX	SP2
0.581645	ATF2	GABPA	MAX	SP4
0.623495	ATF2	GABPA	MAX	SUZ12
0.593555	ATF2	GABPA	MAX	TCF12
0.580599	ATF2	GABPA	MAX	USF2
0.58989	ATF2	GABPA	NRF1	NRSF
0.715971	ATF2	GABPA	NRF1	POLR2A
0.584603	ATF2	GABPA	NRF1	SIX5
0.583278	ATF2	GABPA	NRF1	SP1
0.584424	ATF2	GABPA	NRF1	SP2
0.576375	ATF2	GABPA	NRF1	SP4
0.617036	ATF2	GABPA	NRF1	SUZ12
0.604468	ATF2	GABPA	NRF1	TCF12
0.573778	ATF2	GABPA	NRF1	USF2
0.713019	ATF2	GABPA	NRSF	POLR2A
0.59506	ATF2	GABPA	NRSF	SIX5
0.594307	ATF2	GABPA	NRSF	SP1
0.583275	ATF2	GABPA	NRSF	SP2
0.580498	ATF2	GABPA	NRSF	SP4
0.617683	ATF2	GABPA	NRSF	SUZ12
0.600212	ATF2	GABPA	NRSF	TCF12
0.583266	ATF2	GABPA	NRSF	USF2
0.716288	ATF2	GABPA	POLR2A	SIX5
0.711782	ATF2	GABPA	POLR2A	SP1
0.706728	ATF2	GABPA	POLR2A	SP2
0.706623	ATF2	GABPA	POLR2A	SP4
0.712641	ATF2	GABPA	POLR2A	SUZ12
0.710768	ATF2	GABPA	POLR2A	TCF12
0.711333	ATF2	GABPA	POLR2A	USF2
0.587362	ATF2	GABPA	SIX5	SP1
0.589778	ATF2	GABPA	SIX5	SP2
0.582769	ATF2	GABPA	SIX5	SP4
0.616345	ATF2	GABPA	SIX5	SUZ12
0.612428	ATF2	GABPA	SIX5	TCF12
0.581941	ATF2	GABPA	SIX5	USF2
0.58478	ATF2	GABPA	SP1	SP2
0.57745	ATF2	GABPA	SP1	SP4
0.61607	ATF2	GABPA	SP1	SUZ12
0.615976	ATF2	GABPA	SP1	TCF12
0.577775	ATF2	GABPA	SP1	USF2
0.572024	ATF2	GABPA	SP2	SP4
0.61283	ATF2	GABPA	SP2	SUZ12
0.594118	ATF2	GABPA	SP2	TCF12
0.575972	ATF2	GABPA	SP2	USF2
0.608978	ATF2	GABPA	SP4	SUZ12
0.593855	ATF2	GABPA	SP4	TCF12
0.568485	ATF2	GABPA	SP4	USF2
0.624079	ATF2	GABPA	SUZ12	TCF12
0.612587	ATF2	GABPA	SUZ12	USF2
0.594446	ATF2	GABPA	TCF12	USF2
0.566808	ATF2	JUND	MAX	NRF1
0.568737	ATF2	JUND	MAX	NRSF
0.706222	ATF2	JUND	MAX	POLR2A
0.587528	ATF2	JUND	MAX	SIX5
0.570811	ATF2	JUND	MAX	SP1
0.559403	ATF2	JUND	MAX	SP2
0.558112	ATF2	JUND	MAX	SP4
0.617233	ATF2	JUND	MAX	SUZ12
0.583229	ATF2	JUND	MAX	TCF12
0.555206	ATF2	JUND	MAX	USF2
0.559031	ATF2	JUND	NRF1	NRSF
0.698322	ATF2	JUND	NRF1	POLR2A
0.547204	ATF2	JUND	NRF1	SIX5
0.532798	ATF2	JUND	NRF1	SP1
0.529516	ATF2	JUND	NRF1	SP2
0.533908	ATF2	JUND	NRF1	SP4
0.604905	ATF2	JUND	NRF1	SUZ12
0.592738	ATF2	JUND	NRF1	TCF12
0.545616	ATF2	JUND	NRF1	USF2
0.704878	ATF2	JUND	NRSF	POLR2A
0.57388	ATF2	JUND	NRSF	SIX5
0.563707	ATF2	JUND	NRSF	SP1
0.552422	ATF2	JUND	NRSF	SP2
0.555087	ATF2	JUND	NRSF	SP4
0.611575	ATF2	JUND	NRSF	SUZ12
0.591467	ATF2	JUND	NRSF	TCF12
0.559506	ATF2	JUND	NRSF	USF2
0.702144	ATF2	JUND	POLR2A	SIX5
0.69571	ATF2	JUND	POLR2A	SP1
0.69117	ATF2	JUND	POLR2A	SP2
0.699052	ATF2	JUND	POLR2A	SP4
0.70576	ATF2	JUND	POLR2A	SUZ12
0.70603	ATF2	JUND	POLR2A	TCF12
0.700088	ATF2	JUND	POLR2A	USF2
0.546476	ATF2	JUND	SIX5	SP1
0.544692	ATF2	JUND	SIX5	SP2
0.547253	ATF2	JUND	SIX5	SP4
0.60383	ATF2	JUND	SIX5	SUZ12
0.606854	ATF2	JUND	SIX5	TCF12
0.560995	ATF2	JUND	SIX5	USF2
0.530845	ATF2	JUND	SP1	SP2
0.536496	ATF2	JUND	SP1	SP4
0.6018	ATF2	JUND	SP1	SUZ12
0.60522	ATF2	JUND	SP1	TCF12
0.546439	ATF2	JUND	SP1	USF2
0.533067	ATF2	JUND	SP2	SP4
0.60098	ATF2	JUND	SP2	SUZ12
0.58202	ATF2	JUND	SP2	TCF12
0.540971	ATF2	JUND	SP2	USF2
0.599553	ATF2	JUND	SP4	SUZ12
0.581275	ATF2	JUND	SP4	TCF12
0.538619	ATF2	JUND	SP4	USF2
0.620962	ATF2	JUND	SUZ12	TCF12
0.601451	ATF2	JUND	SUZ12	USF2
0.58076	ATF2	JUND	TCF12	USF2
0.581577	ATF2	MAX	NRF1	NRSF
0.71336	ATF2	MAX	NRF1	POLR2A
0.589313	ATF2	MAX	NRF1	SIX5
0.577796	ATF2	MAX	NRF1	SP1
0.571233	ATF2	MAX	NRF1	SP2
0.571008	ATF2	MAX	NRF1	SP4
0.625571	ATF2	MAX	NRF1	SUZ12
0.598943	ATF2	MAX	NRF1	TCF12
0.568615	ATF2	MAX	NRF1	USF2
0.712569	ATF2	MAX	NRSF	POLR2A
0.598631	ATF2	MAX	NRSF	SIX5
0.587576	ATF2	MAX	NRSF	SP1
0.571912	ATF2	MAX	NRSF	SP2
0.571309	ATF2	MAX	NRSF	SP4
0.622552	ATF2	MAX	NRSF	SUZ12
0.592853	ATF2	MAX	NRSF	TCF12
0.569263	ATF2	MAX	NRSF	USF2
0.721862	ATF2	MAX	POLR2A	SIX5
0.711148	ATF2	MAX	POLR2A	SP1
0.708172	ATF2	MAX	POLR2A	SP2
0.709275	ATF2	MAX	POLR2A	SP4
0.719657	ATF2	MAX	POLR2A	SUZ12
0.709173	ATF2	MAX	POLR2A	TCF12
0.707201	ATF2	MAX	POLR2A	USF2
0.592995	ATF2	MAX	SIX5	SP1
0.589785	ATF2	MAX	SIX5	SP2
0.590929	ATF2	MAX	SIX5	SP4
0.631878	ATF2	MAX	SIX5	SUZ12
0.613239	ATF2	MAX	SIX5	TCF12
0.588089	ATF2	MAX	SIX5	USF2
0.573988	ATF2	MAX	SP1	SP2
0.575203	ATF2	MAX	SP1	SP4
0.62597	ATF2	MAX	SP1	SUZ12
0.613165	ATF2	MAX	SP1	TCF12
0.571704	ATF2	MAX	SP1	USF2
0.563844	ATF2	MAX	SP2	SP4
0.617107	ATF2	MAX	SP2	SUZ12
0.587076	ATF2	MAX	SP2	TCF12
0.56062	ATF2	MAX	SP2	USF2
0.621482	ATF2	MAX	SP4	SUZ12
0.584168	ATF2	MAX	SP4	TCF12
0.557875	ATF2	MAX	SP4	USF2
0.62496	ATF2	MAX	SUZ12	TCF12
0.620447	ATF2	MAX	SUZ12	USF2
0.58146	ATF2	MAX	TCF12	USF2
0.7142	ATF2	NRF1	NRSF	POLR2A
0.575259	ATF2	NRF1	NRSF	SIX5
0.56766	ATF2	NRF1	NRSF	SP1
0.559156	ATF2	NRF1	NRSF	SP2
0.561835	ATF2	NRF1	NRSF	SP4
0.617205	ATF2	NRF1	NRSF	SUZ12
0.603418	ATF2	NRF1	NRSF	TCF12
0.566155	ATF2	NRF1	NRSF	USF2
0.704949	ATF2	NRF1	POLR2A	SIX5
0.698774	ATF2	NRF1	POLR2A	SP1
0.697905	ATF2	NRF1	POLR2A	SP2
0.705075	ATF2	NRF1	POLR2A	SP4
0.714345	ATF2	NRF1	POLR2A	SUZ12
0.714847	ATF2	NRF1	POLR2A	TCF12
0.704585	ATF2	NRF1	POLR2A	USF2
0.552407	ATF2	NRF1	SIX5	SP1
0.549113	ATF2	NRF1	SIX5	SP2
0.551029	ATF2	NRF1	SIX5	SP4
0.606224	ATF2	NRF1	SIX5	SUZ12
0.607225	ATF2	NRF1	SIX5	TCF12
0.560678	ATF2	NRF1	SIX5	USF2
0.532571	ATF2	NRF1	SP1	SP2
0.541107	ATF2	NRF1	SP1	SP4
0.606081	ATF2	NRF1	SP1	SUZ12
0.609557	ATF2	NRF1	SP1	TCF12
0.549979	ATF2	NRF1	SP1	USF2
0.535956	ATF2	NRF1	SP2	SP4
0.605478	ATF2	NRF1	SP2	SUZ12
0.594376	ATF2	NRF1	SP2	TCF12
0.546944	ATF2	NRF1	SP2	USF2
0.60501	ATF2	NRF1	SP4	SUZ12
0.591519	ATF2	NRF1	SP4	TCF12
0.545462	ATF2	NRF1	SP4	USF2
0.629884	ATF2	NRF1	SUZ12	TCF12
0.60219	ATF2	NRF1	SUZ12	USF2
0.591763	ATF2	NRF1	TCF12	USF2
0.719132	ATF2	NRSF	POLR2A	SIX5
0.709767	ATF2	NRSF	POLR2A	SP1
0.706175	ATF2	NRSF	POLR2A	SP2
0.708086	ATF2	NRSF	POLR2A	SP4
0.714782	ATF2	NRSF	POLR2A	SUZ12
0.711377	ATF2	NRSF	POLR2A	TCF12
0.709932	ATF2	NRSF	POLR2A	USF2
0.579572	ATF2	NRSF	SIX5	SP1
0.574653	ATF2	NRSF	SIX5	SP2
0.574934	ATF2	NRSF	SIX5	SP4
0.619923	ATF2	NRSF	SIX5	SUZ12
0.615774	ATF2	NRSF	SIX5	TCF12
0.579694	ATF2	NRSF	SIX5	USF2
0.562555	ATF2	NRSF	SP1	SP2
0.565711	ATF2	NRSF	SP1	SP4
0.615652	ATF2	NRSF	SP1	SUZ12
0.615957	ATF2	NRSF	SP1	TCF12
0.56971	ATF2	NRSF	SP1	USF2
0.555951	ATF2	NRSF	SP2	SP4
0.61035	ATF2	NRSF	SP2	SUZ12
0.591509	ATF2	NRSF	SP2	TCF12
0.55966	ATF2	NRSF	SP2	USF2
0.611862	ATF2	NRSF	SP4	SUZ12
0.590543	ATF2	NRSF	SP4	TCF12
0.559387	ATF2	NRSF	SP4	USF2
0.625013	ATF2	NRSF	SUZ12	TCF12
0.614072	ATF2	NRSF	SUZ12	USF2
0.592344	ATF2	NRSF	TCF12	USF2
0.703019	ATF2	POLR2A	SIX5	SP1
0.70133	ATF2	POLR2A	SIX5	SP2
0.709966	ATF2	POLR2A	SIX5	SP4
0.710631	ATF2	POLR2A	SIX5	SUZ12
0.721719	ATF2	POLR2A	SIX5	TCF12
0.710281	ATF2	POLR2A	SIX5	USF2
0.695731	ATF2	POLR2A	SP1	SP2
0.703889	ATF2	POLR2A	SP1	SP4
0.70859	ATF2	POLR2A	SP1	SUZ12
0.715174	ATF2	POLR2A	SP1	TCF12
0.702217	ATF2	POLR2A	SP1	USF2
0.698878	ATF2	POLR2A	SP2	SP4
0.705251	ATF2	POLR2A	SP2	SUZ12
0.706806	ATF2	POLR2A	SP2	TCF12
0.700219	ATF2	POLR2A	SP2	USF2
0.710613	ATF2	POLR2A	SP4	SUZ12
0.706987	ATF2	POLR2A	SP4	TCF12
0.703769	ATF2	POLR2A	SP4	USF2
0.71743	ATF2	POLR2A	SUZ12	TCF12
0.711192	ATF2	POLR2A	SUZ12	USF2
0.708206	ATF2	POLR2A	TCF12	USF2
0.54971	ATF2	SIX5	SP1	SP2
0.551592	ATF2	SIX5	SP1	SP4
0.605368	ATF2	SIX5	SP1	SUZ12
0.615973	ATF2	SIX5	SP1	TCF12
0.562785	ATF2	SIX5	SP1	USF2
0.549137	ATF2	SIX5	SP2	SP4
0.60734	ATF2	SIX5	SP2	SUZ12
0.608736	ATF2	SIX5	SP2	TCF12
0.56361	ATF2	SIX5	SP2	USF2
0.603827	ATF2	SIX5	SP4	SUZ12
0.606991	ATF2	SIX5	SP4	TCF12
0.560316	ATF2	SIX5	SP4	USF2
0.634825	ATF2	SIX5	SUZ12	TCF12
0.6055	ATF2	SIX5	SUZ12	USF2
0.605681	ATF2	SIX5	TCF12	USF2
0.538882	ATF2	SP1	SP2	SP4
0.602708	ATF2	SP1	SP2	SUZ12
0.605252	ATF2	SP1	SP2	TCF12
0.546597	ATF2	SP1	SP2	USF2
0.600958	ATF2	SP1	SP4	SUZ12
0.604435	ATF2	SP1	SP4	TCF12
0.547682	ATF2	SP1	SP4	USF2
0.633212	ATF2	SP1	SUZ12	TCF12
0.603144	ATF2	SP1	SUZ12	USF2
0.605437	ATF2	SP1	TCF12	USF2
0.600021	ATF2	SP2	SP4	SUZ12
0.582282	ATF2	SP2	SP4	TCF12
0.540853	ATF2	SP2	SP4	USF2
0.619948	ATF2	SP2	SUZ12	TCF12
0.602558	ATF2	SP2	SUZ12	USF2
0.583762	ATF2	SP2	TCF12	USF2
0.622757	ATF2	SP4	SUZ12	TCF12
0.601488	ATF2	SP4	SUZ12	USF2
0.580168	ATF2	SP4	TCF12	USF2
0.627027	ATF2	SUZ12	TCF12	USF2
0.397736	CEBPB	GABPA	JUND	MAX
0.444464	CEBPB	GABPA	JUND	NRF1
0.437592	CEBPB	GABPA	JUND	NRSF
0.70953	CEBPB	GABPA	JUND	POLR2A
0.468074	CEBPB	GABPA	JUND	SIX5
0.500598	CEBPB	GABPA	JUND	SP1
0.444072	CEBPB	GABPA	JUND	SP2
0.539088	CEBPB	GABPA	JUND	SP4
0.477925	CEBPB	GABPA	JUND	SUZ12
0.406385	CEBPB	GABPA	JUND	TCF12
0.433127	CEBPB	GABPA	JUND	USF2
0.440119	CEBPB	GABPA	MAX	NRF1
0.431676	CEBPB	GABPA	MAX	NRSF
0.713427	CEBPB	GABPA	MAX	POLR2A
0.463995	CEBPB	GABPA	MAX	SIX5
0.507004	CEBPB	GABPA	MAX	SP1
0.439722	CEBPB	GABPA	MAX	SP2
0.542846	CEBPB	GABPA	MAX	SP4
0.475214	CEBPB	GABPA	MAX	SUZ12
0.401787	CEBPB	GABPA	MAX	TCF12
0.430636	CEBPB	GABPA	MAX	USF2
0.463841	CEBPB	GABPA	NRF1	NRSF
0.712582	CEBPB	GABPA	NRF1	POLR2A
0.479145	CEBPB	GABPA	NRF1	SIX5
0.510483	CEBPB	GABPA	NRF1	SP1
0.464466	CEBPB	GABPA	NRF1	SP2
0.546865	CEBPB	GABPA	NRF1	SP4
0.504762	CEBPB	GABPA	NRF1	SUZ12
0.447688	CEBPB	GABPA	NRF1	TCF12
0.453201	CEBPB	GABPA	NRF1	USF2
0.714551	CEBPB	GABPA	NRSF	POLR2A
0.481584	CEBPB	GABPA	NRSF	SIX5
0.519675	CEBPB	GABPA	NRSF	SP1
0.460487	CEBPB	GABPA	NRSF	SP2
0.549554	CEBPB	GABPA	NRSF	SP4
0.49332	CEBPB	GABPA	NRSF	SUZ12
0.4399	CEBPB	GABPA	NRSF	TCF12
0.45339	CEBPB	GABPA	NRSF	USF2
0.717633	CEBPB	GABPA	POLR2A	SIX5
0.713317	CEBPB	GABPA	POLR2A	SP1
0.709943	CEBPB	GABPA	POLR2A	SP2
0.710304	CEBPB	GABPA	POLR2A	SP4
0.716174	CEBPB	GABPA	POLR2A	SUZ12
0.711472	CEBPB	GABPA	POLR2A	TCF12
0.709154	CEBPB	GABPA	POLR2A	USF2
0.522959	CEBPB	GABPA	SIX5	SP1
0.478627	CEBPB	GABPA	SIX5	SP2
0.568934	CEBPB	GABPA	SIX5	SP4
0.516925	CEBPB	GABPA	SIX5	SUZ12
0.471307	CEBPB	GABPA	SIX5	TCF12
0.479011	CEBPB	GABPA	SIX5	USF2
0.509807	CEBPB	GABPA	SP1	SP2
0.560072	CEBPB	GABPA	SP1	SP4
0.550667	CEBPB	GABPA	SP1	SUZ12
0.525831	CEBPB	GABPA	SP1	TCF12
0.506155	CEBPB	GABPA	SP1	USF2
0.541586	CEBPB	GABPA	SP2	SP4
0.498501	CEBPB	GABPA	SP2	SUZ12
0.447286	CEBPB	GABPA	SP2	TCF12
0.461163	CEBPB	GABPA	SP2	USF2
0.584109	CEBPB	GABPA	SP4	SUZ12
0.555269	CEBPB	GABPA	SP4	TCF12
0.538198	CEBPB	GABPA	SP4	USF2
0.472907	CEBPB	GABPA	SUZ12	TCF12
0.515391	CEBPB	GABPA	SUZ12	USF2
0.43942	CEBPB	GABPA	TCF12	USF2
0.437351	CEBPB	JUND	MAX	NRF1
0.431102	CEBPB	JUND	MAX	NRSF
0.703712	CEBPB	JUND	MAX	POLR2A
0.450807	CEBPB	JUND	MAX	SIX5
0.507186	CEBPB	JUND	MAX	SP1
0.438769	CEBPB	JUND	MAX	SP2
0.515011	CEBPB	JUND	MAX	SP4
0.448786	CEBPB	JUND	MAX	SUZ12
0.402945	CEBPB	JUND	MAX	TCF12
0.426271	CEBPB	JUND	MAX	USF2
0.460252	CEBPB	JUND	NRF1	NRSF
0.69029	CEBPB	JUND	NRF1	POLR2A
0.470508	CEBPB	JUND	NRF1	SIX5
0.505731	CEBPB	JUND	NRF1	SP1
0.46225	CEBPB	JUND	NRF1	SP2
0.511691	CEBPB	JUND	NRF1	SP4
0.486523	CEBPB	JUND	NRF1	SUZ12
0.450521	CEBPB	JUND	NRF1	TCF12
0.449436	CEBPB	JUND	NRF1	USF2
0.706857	CEBPB	JUND	NRSF	POLR2A
0.476302	CEBPB	JUND	NRSF	SIX5
0.515864	CEBPB	JUND	NRSF	SP1
0.459334	CEBPB	JUND	NRSF	SP2
0.51979	CEBPB	JUND	NRSF	SP4
0.48026	CEBPB	JUND	NRSF	SUZ12
0.443839	CEBPB	JUND	NRSF	TCF12
0.448528	CEBPB	JUND	NRSF	USF2
0.705617	CEBPB	JUND	POLR2A	SIX5
0.690631	CEBPB	JUND	POLR2A	SP1
0.689159	CEBPB	JUND	POLR2A	SP2
0.703416	CEBPB	JUND	POLR2A	SP4
0.711523	CEBPB	JUND	POLR2A	SUZ12
0.706886	CEBPB	JUND	POLR2A	TCF12
0.697652	CEBPB	JUND	POLR2A	USF2
0.524862	CEBPB	JUND	SIX5	SP1
0.469471	CEBPB	JUND	SIX5	SP2
0.551905	CEBPB	JUND	SIX5	SP4
0.487897	CEBPB	JUND	SIX5	SUZ12
0.464706	CEBPB	JUND	SIX5	TCF12
0.480818	CEBPB	JUND	SIX5	USF2
0.507496	CEBPB	JUND	SP1	SP2
0.52311	CEBPB	JUND	SP1	SP4
0.549512	CEBPB	JUND	SP1	SUZ12
0.529172	CEBPB	JUND	SP1	TCF12
0.497514	CEBPB	JUND	SP1	USF2
0.511446	CEBPB	JUND	SP2	SP4
0.477602	CEBPB	JUND	SP2	SUZ12
0.44961	CEBPB	JUND	SP2	TCF12
0.4627	CEBPB	JUND	SP2	USF2
0.57985	CEBPB	JUND	SP4	SUZ12
0.540472	CEBPB	JUND	SP4	TCF12
0.500977	CEBPB	JUND	SP4	USF2
0.455684	CEBPB	JUND	SUZ12	TCF12
0.511267	CEBPB	JUND	SUZ12	USF2
0.441835	CEBPB	JUND	TCF12	USF2
0.458548	CEBPB	MAX	NRF1	NRSF
0.707766	CEBPB	MAX	NRF1	POLR2A
0.463587	CEBPB	MAX	NRF1	SIX5
0.517977	CEBPB	MAX	NRF1	SP1
0.459752	CEBPB	MAX	NRF1	SP2
0.532004	CEBPB	MAX	NRF1	SP4
0.483404	CEBPB	MAX	NRF1	SUZ12
0.441169	CEBPB	MAX	NRF1	TCF12
0.449613	CEBPB	MAX	NRF1	USF2
0.711055	CEBPB	MAX	NRSF	POLR2A
0.47031	CEBPB	MAX	NRSF	SIX5
0.521499	CEBPB	MAX	NRSF	SP1
0.45741	CEBPB	MAX	NRSF	SP2
0.526622	CEBPB	MAX	NRSF	SP4
0.474203	CEBPB	MAX	NRSF	SUZ12
0.434015	CEBPB	MAX	NRSF	TCF12
0.44756	CEBPB	MAX	NRSF	USF2
0.719943	CEBPB	MAX	POLR2A	SIX5
0.706712	CEBPB	MAX	POLR2A	SP1
0.704879	CEBPB	MAX	POLR2A	SP2
0.7098	CEBPB	MAX	POLR2A	SP4
0.718342	CEBPB	MAX	POLR2A	SUZ12
0.708048	CEBPB	MAX	POLR2A	TCF12
0.703564	CEBPB	MAX	POLR2A	USF2
0.529654	CEBPB	MAX	SIX5	SP1
0.464107	CEBPB	MAX	SIX5	SP2
0.568546	CEBPB	MAX	SIX5	SP4
0.490109	CEBPB	MAX	SIX5	SUZ12
0.453515	CEBPB	MAX	SIX5	TCF12
0.479038	CEBPB	MAX	SIX5	USF2
0.516748	CEBPB	MAX	SP1	SP2
0.545437	CEBPB	MAX	SP1	SP4
0.552338	CEBPB	MAX	SP1	SUZ12
0.529367	CEBPB	MAX	SP1	TCF12
0.508599	CEBPB	MAX	SP1	USF2
0.525287	CEBPB	MAX	SP2	SP4
0.47866	CEBPB	MAX	SP2	SUZ12
0.440902	CEBPB	MAX	SP2	TCF12
0.465519	CEBPB	MAX	SP2	USF2
0.585455	CEBPB	MAX	SP4	SUZ12
0.539389	CEBPB	MAX	SP4	TCF12
0.50894	CEBPB	MAX	SP4	USF2
0.448539	CEBPB	MAX	SUZ12	TCF12
0.505959	CEBPB	MAX	SUZ12	USF2
0.435207	CEBPB	MAX	TCF12	USF2
0.709618	CEBPB	NRF1	NRSF	POLR2A
0.482138	CEBPB	NRF1	NRSF	SIX5
0.522753	CEBPB	NRF1	NRSF	SP1
0.472649	CEBPB	NRF1	NRSF	SP2
0.53027	CEBPB	NRF1	NRSF	SP4
0.502363	CEBPB	NRF1	NRSF	SUZ12
0.468087	CEBPB	NRF1	NRSF	TCF12
0.461299	CEBPB	NRF1	NRSF	USF2
0.704986	CEBPB	NRF1	POLR2A	SIX5
0.691936	CEBPB	NRF1	POLR2A	SP1
0.691895	CEBPB	NRF1	POLR2A	SP2
0.704695	CEBPB	NRF1	POLR2A	SP4
0.715118	CEBPB	NRF1	POLR2A	SUZ12
0.709714	CEBPB	NRF1	POLR2A	TCF12
0.701912	CEBPB	NRF1	POLR2A	USF2
0.526228	CEBPB	NRF1	SIX5	SP1
0.477198	CEBPB	NRF1	SIX5	SP2
0.550297	CEBPB	NRF1	SIX5	SP4
0.505739	CEBPB	NRF1	SIX5	SUZ12
0.474343	CEBPB	NRF1	SIX5	TCF12
0.481668	CEBPB	NRF1	SIX5	USF2
0.512954	CEBPB	NRF1	SP1	SP2
0.527239	CEBPB	NRF1	SP1	SP4
0.554635	CEBPB	NRF1	SP1	SUZ12
0.538297	CEBPB	NRF1	SP1	TCF12
0.502702	CEBPB	NRF1	SP1	USF2
0.518401	CEBPB	NRF1	SP2	SP4
0.499117	CEBPB	NRF1	SP2	SUZ12
0.467818	CEBPB	NRF1	SP2	TCF12
0.469802	CEBPB	NRF1	SP2	USF2
0.586882	CEBPB	NRF1	SP4	SUZ12
0.552788	CEBPB	NRF1	SP4	TCF12
0.513026	CEBPB	NRF1	SP4	USF2
0.48372	CEBPB	NRF1	SUZ12	TCF12
0.516046	CEBPB	NRF1	SUZ12	USF2
0.462286	CEBPB	NRF1	TCF12	USF2
0.719845	CEBPB	NRSF	POLR2A	SIX5
0.708431	CEBPB	NRSF	POLR2A	SP1
0.707839	CEBPB	NRSF	POLR2A	SP2
0.710753	CEBPB	NRSF	POLR2A	SP4
0.716887	CEBPB	NRSF	POLR2A	SUZ12
0.711615	CEBPB	NRSF	POLR2A	TCF12
0.707833	CEBPB	NRSF	POLR2A	USF2
0.535099	CEBPB	NRSF	SIX5	SP1
0.482119	CEBPB	NRSF	SIX5	SP2
0.564068	CEBPB	NRSF	SIX5	SP4
0.51012	CEBPB	NRSF	SIX5	SUZ12
0.478935	CEBPB	NRSF	SIX5	TCF12
0.486217	CEBPB	NRSF	SIX5	USF2
0.523262	CEBPB	NRSF	SP1	SP2
0.54593	CEBPB	NRSF	SP1	SP4
0.555452	CEBPB	NRSF	SP1	SUZ12
0.541778	CEBPB	NRSF	SP1	TCF12
0.513356	CEBPB	NRSF	SP1	USF2
0.525496	CEBPB	NRSF	SP2	SP4
0.495867	CEBPB	NRSF	SP2	SUZ12
0.464924	CEBPB	NRSF	SP2	TCF12
0.470784	CEBPB	NRSF	SP2	USF2
0.583983	CEBPB	NRSF	SP4	SUZ12
0.549281	CEBPB	NRSF	SP4	TCF12
0.515972	CEBPB	NRSF	SP4	USF2
0.476175	CEBPB	NRSF	SUZ12	TCF12
0.516818	CEBPB	NRSF	SUZ12	USF2
0.459477	CEBPB	NRSF	TCF12	USF2
0.707693	CEBPB	POLR2A	SIX5	SP1
0.705519	CEBPB	POLR2A	SIX5	SP2
0.713804	CEBPB	POLR2A	SIX5	SP4
0.71971	CEBPB	POLR2A	SIX5	SUZ12
0.718682	CEBPB	POLR2A	SIX5	TCF12
0.711555	CEBPB	POLR2A	SIX5	USF2
0.692784	CEBPB	POLR2A	SP1	SP2
0.706122	CEBPB	POLR2A	SP1	SP4
0.713142	CEBPB	POLR2A	SP1	SUZ12
0.712624	CEBPB	POLR2A	SP1	TCF12
0.698866	CEBPB	POLR2A	SP1	USF2
0.704344	CEBPB	POLR2A	SP2	SP4
0.711925	CEBPB	POLR2A	SP2	SUZ12
0.706633	CEBPB	POLR2A	SP2	TCF12
0.698538	CEBPB	POLR2A	SP2	USF2
0.714928	CEBPB	POLR2A	SP4	SUZ12
0.708852	CEBPB	POLR2A	SP4	TCF12
0.702839	CEBPB	POLR2A	SP4	USF2
0.717054	CEBPB	POLR2A	SUZ12	TCF12
0.712309	CEBPB	POLR2A	SUZ12	USF2
0.705772	CEBPB	POLR2A	TCF12	USF2
0.528076	CEBPB	SIX5	SP1	SP2
0.559687	CEBPB	SIX5	SP1	SP4
0.561304	CEBPB	SIX5	SP1	SUZ12
0.543258	CEBPB	SIX5	SP1	TCF12
0.523346	CEBPB	SIX5	SP1	USF2
0.551041	CEBPB	SIX5	SP2	SP4
0.50093	CEBPB	SIX5	SP2	SUZ12
0.473979	CEBPB	SIX5	SP2	TCF12
0.489408	CEBPB	SIX5	SP2	USF2
0.601176	CEBPB	SIX5	SP4	SUZ12
0.581086	CEBPB	SIX5	SP4	TCF12
0.551377	CEBPB	SIX5	SP4	USF2
0.49434	CEBPB	SIX5	SUZ12	TCF12
0.528107	CEBPB	SIX5	SUZ12	USF2
0.486096	CEBPB	SIX5	TCF12	USF2
0.529527	CEBPB	SP1	SP2	SP4
0.554207	CEBPB	SP1	SP2	SUZ12
0.534849	CEBPB	SP1	SP2	TCF12
0.507831	CEBPB	SP1	SP2	USF2
0.59231	CEBPB	SP1	SP4	SUZ12
0.57642	CEBPB	SP1	SP4	TCF12
0.522677	CEBPB	SP1	SP4	USF2
0.552839	CEBPB	SP1	SUZ12	TCF12
0.558269	CEBPB	SP1	SUZ12	USF2
0.535759	CEBPB	SP1	TCF12	USF2
0.579277	CEBPB	SP2	SP4	SUZ12
0.544412	CEBPB	SP2	SP4	TCF12
0.508939	CEBPB	SP2	SP4	USF2
0.47999	CEBPB	SP2	SUZ12	TCF12
0.522591	CEBPB	SP2	SUZ12	USF2
0.471907	CEBPB	SP2	TCF12	USF2
0.586256	CEBPB	SP4	SUZ12	TCF12
0.584477	CEBPB	SP4	SUZ12	USF2
0.534748	CEBPB	SP4	TCF12	USF2
0.505386	CEBPB	SUZ12	TCF12	USF2
0.445595	GABPA	JUND	MAX	NRF1
0.436475	GABPA	JUND	MAX	NRSF
0.711592	GABPA	JUND	MAX	POLR2A
0.467318	GABPA	JUND	MAX	SIX5
0.506643	GABPA	JUND	MAX	SP1
0.446029	GABPA	JUND	MAX	SP2
0.544932	GABPA	JUND	MAX	SP4
0.477325	GABPA	JUND	MAX	SUZ12
0.398691	GABPA	JUND	MAX	TCF12
0.433937	GABPA	JUND	MAX	USF2
0.466259	GABPA	JUND	NRF1	NRSF
0.712954	GABPA	JUND	NRF1	POLR2A
0.47576	GABPA	JUND	NRF1	SIX5
0.499126	GABPA	JUND	NRF1	SP1
0.464633	GABPA	JUND	NRF1	SP2
0.543075	GABPA	JUND	NRF1	SP4
0.504952	GABPA	JUND	NRF1	SUZ12
0.451129	GABPA	JUND	NRF1	TCF12
0.456294	GABPA	JUND	NRF1	USF2
0.70976	GABPA	JUND	NRSF	POLR2A
0.478699	GABPA	JUND	NRSF	SIX5
0.512654	GABPA	JUND	NRSF	SP1
0.465218	GABPA	JUND	NRSF	SP2
0.546709	GABPA	JUND	NRSF	SP4
0.494298	GABPA	JUND	NRSF	SUZ12
0.444491	GABPA	JUND	NRSF	TCF12
0.458575	GABPA	JUND	NRSF	USF2
0.713293	GABPA	JUND	POLR2A	SIX5
0.710176	GABPA	JUND	POLR2A	SP1
0.704924	GABPA	JUND	POLR2A	SP2
0.705852	GABPA	JUND	POLR2A	SP4
0.710734	GABPA	JUND	POLR2A	SUZ12
0.708615	GABPA	JUND	POLR2A	TCF12
0.709027	GABPA	JUND	POLR2A	USF2
0.506621	GABPA	JUND	SIX5	SP1
0.475362	GABPA	JUND	SIX5	SP2
0.554697	GABPA	JUND	SIX5	SP4
0.513358	GABPA	JUND	SIX5	SUZ12
0.473449	GABPA	JUND	SIX5	TCF12
0.476657	GABPA	JUND	SIX5	USF2
0.497445	GABPA	JUND	SP1	SP2
0.548835	GABPA	JUND	SP1	SP4
0.539521	GABPA	JUND	SP1	SUZ12
0.520359	GABPA	JUND	SP1	TCF12
0.497045	GABPA	JUND	SP1	USF2
0.537301	GABPA	JUND	SP2	SP4
0.498531	GABPA	JUND	SP2	SUZ12
0.453203	GABPA	JUND	SP2	TCF12
0.464651	GABPA	JUND	SP2	USF2
0.574203	GABPA	JUND	SP4	SUZ12
0.555935	GABPA	JUND	SP4	TCF12
0.536033	GABPA	JUND	SP4	USF2
0.474427	GABPA	JUND	SUZ12	TCF12
0.513419	GABPA	JUND	SUZ12	USF2
0.441736	GABPA	JUND	TCF12	USF2
0.468813	GABPA	MAX	NRF1	NRSF
0.718615	GABPA	MAX	NRF1	POLR2A
0.478938	GABPA	MAX	NRF1	SIX5
0.516274	GABPA	MAX	NRF1	SP1
0.46768	GABPA	MAX	NRF1	SP2
0.55635	GABPA	MAX	NRF1	SP4
0.506754	GABPA	MAX	NRF1	SUZ12
0.448813	GABPA	MAX	NRF1	TCF12
0.461596	GABPA	MAX	NRF1	USF2
0.71514	GABPA	MAX	NRSF	POLR2A
0.484007	GABPA	MAX	NRSF	SIX5
0.524422	GABPA	MAX	NRSF	SP1
0.465103	GABPA	MAX	NRSF	SP2
0.554611	GABPA	MAX	NRSF	SP4
0.493673	GABPA	MAX	NRSF	SUZ12
0.438423	GABPA	MAX	NRSF	TCF12
0.461347	GABPA	MAX	NRSF	USF2
0.722331	GABPA	MAX	POLR2A	SIX5
0.719266	GABPA	MAX	POLR2A	SP1
0.712195	GABPA	MAX	POLR2A	SP2
0.712431	GABPA	MAX	POLR2A	SP4
0.71899	GABPA	MAX	POLR2A	SUZ12
0.711166	GABPA	MAX	POLR2A	TCF12
0.713547	GABPA	MAX	POLR2A	USF2
0.525036	GABPA	MAX	SIX5	SP1
0.477443	GABPA	MAX	SIX5	SP2
0.574347	GABPA	MAX	SIX5	SP4
0.518105	GABPA	MAX	SIX5	SUZ12
0.471442	GABPA	MAX	SIX5	TCF12
0.484593	GABPA	MAX	SIX5	USF2
0.513212	GABPA	MAX	SP1	SP2
0.570292	GABPA	MAX	SP1	SP4
0.553673	GABPA	MAX	SP1	SUZ12
0.527705	GABPA	MAX	SP1	TCF12
0.519157	GABPA	MAX	SP1	USF2
0.547685	GABPA	MAX	SP2	SP4
0.499251	GABPA	MAX	SP2	SUZ12
0.448723	GABPA	MAX	SP2	TCF12
0.470529	GABPA	MAX	SP2	USF2
0.587829	GABPA	MAX	SP4	SUZ12
0.556822	GABPA	MAX	SP4	TCF12
0.548637	GABPA	MAX	SP4	USF2
0.472345	GABPA	MAX	SUZ12	TCF12
0.518693	GABPA	MAX	SUZ12	USF2
0.439676	GABPA	MAX	TCF12	USF2
0.719567	GABPA	NRF1	NRSF	POLR2A
0.483961	GABPA	NRF1	NRSF	SIX5
0.516097	GABPA	NRF1	NRSF	SP1
0.474804	GABPA	NRF1	NRSF	SP2
0.555081	GABPA	NRF1	NRSF	SP4
0.513232	GABPA	NRF1	NRSF	SUZ12
0.472417	GABPA	NRF1	NRSF	TCF12
0.46794	GABPA	NRF1	NRSF	USF2
0.715089	GABPA	NRF1	POLR2A	SIX5
0.714137	GABPA	NRF1	POLR2A	SP1
0.713875	GABPA	NRF1	POLR2A	SP2
0.714	GABPA	NRF1	POLR2A	SP4
0.719263	GABPA	NRF1	POLR2A	SUZ12
0.717779	GABPA	NRF1	POLR2A	TCF12
0.711891	GABPA	NRF1	POLR2A	USF2
0.509325	GABPA	NRF1	SIX5	SP1
0.477722	GABPA	NRF1	SIX5	SP2
0.554876	GABPA	NRF1	SIX5	SP4
0.519061	GABPA	NRF1	SIX5	SUZ12
0.483158	GABPA	NRF1	SIX5	TCF12
0.4784	GABPA	NRF1	SIX5	USF2
0.50324	GABPA	NRF1	SP1	SP2
0.553056	GABPA	NRF1	SP1	SP4
0.542593	GABPA	NRF1	SP1	SUZ12
0.532133	GABPA	NRF1	SP1	TCF12
0.498158	GABPA	NRF1	SP1	USF2
0.546492	GABPA	NRF1	SP2	SP4
0.509961	GABPA	NRF1	SP2	SUZ12
0.470814	GABPA	NRF1	SP2	TCF12
0.469452	GABPA	NRF1	SP2	USF2
0.582147	GABPA	NRF1	SP4	SUZ12
0.567943	GABPA	NRF1	SP4	TCF12
0.539257	GABPA	NRF1	SP4	USF2
0.502195	GABPA	NRF1	SUZ12	TCF12
0.517538	GABPA	NRF1	SUZ12	USF2
0.464839	GABPA	NRF1	TCF12	USF2
0.72051	GABPA	NRSF	POLR2A	SIX5
0.716069	GABPA	NRSF	POLR2A	SP1
0.710219	GABPA	NRSF	POLR2A	SP2
0.70983	GABPA	NRSF	POLR2A	SP4
0.715499	GABPA	NRSF	POLR2A	SUZ12
0.711588	GABPA	NRSF	POLR2A	TCF12
0.714565	GABPA	NRSF	POLR2A	USF2
0.520293	GABPA	NRSF	SIX5	SP1
0.48269	GABPA	NRSF	SIX5	SP2
0.565981	GABPA	NRSF	SIX5	SP4
0.521748	GABPA	NRSF	SIX5	SUZ12
0.489454	GABPA	NRSF	SIX5	TCF12
0.483197	GABPA	NRSF	SIX5	USF2
0.515454	GABPA	NRSF	SP1	SP2
0.565566	GABPA	NRSF	SP1	SP4
0.547951	GABPA	NRSF	SP1	SUZ12
0.537834	GABPA	NRSF	SP1	TCF12
0.51402	GABPA	NRSF	SP1	USF2
0.546207	GABPA	NRSF	SP2	SP4
0.507048	GABPA	NRSF	SP2	SUZ12
0.471276	GABPA	NRSF	SP2	TCF12
0.4743	GABPA	NRSF	SP2	USF2
0.582544	GABPA	NRSF	SP4	SUZ12
0.563771	GABPA	NRSF	SP4	TCF12
0.548964	GABPA	NRSF	SP4	USF2
0.490828	GABPA	NRSF	SUZ12	TCF12
0.519578	GABPA	NRSF	SUZ12	USF2
0.46621	GABPA	NRSF	TCF12	USF2
0.714573	GABPA	POLR2A	SIX5	SP1
0.714062	GABPA	POLR2A	SIX5	SP2
0.714737	GABPA	POLR2A	SIX5	SP4
0.71695	GABPA	POLR2A	SIX5	SUZ12
0.721216	GABPA	POLR2A	SIX5	TCF12
0.713967	GABPA	POLR2A	SIX5	USF2
0.711441	GABPA	POLR2A	SP1	SP2
0.71095	GABPA	POLR2A	SP1	SP4
0.715199	GABPA	POLR2A	SP1	SUZ12
0.718482	GABPA	POLR2A	SP1	TCF12
0.71231	GABPA	POLR2A	SP1	USF2
0.705516	GABPA	POLR2A	SP2	SP4
0.71096	GABPA	POLR2A	SP2	SUZ12
0.70922	GABPA	POLR2A	SP2	TCF12
0.709417	GABPA	POLR2A	SP2	USF2
0.71235	GABPA	POLR2A	SP4	SUZ12
0.708679	GABPA	POLR2A	SP4	TCF12
0.70976	GABPA	POLR2A	SP4	USF2
0.716138	GABPA	POLR2A	SUZ12	TCF12
0.716272	GABPA	POLR2A	SUZ12	USF2
0.712613	GABPA	POLR2A	TCF12	USF2
0.509206	GABPA	SIX5	SP1	SP2
0.563132	GABPA	SIX5	SP1	SP4
0.544909	GABPA	SIX5	SP1	SUZ12
0.53641	GABPA	SIX5	SP1	TCF12
0.507832	GABPA	SIX5	SP1	USF2
0.557513	GABPA	SIX5	SP2	SP4
0.516189	GABPA	SIX5	SP2	SUZ12
0.481518	GABPA	SIX5	SP2	TCF12
0.479968	GABPA	SIX5	SP2	USF2
0.586361	GABPA	SIX5	SP4	SUZ12
0.584708	GABPA	SIX5	SP4	TCF12
0.552878	GABPA	SIX5	SP4	USF2
0.514704	GABPA	SIX5	SUZ12	TCF12
0.524705	GABPA	SIX5	SUZ12	USF2
0.486853	GABPA	SIX5	TCF12	USF2
0.553601	GABPA	SP1	SP2	SP4
0.541384	GABPA	SP1	SP2	SUZ12
0.527774	GABPA	SP1	SP2	TCF12
0.503306	GABPA	SP1	SP2	USF2
0.584812	GABPA	SP1	SP4	SUZ12
0.586185	GABPA	SP1	SP4	TCF12
0.548584	GABPA	SP1	SP4	USF2
0.553963	GABPA	SP1	SUZ12	TCF12
0.544154	GABPA	SP1	SUZ12	USF2
0.534161	GABPA	SP1	TCF12	USF2
0.574692	GABPA	SP2	SP4	SUZ12
0.556908	GABPA	SP2	SP4	TCF12
0.54001	GABPA	SP2	SP4	USF2
0.49602	GABPA	SP2	SUZ12	TCF12
0.519447	GABPA	SP2	SUZ12	USF2
0.47293	GABPA	SP2	TCF12	USF2
0.585483	GABPA	SP4	SUZ12	TCF12
0.581167	GABPA	SP4	SUZ12	USF2
0.55995	GABPA	SP4	TCF12	USF2
0.513967	GABPA	SUZ12	TCF12	USF2
0.465597	JUND	MAX	NRF1	NRSF
0.708568	JUND	MAX	NRF1	POLR2A
0.469767	JUND	MAX	NRF1	SIX5
0.514225	JUND	MAX	NRF1	SP1
0.463971	JUND	MAX	NRF1	SP2
0.531447	JUND	MAX	NRF1	SP4
0.49102	JUND	MAX	NRF1	SUZ12
0.448086	JUND	MAX	NRF1	TCF12
0.456587	JUND	MAX	NRF1	USF2
0.709295	JUND	MAX	NRSF	POLR2A
0.476946	JUND	MAX	NRSF	SIX5
0.520945	JUND	MAX	NRSF	SP1
0.463953	JUND	MAX	NRSF	SP2
0.529078	JUND	MAX	NRSF	SP4
0.479709	JUND	MAX	NRSF	SUZ12
0.440653	JUND	MAX	NRSF	TCF12
0.454947	JUND	MAX	NRSF	USF2
0.718259	JUND	MAX	POLR2A	SIX5
0.706199	JUND	MAX	POLR2A	SP1
0.703302	JUND	MAX	POLR2A	SP2
0.708988	JUND	MAX	POLR2A	SP4
0.71658	JUND	MAX	POLR2A	SUZ12
0.707738	JUND	MAX	POLR2A	TCF12
0.704538	JUND	MAX	POLR2A	USF2
0.524771	JUND	MAX	SIX5	SP1
0.470318	JUND	MAX	SIX5	SP2
0.562088	JUND	MAX	SIX5	SP4
0.494355	JUND	MAX	SIX5	SUZ12
0.462727	JUND	MAX	SIX5	TCF12
0.484142	JUND	MAX	SIX5	USF2
0.511311	JUND	MAX	SP1	SP2
0.542108	JUND	MAX	SP1	SP4
0.551298	JUND	MAX	SP1	SUZ12
0.530174	JUND	MAX	SP1	TCF12
0.508851	JUND	MAX	SP1	USF2
0.525569	JUND	MAX	SP2	SP4
0.483162	JUND	MAX	SP2	SUZ12
0.449181	JUND	MAX	SP2	TCF12
0.470618	JUND	MAX	SP2	USF2
0.582671	JUND	MAX	SP4	SUZ12
0.542712	JUND	MAX	SP4	TCF12
0.512824	JUND	MAX	SP4	USF2
0.453609	JUND	MAX	SUZ12	TCF12
0.511758	JUND	MAX	SUZ12	USF2
0.437776	JUND	MAX	TCF12	USF2
0.709849	JUND	NRF1	NRSF	POLR2A
0.478109	JUND	NRF1	NRSF	SIX5
0.507376	JUND	NRF1	NRSF	SP1
0.468598	JUND	NRF1	NRSF	SP2
0.521795	JUND	NRF1	NRSF	SP4
0.506316	JUND	NRF1	NRSF	SUZ12
0.476277	JUND	NRF1	NRSF	TCF12
0.461033	JUND	NRF1	NRSF	USF2
0.687523	JUND	NRF1	POLR2A	SIX5
0.684878	JUND	NRF1	POLR2A	SP1
0.678329	JUND	NRF1	POLR2A	SP2
0.704228	JUND	NRF1	POLR2A	SP4
0.709645	JUND	NRF1	POLR2A	SUZ12
0.712453	JUND	NRF1	POLR2A	TCF12
0.700597	JUND	NRF1	POLR2A	USF2
0.50474	JUND	NRF1	SIX5	SP1
0.47367	JUND	NRF1	SIX5	SP2
0.521803	JUND	NRF1	SIX5	SP4
0.506565	JUND	NRF1	SIX5	SUZ12
0.47975	JUND	NRF1	SIX5	TCF12
0.475627	JUND	NRF1	SIX5	USF2
0.490258	JUND	NRF1	SP1	SP2
0.505413	JUND	NRF1	SP1	SP4
0.541887	JUND	NRF1	SP1	SUZ12
0.534691	JUND	NRF1	SP1	TCF12
0.487274	JUND	NRF1	SP1	USF2
0.498406	JUND	NRF1	SP2	SP4
0.503268	JUND	NRF1	SP2	SUZ12
0.473112	JUND	NRF1	SP2	TCF12
0.46417	JUND	NRF1	SP2	USF2
0.572076	JUND	NRF1	SP4	SUZ12
0.555947	JUND	NRF1	SP4	TCF12
0.503287	JUND	NRF1	SP4	USF2
0.493131	JUND	NRF1	SUZ12	TCF12
0.515587	JUND	NRF1	SUZ12	USF2
0.467727	JUND	NRF1	TCF12	USF2
0.714986	JUND	NRSF	POLR2A	SIX5
0.706546	JUND	NRSF	POLR2A	SP1
0.701977	JUND	NRSF	POLR2A	SP2
0.706245	JUND	NRSF	POLR2A	SP4
0.711276	JUND	NRSF	POLR2A	SUZ12
0.708545	JUND	NRSF	POLR2A	TCF12
0.70774	JUND	NRSF	POLR2A	USF2
0.516731	JUND	NRSF	SIX5	SP1
0.479424	JUND	NRSF	SIX5	SP2
0.545403	JUND	NRSF	SIX5	SP4
0.508764	JUND	NRSF	SIX5	SUZ12
0.488267	JUND	NRSF	SIX5	TCF12
0.482363	JUND	NRSF	SIX5	USF2
0.507074	JUND	NRSF	SP1	SP2
0.533841	JUND	NRSF	SP1	SP4
0.548822	JUND	NRSF	SP1	SUZ12
0.541976	JUND	NRSF	SP1	TCF12
0.504128	JUND	NRSF	SP1	USF2
0.518756	JUND	NRSF	SP2	SP4
0.497517	JUND	NRSF	SP2	SUZ12
0.474082	JUND	NRSF	SP2	TCF12
0.47088	JUND	NRSF	SP2	USF2
0.577759	JUND	NRSF	SP4	SUZ12
0.552928	JUND	NRSF	SP4	TCF12
0.515914	JUND	NRSF	SP4	USF2
0.483113	JUND	NRSF	SUZ12	TCF12
0.519761	JUND	NRSF	SUZ12	USF2
0.469301	JUND	NRSF	TCF12	USF2
0.692388	JUND	POLR2A	SIX5	SP1
0.679531	JUND	POLR2A	SIX5	SP2
0.708711	JUND	POLR2A	SIX5	SP4
0.704305	JUND	POLR2A	SIX5	SUZ12
0.719448	JUND	POLR2A	SIX5	TCF12
0.706271	JUND	POLR2A	SIX5	USF2
0.68288	JUND	POLR2A	SP1	SP2
0.703173	JUND	POLR2A	SP1	SP4
0.706021	JUND	POLR2A	SP1	SUZ12
0.712789	JUND	POLR2A	SP1	TCF12
0.697698	JUND	POLR2A	SP1	USF2
0.697384	JUND	POLR2A	SP2	SP4
0.701041	JUND	POLR2A	SP2	SUZ12
0.704502	JUND	POLR2A	SP2	TCF12
0.695563	JUND	POLR2A	SP2	USF2
0.708042	JUND	POLR2A	SP4	SUZ12
0.706974	JUND	POLR2A	SP4	TCF12
0.703151	JUND	POLR2A	SP4	USF2
0.714882	JUND	POLR2A	SUZ12	TCF12
0.708691	JUND	POLR2A	SUZ12	USF2
0.707341	JUND	POLR2A	TCF12	USF2
0.504222	JUND	SIX5	SP1	SP2
0.525418	JUND	SIX5	SP1	SP4
0.543927	JUND	SIX5	SP1	SUZ12
0.538975	JUND	SIX5	SP1	TCF12
0.503502	JUND	SIX5	SP1	USF2
0.519359	JUND	SIX5	SP2	SP4
0.501361	JUND	SIX5	SP2	SUZ12
0.479536	JUND	SIX5	SP2	TCF12
0.481187	JUND	SIX5	SP2	USF2
0.576338	JUND	SIX5	SP4	SUZ12
0.580216	JUND	SIX5	SP4	TCF12
0.5304	JUND	SIX5	SP4	USF2
0.500778	JUND	SIX5	SUZ12	TCF12
0.523079	JUND	SIX5	SUZ12	USF2
0.491217	JUND	SIX5	TCF12	USF2
0.505816	JUND	SP1	SP2	SP4
0.53898	JUND	SP1	SP2	SUZ12
0.530725	JUND	SP1	SP2	TCF12
0.491241	JUND	SP1	SP2	USF2
0.570947	JUND	SP1	SP4	SUZ12
0.575941	JUND	SP1	SP4	TCF12
0.509525	JUND	SP1	SP4	USF2
0.551759	JUND	SP1	SUZ12	TCF12
0.543098	JUND	SP1	SUZ12	USF2
0.535206	JUND	SP1	TCF12	USF2
0.565447	JUND	SP2	SP4	SUZ12
0.545964	JUND	SP2	SP4	TCF12
0.500881	JUND	SP2	SP4	USF2
0.48745	JUND	SP2	SUZ12	TCF12
0.519569	JUND	SP2	SUZ12	USF2
0.47833	JUND	SP2	TCF12	USF2
0.584871	JUND	SP4	SUZ12	TCF12
0.570164	JUND	SP4	SUZ12	USF2
0.540114	JUND	SP4	TCF12	USF2
0.510859	JUND	SUZ12	TCF12	USF2
0.716998	MAX	NRF1	NRSF	POLR2A
0.483057	MAX	NRF1	NRSF	SIX5
0.526736	MAX	NRF1	NRSF	SP1
0.476731	MAX	NRF1	NRSF	SP2
0.543789	MAX	NRF1	NRSF	SP4
0.506386	MAX	NRF1	NRSF	SUZ12
0.470329	MAX	NRF1	NRSF	TCF12
0.4723	MAX	NRF1	NRSF	USF2
0.718305	MAX	NRF1	POLR2A	SIX5
0.709633	MAX	NRF1	POLR2A	SP1
0.709727	MAX	NRF1	POLR2A	SP2
0.715185	MAX	NRF1	POLR2A	SP4
0.722739	MAX	NRF1	POLR2A	SUZ12
0.715437	MAX	NRF1	POLR2A	TCF12
0.710782	MAX	NRF1	POLR2A	USF2
0.527501	MAX	NRF1	SIX5	SP1
0.475291	MAX	NRF1	SIX5	SP2
0.561749	MAX	NRF1	SIX5	SP4
0.509653	MAX	NRF1	SIX5	SUZ12
0.471204	MAX	NRF1	SIX5	TCF12
0.486202	MAX	NRF1	SIX5	USF2
0.517369	MAX	NRF1	SP1	SP2
0.549574	MAX	NRF1	SP1	SP4
0.5574	MAX	NRF1	SP1	SUZ12
0.538806	MAX	NRF1	SP1	TCF12
0.51397	MAX	NRF1	SP1	USF2
0.535847	MAX	NRF1	SP2	SP4
0.504765	MAX	NRF1	SP2	SUZ12
0.467228	MAX	NRF1	SP2	TCF12
0.478657	MAX	NRF1	SP2	USF2
0.592554	MAX	NRF1	SP4	SUZ12
0.560754	MAX	NRF1	SP4	TCF12
0.528141	MAX	NRF1	SP4	USF2
0.485713	MAX	NRF1	SUZ12	TCF12
0.51981	MAX	NRF1	SUZ12	USF2
0.46505	MAX	NRF1	TCF12	USF2
0.724648	MAX	NRSF	POLR2A	SIX5
0.714919	MAX	NRSF	POLR2A	SP1
0.711154	MAX	NRSF	POLR2A	SP2
0.712733	MAX	NRSF	POLR2A	SP4
0.719389	MAX	NRSF	POLR2A	SUZ12
0.710863	MAX	NRSF	POLR2A	TCF12
0.710933	MAX	NRSF	POLR2A	USF2
0.533457	MAX	NRSF	SIX5	SP1
0.483199	MAX	NRSF	SIX5	SP2
0.570112	MAX	NRSF	SIX5	SP4
0.512702	MAX	NRSF	SIX5	SUZ12
0.47888	MAX	NRSF	SIX5	TCF12
0.493993	MAX	NRSF	SIX5	USF2
0.524356	MAX	NRSF	SP1	SP2
0.557523	MAX	NRSF	SP1	SP4
0.557208	MAX	NRSF	SP1	SUZ12
0.542747	MAX	NRSF	SP1	TCF12
0.522668	MAX	NRSF	SP1	USF2
0.535754	MAX	NRSF	SP2	SP4
0.498608	MAX	NRSF	SP2	SUZ12
0.466983	MAX	NRSF	SP2	TCF12
0.482516	MAX	NRSF	SP2	USF2
0.586912	MAX	NRSF	SP4	SUZ12
0.551687	MAX	NRSF	SP4	TCF12
0.525006	MAX	NRSF	SP4	USF2
0.474714	MAX	NRSF	SUZ12	TCF12
0.52141	MAX	NRSF	SUZ12	USF2
0.463153	MAX	NRSF	TCF12	USF2
0.718289	MAX	POLR2A	SIX5	SP1
0.717971	MAX	POLR2A	SIX5	SP2
0.721946	MAX	POLR2A	SIX5	SP4
0.725401	MAX	POLR2A	SIX5	SUZ12
0.723255	MAX	POLR2A	SIX5	TCF12
0.718834	MAX	POLR2A	SIX5	USF2
0.707387	MAX	POLR2A	SP1	SP2
0.715253	MAX	POLR2A	SP1	SP4
0.719849	MAX	POLR2A	SP1	SUZ12
0.716843	MAX	POLR2A	SP1	TCF12
0.708967	MAX	POLR2A	SP1	USF2
0.710516	MAX	POLR2A	SP2	SP4
0.716468	MAX	POLR2A	SP2	SUZ12
0.708281	MAX	POLR2A	SP2	TCF12
0.705855	MAX	POLR2A	SP2	USF2
0.718931	MAX	POLR2A	SP4	SUZ12
0.70906	MAX	POLR2A	SP4	TCF12
0.708599	MAX	POLR2A	SP4	USF2
0.718477	MAX	POLR2A	SUZ12	TCF12
0.719645	MAX	POLR2A	SUZ12	USF2
0.707409	MAX	POLR2A	TCF12	USF2
0.527313	MAX	SIX5	SP1	SP2
0.570774	MAX	SIX5	SP1	SP4
0.561633	MAX	SIX5	SP1	SUZ12
0.542074	MAX	SIX5	SP1	TCF12
0.529832	MAX	SIX5	SP1	USF2
0.560982	MAX	SIX5	SP2	SP4
0.507475	MAX	SIX5	SP2	SUZ12
0.471549	MAX	SIX5	SP2	TCF12
0.493676	MAX	SIX5	SP2	USF2
0.605598	MAX	SIX5	SP4	SUZ12
0.585872	MAX	SIX5	SP4	TCF12
0.560451	MAX	SIX5	SP4	USF2
0.495462	MAX	SIX5	SUZ12	TCF12
0.529867	MAX	SIX5	SUZ12	USF2
0.489248	MAX	SIX5	TCF12	USF2
0.547452	MAX	SP1	SP2	SP4
0.553187	MAX	SP1	SP2	SUZ12
0.534076	MAX	SP1	SP2	TCF12
0.516961	MAX	SP1	SP2	USF2
0.597549	MAX	SP1	SP4	SUZ12
0.582886	MAX	SP1	SP4	TCF12
0.538688	MAX	SP1	SP4	USF2
0.5534	MAX	SP1	SUZ12	TCF12
0.562291	MAX	SP1	SUZ12	USF2
0.541091	MAX	SP1	TCF12	USF2
0.582001	MAX	SP2	SP4	SUZ12
0.548415	MAX	SP2	SP4	TCF12
0.522633	MAX	SP2	SP4	USF2
0.481039	MAX	SP2	SUZ12	TCF12
0.525701	MAX	SP2	SUZ12	USF2
0.478229	MAX	SP2	TCF12	USF2
0.587572	MAX	SP4	SUZ12	TCF12
0.590419	MAX	SP4	SUZ12	USF2
0.538486	MAX	SP4	TCF12	USF2
0.506408	MAX	SUZ12	TCF12	USF2
0.716752	NRF1	NRSF	POLR2A	SIX5
0.709923	NRF1	NRSF	POLR2A	SP1
0.70988	NRF1	NRSF	POLR2A	SP2
0.714426	NRF1	NRSF	POLR2A	SP4
0.720798	NRF1	NRSF	POLR2A	SUZ12
0.718286	NRF1	NRSF	POLR2A	TCF12
0.712999	NRF1	NRSF	POLR2A	USF2
0.517447	NRF1	NRSF	SIX5	SP1
0.477439	NRF1	NRSF	SIX5	SP2
0.543725	NRF1	NRSF	SIX5	SP4
0.516085	NRF1	NRSF	SIX5	SUZ12
0.490284	NRF1	NRSF	SIX5	TCF12
0.479295	NRF1	NRSF	SIX5	USF2
0.508125	NRF1	NRSF	SP1	SP2
0.53534	NRF1	NRSF	SP1	SP4
0.548971	NRF1	NRSF	SP1	SUZ12
0.545038	NRF1	NRSF	SP1	TCF12
0.503728	NRF1	NRSF	SP1	USF2
0.521311	NRF1	NRSF	SP2	SP4
0.509036	NRF1	NRSF	SP2	SUZ12
0.483609	NRF1	NRSF	SP2	TCF12
0.470067	NRF1	NRSF	SP2	USF2
0.582394	NRF1	NRSF	SP4	SUZ12
0.565671	NRF1	NRSF	SP4	TCF12
0.52174	NRF1	NRSF	SP4	USF2
0.503531	NRF1	NRSF	SUZ12	TCF12
0.518432	NRF1	NRSF	SUZ12	USF2
0.481034	NRF1	NRSF	TCF12	USF2
0.696522	NRF1	POLR2A	SIX5	SP1
0.689872	NRF1	POLR2A	SIX5	SP2
0.709329	NRF1	POLR2A	SIX5	SP4
0.710796	NRF1	POLR2A	SIX5	SUZ12
0.719568	NRF1	POLR2A	SIX5	TCF12
0.705921	NRF1	POLR2A	SIX5	USF2
0.686208	NRF1	POLR2A	SP1	SP2
0.704879	NRF1	POLR2A	SP1	SP4
0.71063	NRF1	POLR2A	SP1	SUZ12
0.715965	NRF1	POLR2A	SP1	TCF12
0.700213	NRF1	POLR2A	SP1	USF2
0.7039	NRF1	POLR2A	SP2	SP4
0.70984	NRF1	POLR2A	SP2	SUZ12
0.712576	NRF1	POLR2A	SP2	TCF12
0.700576	NRF1	POLR2A	SP2	USF2
0.715203	NRF1	POLR2A	SP4	SUZ12
0.714316	NRF1	POLR2A	SP4	TCF12
0.705592	NRF1	POLR2A	SP4	USF2
0.722994	NRF1	POLR2A	SUZ12	TCF12
0.711003	NRF1	POLR2A	SUZ12	USF2
0.712216	NRF1	POLR2A	TCF12	USF2
0.50557	NRF1	SIX5	SP1	SP2
0.528816	NRF1	SIX5	SP1	SP4
0.544774	NRF1	SIX5	SP1	SUZ12
0.539888	NRF1	SIX5	SP1	TCF12
0.501865	NRF1	SIX5	SP1	USF2
0.520269	NRF1	SIX5	SP2	SP4
0.510013	NRF1	SIX5	SP2	SUZ12
0.481562	NRF1	SIX5	SP2	TCF12
0.477304	NRF1	SIX5	SP2	USF2
0.577389	NRF1	SIX5	SP4	SUZ12
0.577404	NRF1	SIX5	SP4	TCF12
0.528285	NRF1	SIX5	SP4	USF2
0.50897	NRF1	SIX5	SUZ12	TCF12
0.521713	NRF1	SIX5	SUZ12	USF2
0.490658	NRF1	SIX5	TCF12	USF2
0.506571	NRF1	SP1	SP2	SP4
0.541224	NRF1	SP1	SP2	SUZ12
0.535379	NRF1	SP1	SP2	TCF12
0.490993	NRF1	SP1	SP2	USF2
0.575816	NRF1	SP1	SP4	SUZ12
0.578775	NRF1	SP1	SP4	TCF12
0.511756	NRF1	SP1	SP4	USF2
0.556736	NRF1	SP1	SUZ12	TCF12
0.541049	NRF1	SP1	SUZ12	USF2
0.536976	NRF1	SP1	TCF12	USF2
0.569898	NRF1	SP2	SP4	SUZ12
0.556776	NRF1	SP2	SP4	TCF12
0.504072	NRF1	SP2	SP4	USF2
0.50066	NRF1	SP2	SUZ12	TCF12
0.517984	NRF1	SP2	SUZ12	USF2
0.483149	NRF1	SP2	TCF12	USF2
0.594628	NRF1	SP4	SUZ12	TCF12
0.570016	NRF1	SP4	SUZ12	USF2
0.551376	NRF1	SP4	TCF12	USF2
0.515501	NRF1	SUZ12	TCF12	USF2
0.715949	NRSF	POLR2A	SIX5	SP1
0.714467	NRSF	POLR2A	SIX5	SP2
0.718319	NRSF	POLR2A	SIX5	SP4
0.720792	NRSF	POLR2A	SIX5	SUZ12
0.723865	NRSF	POLR2A	SIX5	TCF12
0.718533	NRSF	POLR2A	SIX5	USF2
0.707252	NRSF	POLR2A	SP1	SP2
0.712489	NRSF	POLR2A	SP1	SP4
0.715955	NRSF	POLR2A	SP1	SUZ12
0.717717	NRSF	POLR2A	SP1	TCF12
0.711079	NRSF	POLR2A	SP1	USF2
0.707988	NRSF	POLR2A	SP2	SP4
0.711036	NRSF	POLR2A	SP2	SUZ12
0.709426	NRSF	POLR2A	SP2	TCF12
0.708904	NRSF	POLR2A	SP2	USF2
0.712531	NRSF	POLR2A	SP4	SUZ12
0.709785	NRSF	POLR2A	SP4	TCF12
0.709509	NRSF	POLR2A	SP4	USF2
0.716272	NRSF	POLR2A	SUZ12	TCF12
0.717063	NRSF	POLR2A	SUZ12	USF2
0.711851	NRSF	POLR2A	TCF12	USF2
0.519403	NRSF	SIX5	SP1	SP2
0.553024	NRSF	SIX5	SP1	SP4
0.552766	NRSF	SIX5	SP1	SUZ12
0.547753	NRSF	SIX5	SP1	TCF12
0.515396	NRSF	SIX5	SP1	USF2
0.542987	NRSF	SIX5	SP2	SP4
0.511463	NRSF	SIX5	SP2	SUZ12
0.490686	NRSF	SIX5	SP2	TCF12
0.483999	NRSF	SIX5	SP2	USF2
0.590625	NRSF	SIX5	SP4	SUZ12
0.587085	NRSF	SIX5	SP4	TCF12
0.546084	NRSF	SIX5	SP4	USF2
0.51234	NRSF	SIX5	SUZ12	TCF12
0.527327	NRSF	SIX5	SUZ12	USF2
0.498746	NRSF	SIX5	TCF12	USF2
0.53389	NRSF	SP1	SP2	SP4
0.548486	NRSF	SP1	SP2	SUZ12
0.542451	NRSF	SP1	SP2	TCF12
0.506774	NRSF	SP1	SP2	USF2
0.585975	NRSF	SP1	SP4	SUZ12
0.586471	NRSF	SP1	SP4	TCF12
0.532747	NRSF	SP1	SP4	USF2
0.558968	NRSF	SP1	SUZ12	TCF12
0.549806	NRSF	SP1	SUZ12	USF2
0.54607	NRSF	SP1	TCF12	USF2
0.574131	NRSF	SP2	SP4	SUZ12
0.553634	NRSF	SP2	SP4	TCF12
0.517332	NRSF	SP2	SP4	USF2
0.49757	NRSF	SP2	SUZ12	TCF12
0.522425	NRSF	SP2	SUZ12	USF2
0.487773	NRSF	SP2	TCF12	USF2
0.588329	NRSF	SP4	SUZ12	TCF12
0.580561	NRSF	SP4	SUZ12	USF2
0.5504	NRSF	SP4	TCF12	USF2
0.517718	NRSF	SUZ12	TCF12	USF2
0.695099	POLR2A	SIX5	SP1	SP2
0.708121	POLR2A	SIX5	SP1	SP4
0.70941	POLR2A	SIX5	SP1	SUZ12
0.720839	POLR2A	SIX5	SP1	TCF12
0.706087	POLR2A	SIX5	SP1	USF2
0.707001	POLR2A	SIX5	SP2	SP4
0.707199	POLR2A	SIX5	SP2	SUZ12
0.718734	POLR2A	SIX5	SP2	TCF12
0.706246	POLR2A	SIX5	SP2	USF2
0.714177	POLR2A	SIX5	SP4	SUZ12
0.720175	POLR2A	SIX5	SP4	TCF12
0.711002	POLR2A	SIX5	SP4	USF2
0.72445	POLR2A	SIX5	SUZ12	TCF12
0.712106	POLR2A	SIX5	SUZ12	USF2
0.719399	POLR2A	SIX5	TCF12	USF2
0.703687	POLR2A	SP1	SP2	SP4
0.706432	POLR2A	SP1	SP2	SUZ12
0.713194	POLR2A	SP1	SP2	TCF12
0.697576	POLR2A	SP1	SP2	USF2
0.711544	POLR2A	SP1	SP4	SUZ12
0.715252	POLR2A	SP1	SP4	TCF12
0.705645	POLR2A	SP1	SP4	USF2
0.72079	POLR2A	SP1	SUZ12	TCF12
0.709144	POLR2A	SP1	SUZ12	USF2
0.714785	POLR2A	SP1	TCF12	USF2
0.707501	POLR2A	SP2	SP4	SUZ12
0.707341	POLR2A	SP2	SP4	TCF12
0.702745	POLR2A	SP2	SP4	USF2
0.714141	POLR2A	SP2	SUZ12	TCF12
0.70843	POLR2A	SP2	SUZ12	USF2
0.707902	POLR2A	SP2	TCF12	USF2
0.715176	POLR2A	SP4	SUZ12	TCF12
0.712312	POLR2A	SP4	SUZ12	USF2
0.708407	POLR2A	SP4	TCF12	USF2
0.720186	POLR2A	SUZ12	TCF12	USF2
0.526758	SIX5	SP1	SP2	SP4
0.544701	SIX5	SP1	SP2	SUZ12
0.538781	SIX5	SP1	SP2	TCF12
0.505502	SIX5	SP1	SP2	USF2
0.578805	SIX5	SP1	SP4	SUZ12
0.591511	SIX5	SP1	SP4	TCF12
0.533871	SIX5	SP1	SP4	USF2
0.56074	SIX5	SP1	SUZ12	TCF12
0.545224	SIX5	SP1	SUZ12	USF2
0.54455	SIX5	SP1	TCF12	USF2
0.576125	SIX5	SP2	SP4	SUZ12
0.578546	SIX5	SP2	SP4	TCF12
0.528684	SIX5	SP2	SP4	USF2
0.50701	SIX5	SP2	SUZ12	TCF12
0.525243	SIX5	SP2	SUZ12	USF2
0.496403	SIX5	SP2	TCF12	USF2
0.606269	SIX5	SP4	SUZ12	TCF12
0.577939	SIX5	SP4	SUZ12	USF2
0.576467	SIX5	SP4	TCF12	USF2
0.525931	SIX5	SUZ12	TCF12	USF2
0.572748	SP1	SP2	SP4	SUZ12
0.576569	SP1	SP2	SP4	TCF12
0.512036	SP1	SP2	SP4	USF2
0.554302	SP1	SP2	SUZ12	TCF12
0.544196	SP1	SP2	SUZ12	USF2
0.538608	SP1	SP2	TCF12	USF2
0.602673	SP1	SP4	SUZ12	TCF12
0.573474	SP1	SP4	SUZ12	USF2
0.573301	SP1	SP4	TCF12	USF2
0.563191	SP1	SUZ12	TCF12	USF2
0.582773	SP2	SP4	SUZ12	TCF12
0.568585	SP2	SP4	SUZ12	USF2
0.54421	SP2	SP4	TCF12	USF2
0.520385	SP2	SUZ12	TCF12	USF2
0.594091	SP4	SUZ12	TCF12	USF2
[[5]]
0.583927	ATF2	CEBPB	GABPA	JUND	MAX
0.588908	ATF2	CEBPB	GABPA	JUND	NRF1
0.591864	ATF2	CEBPB	GABPA	JUND	NRSF
0.714617	ATF2	CEBPB	GABPA	JUND	POLR2A
0.602126	ATF2	CEBPB	GABPA	JUND	SIX5
0.594701	ATF2	CEBPB	GABPA	JUND	SP1
0.584267	ATF2	CEBPB	GABPA	JUND	SP2
0.581907	ATF2	CEBPB	GABPA	JUND	SP4
0.625644	ATF2	CEBPB	GABPA	JUND	SUZ12
0.597421	ATF2	CEBPB	GABPA	JUND	TCF12
0.578839	ATF2	CEBPB	GABPA	JUND	USF2
0.595194	ATF2	CEBPB	GABPA	MAX	NRF1
0.59522	ATF2	CEBPB	GABPA	MAX	NRSF
0.71849	ATF2	CEBPB	GABPA	MAX	POLR2A
0.609065	ATF2	CEBPB	GABPA	MAX	SIX5
0.604947	ATF2	CEBPB	GABPA	MAX	SP1
0.588974	ATF2	CEBPB	GABPA	MAX	SP2
0.587441	ATF2	CEBPB	GABPA	MAX	SP4
0.630432	ATF2	CEBPB	GABPA	MAX	SUZ12
0.597001	ATF2	CEBPB	GABPA	MAX	TCF12
0.583292	ATF2	CEBPB	GABPA	MAX	USF2
0.599606	ATF2	CEBPB	GABPA	NRF1	NRSF
0.718066	ATF2	CEBPB	GABPA	NRF1	POLR2A
0.602797	ATF2	CEBPB	GABPA	NRF1	SIX5
0.599206	ATF2	CEBPB	GABPA	NRF1	SP1
0.593648	ATF2	CEBPB	GABPA	NRF1	SP2
0.589192	ATF2	CEBPB	GABPA	NRF1	SP4
0.632266	ATF2	CEBPB	GABPA	NRF1	SUZ12
0.607539	ATF2	CEBPB	GABPA	NRF1	TCF12
0.585021	ATF2	CEBPB	GABPA	NRF1	USF2
0.719555	ATF2	CEBPB	GABPA	NRSF	POLR2A
0.610898	ATF2	CEBPB	GABPA	NRSF	SIX5
0.608781	ATF2	CEBPB	GABPA	NRSF	SP1
0.594027	ATF2	CEBPB	GABPA	NRSF	SP2
0.592496	ATF2	CEBPB	GABPA	NRSF	SP4
0.629998	ATF2	CEBPB	GABPA	NRSF	SUZ12
0.605457	ATF2	CEBPB	GABPA	NRSF	TCF12
0.590585	ATF2	CEBPB	GABPA	NRSF	USF2
0.72266	ATF2	CEBPB	GABPA	POLR2A	SIX5
0.717755	ATF2	CEBPB	GABPA	POLR2A	SP1
0.714422	ATF2	CEBPB	GABPA	POLR2A	SP2
0.713781	ATF2	CEBPB	GABPA	POLR2A	SP4
0.721304	ATF2	CEBPB	GABPA	POLR2A	SUZ12
0.716342	ATF2	CEBPB	GABPA	POLR2A	TCF12
0.714225	ATF2	CEBPB	GABPA	POLR2A	USF2
0.60879	ATF2	CEBPB	GABPA	SIX5	SP1
0.604613	ATF2	CEBPB	GABPA	SIX5	SP2
0.60319	ATF2	CEBPB	GABPA	SIX5	SP4
0.637583	ATF2	CEBPB	GABPA	SIX5	SUZ12
0.61878	ATF2	CEBPB	GABPA	SIX5	TCF12
0.599054	ATF2	CEBPB	GABPA	SIX5	USF2
0.597718	ATF2	CEBPB	GABPA	SP1	SP2
0.595554	ATF2	CEBPB	GABPA	SP1	SP4
0.636215	ATF2	CEBPB	GABPA	SP1	SUZ12
0.623274	ATF2	CEBPB	GABPA	SP1	TCF12
[truncated: 30,782 more rows]
[truncated: 10 more columns]
