# Supplementary material for: Estimating the effects of transcription factors binding and histone modifications on gene expression levels in human cells
Source: Oncotarget. 2017 Apr 9;8(25):40090–103. doi: 10.18632/oncotarget.16988 (PMC5522221; doi:10.18632/oncotarget.16988)
Supplement: Supplementary file 4 [file oncotarget-08-40090-s004.xls]

## Sheet: 32767 TFs-modes for Gm12878
[[1]]
0.493866	BRCA1
0.378534	CTCF
0.460676	GABPA
0.346519	IKZF1
0.482272	JUND
0.54097	MXI1
0.722624	NFATC1
0.417888	NFYB
0.677001	POLR2A
0.579217	SIX5
0.296107	SPT20
0.53096	TCF3
0.407809	USF1
0.531657	USF2
0.214752	ZNF274
[[2]]
0.501284	BRCA1	CTCF
0.508736	BRCA1	GABPA
0.508349	BRCA1	IKZF1
0.500324	BRCA1	JUND
0.544486	BRCA1	MXI1
0.735133	BRCA1	NFATC1
0.501819	BRCA1	NFYB
0.691938	BRCA1	POLR2A
0.587391	BRCA1	SIX5
0.502466	BRCA1	SPT20
0.538689	BRCA1	TCF3
0.501446	BRCA1	USF1
0.540073	BRCA1	USF2
0.512628	BRCA1	ZNF274
0.475573	CTCF	GABPA
0.450082	CTCF	IKZF1
0.492545	CTCF	JUND
0.547577	CTCF	MXI1
0.735242	CTCF	NFATC1
0.462913	CTCF	NFYB
0.696343	CTCF	POLR2A
0.585307	CTCF	SIX5
0.436426	CTCF	SPT20
0.5397	CTCF	TCF3
0.443069	CTCF	USF1
0.540187	CTCF	USF2
0.417027	CTCF	ZNF274
0.52191	GABPA	IKZF1
0.497415	GABPA	JUND
0.549487	GABPA	MXI1
0.7366	GABPA	NFATC1
0.490257	GABPA	NFYB
0.766765	GABPA	POLR2A
0.58734	GABPA	SIX5
0.503706	GABPA	SPT20
0.573852	GABPA	TCF3
0.466372	GABPA	USF1
0.540471	GABPA	USF2
0.510373	GABPA	ZNF274
0.49654	IKZF1	JUND
0.543346	IKZF1	MXI1
0.730557	IKZF1	NFATC1
0.439087	IKZF1	NFYB
0.720008	IKZF1	POLR2A
0.584235	IKZF1	SIX5
0.362239	IKZF1	SPT20
0.579309	IKZF1	TCF3
0.499078	IKZF1	USF1
0.539968	IKZF1	USF2
0.352915	IKZF1	ZNF274
0.54496	JUND	MXI1
0.734213	JUND	NFATC1
0.491516	JUND	NFYB
0.69011	JUND	POLR2A
0.586447	JUND	SIX5
0.491665	JUND	SPT20
0.537009	JUND	TCF3
0.488383	JUND	USF1
0.539251	JUND	USF2
0.50051	JUND	ZNF274
0.728395	MXI1	NFATC1
0.543115	MXI1	NFYB
0.695037	MXI1	POLR2A
0.588728	MXI1	SIX5
0.543314	MXI1	SPT20
0.580641	MXI1	TCF3
0.54881	MXI1	USF1
0.553283	MXI1	USF2
0.546678	MXI1	ZNF274
0.726305	NFATC1	NFYB
0.730855	NFATC1	POLR2A
0.724371	NFATC1	SIX5
0.725047	NFATC1	SPT20
0.735801	NFATC1	TCF3
0.737144	NFATC1	USF1
0.731455	NFATC1	USF2
0.726695	NFATC1	ZNF274
0.691889	NFYB	POLR2A
0.584454	NFYB	SIX5
0.43159	NFYB	SPT20
0.549187	NFYB	TCF3
0.46732	NFYB	USF1
0.534228	NFYB	USF2
0.428411	NFYB	ZNF274
0.693523	POLR2A	SIX5
0.707832	POLR2A	SPT20
0.721438	POLR2A	TCF3
0.76218	POLR2A	USF1
0.684525	POLR2A	USF2
0.718228	POLR2A	ZNF274
0.586269	SIX5	SPT20
0.607804	SIX5	TCF3
0.588097	SIX5	USF1
0.590078	SIX5	USF2
0.585218	SIX5	ZNF274
0.567343	SPT20	TCF3
0.47711	SPT20	USF1
0.538901	SPT20	USF2
0.302609	SPT20	ZNF274
0.575879	TCF3	USF1
0.559405	TCF3	USF2
0.581234	TCF3	ZNF274
0.53969	USF1	USF2
0.480415	USF1	ZNF274
0.54532	USF2	ZNF274
[[3]]
0.51543	BRCA1	CTCF	GABPA
0.51633	BRCA1	CTCF	IKZF1
0.50758	BRCA1	CTCF	JUND
0.550387	BRCA1	CTCF	MXI1
0.737329	BRCA1	CTCF	NFATC1
0.508453	BRCA1	CTCF	NFYB
0.69898	BRCA1	CTCF	POLR2A
0.591868	BRCA1	CTCF	SIX5
0.510748	BRCA1	CTCF	SPT20
0.547651	BRCA1	CTCF	TCF3
0.508238	BRCA1	CTCF	USF1
0.545726	BRCA1	CTCF	USF2
0.521286	BRCA1	CTCF	ZNF274
0.530694	BRCA1	GABPA	IKZF1
0.512301	BRCA1	GABPA	JUND
0.55256	BRCA1	GABPA	MXI1
0.739302	BRCA1	GABPA	NFATC1
0.514271	BRCA1	GABPA	NFYB
0.767332	BRCA1	GABPA	POLR2A
0.593849	BRCA1	GABPA	SIX5
0.518638	BRCA1	GABPA	SPT20
0.585792	BRCA1	GABPA	TCF3
0.512978	BRCA1	GABPA	USF1
0.547222	BRCA1	GABPA	USF2
0.532663	BRCA1	GABPA	ZNF274
0.513584	BRCA1	IKZF1	JUND
0.547332	BRCA1	IKZF1	MXI1
0.740792	BRCA1	IKZF1	NFATC1
0.512603	BRCA1	IKZF1	NFYB
0.749436	BRCA1	IKZF1	POLR2A
0.592115	BRCA1	IKZF1	SIX5
0.513251	BRCA1	IKZF1	SPT20
0.587295	BRCA1	IKZF1	TCF3
0.520698	BRCA1	IKZF1	USF1
0.546276	BRCA1	IKZF1	USF2
0.519903	BRCA1	IKZF1	ZNF274
0.546895	BRCA1	JUND	MXI1
0.736086	BRCA1	JUND	NFATC1
0.505595	BRCA1	JUND	NFYB
0.692935	BRCA1	JUND	POLR2A
0.589998	BRCA1	JUND	SIX5
0.508802	BRCA1	JUND	SPT20
0.540213	BRCA1	JUND	TCF3
0.506568	BRCA1	JUND	USF1
0.542335	BRCA1	JUND	USF2
0.519556	BRCA1	JUND	ZNF274
0.737971	BRCA1	MXI1	NFATC1
0.546287	BRCA1	MXI1	NFYB
0.717071	BRCA1	MXI1	POLR2A
0.593118	BRCA1	MXI1	SIX5
0.546359	BRCA1	MXI1	SPT20
0.58662	BRCA1	MXI1	TCF3
0.551599	BRCA1	MXI1	USF1
0.557694	BRCA1	MXI1	USF2
0.551067	BRCA1	MXI1	ZNF274
0.736276	BRCA1	NFATC1	NFYB
0.756023	BRCA1	NFATC1	POLR2A
0.736035	BRCA1	NFATC1	SIX5
0.736689	BRCA1	NFATC1	SPT20
0.741132	BRCA1	NFATC1	TCF3
0.739877	BRCA1	NFATC1	USF1
0.735377	BRCA1	NFATC1	USF2
0.738338	BRCA1	NFATC1	ZNF274
0.711079	BRCA1	NFYB	POLR2A
0.591034	BRCA1	NFYB	SIX5
0.507321	BRCA1	NFYB	SPT20
0.552989	BRCA1	NFYB	TCF3
0.50782	BRCA1	NFYB	USF1
0.54107	BRCA1	NFYB	USF2
0.517751	BRCA1	NFYB	ZNF274
0.722548	BRCA1	POLR2A	SIX5
0.734289	BRCA1	POLR2A	SPT20
0.725737	BRCA1	POLR2A	TCF3
0.761795	BRCA1	POLR2A	USF1
0.698543	BRCA1	POLR2A	USF2
0.739042	BRCA1	POLR2A	ZNF274
0.591453	BRCA1	SIX5	SPT20
0.61606	BRCA1	SIX5	TCF3
0.594014	BRCA1	SIX5	USF1
0.597419	BRCA1	SIX5	USF2
0.592869	BRCA1	SIX5	ZNF274
0.57269	BRCA1	SPT20	TCF3
0.510439	BRCA1	SPT20	USF1
0.544713	BRCA1	SPT20	USF2
0.517176	BRCA1	SPT20	ZNF274
0.586869	BRCA1	TCF3	USF1
0.565697	BRCA1	TCF3	USF2
0.587597	BRCA1	TCF3	ZNF274
0.544991	BRCA1	USF1	USF2
0.524814	BRCA1	USF1	ZNF274
0.552029	BRCA1	USF2	ZNF274
0.527871	CTCF	GABPA	IKZF1
0.505435	CTCF	GABPA	JUND
0.556519	CTCF	GABPA	MXI1
0.739086	CTCF	GABPA	NFATC1
0.498739	CTCF	GABPA	NFYB
0.766555	CTCF	GABPA	POLR2A
0.594799	CTCF	GABPA	SIX5
0.510168	CTCF	GABPA	SPT20
0.582103	CTCF	GABPA	TCF3
0.479674	CTCF	GABPA	USF1
0.547851	CTCF	GABPA	USF2
0.519054	CTCF	GABPA	ZNF274
0.507038	CTCF	IKZF1	JUND
0.549476	CTCF	IKZF1	MXI1
0.740241	CTCF	IKZF1	NFATC1
0.480065	CTCF	IKZF1	NFYB
0.740833	CTCF	IKZF1	POLR2A
0.590252	CTCF	IKZF1	SIX5
0.461152	CTCF	IKZF1	SPT20
0.590143	CTCF	IKZF1	TCF3
0.509073	CTCF	IKZF1	USF1
0.546407	CTCF	IKZF1	USF2
0.461302	CTCF	IKZF1	ZNF274
0.5501	CTCF	JUND	MXI1
0.736751	CTCF	JUND	NFATC1
0.500641	CTCF	JUND	NFYB
0.698297	CTCF	JUND	POLR2A
0.590734	CTCF	JUND	SIX5
0.502208	CTCF	JUND	SPT20
0.545777	CTCF	JUND	TCF3
0.497499	CTCF	JUND	USF1
0.54516	CTCF	JUND	USF2
0.512004	CTCF	JUND	ZNF274
0.736073	CTCF	MXI1	NFATC1
0.550492	CTCF	MXI1	NFYB
0.716855	CTCF	MXI1	POLR2A
0.595228	CTCF	MXI1	SIX5
0.549688	CTCF	MXI1	SPT20
0.595095	CTCF	MXI1	TCF3
0.55443	CTCF	MXI1	USF1
0.561358	CTCF	MXI1	USF2
0.552591	CTCF	MXI1	ZNF274
0.735665	CTCF	NFATC1	NFYB
0.751153	CTCF	NFATC1	POLR2A
0.735631	CTCF	NFATC1	SIX5
0.73495	CTCF	NFATC1	SPT20
0.740098	CTCF	NFATC1	TCF3
0.738909	CTCF	NFATC1	USF1
0.735112	CTCF	NFATC1	USF2
0.736685	CTCF	NFATC1	ZNF274
0.710527	CTCF	NFYB	POLR2A
0.590703	CTCF	NFYB	SIX5
0.47438	CTCF	NFYB	SPT20
0.557473	CTCF	NFYB	TCF3
0.483587	CTCF	NFYB	USF1
0.54296	CTCF	NFYB	USF2
0.478646	CTCF	NFYB	ZNF274
0.719516	CTCF	POLR2A	SIX5
0.72727	CTCF	POLR2A	SPT20
0.72587	CTCF	POLR2A	TCF3
0.761295	CTCF	POLR2A	USF1
0.699618	CTCF	POLR2A	USF2
0.733679	CTCF	POLR2A	ZNF274
0.591075	CTCF	SIX5	SPT20
0.620517	CTCF	SIX5	TCF3
0.594131	CTCF	SIX5	USF1
0.597247	CTCF	SIX5	USF2
0.591556	CTCF	SIX5	ZNF274
0.576402	CTCF	SPT20	TCF3
0.4895	CTCF	SPT20	USF1
0.545369	CTCF	SPT20	USF2
0.450592	CTCF	SPT20	ZNF274
0.584635	CTCF	TCF3	USF1
0.573047	CTCF	TCF3	USF2
0.590708	CTCF	TCF3	ZNF274
0.545369	CTCF	USF1	USF2
0.496928	CTCF	USF1	ZNF274
0.551781	CTCF	USF2	ZNF274
0.527267	GABPA	IKZF1	JUND
0.553849	GABPA	IKZF1	MXI1
0.743253	GABPA	IKZF1	NFATC1
0.524769	GABPA	IKZF1	NFYB
0.774427	GABPA	IKZF1	POLR2A
0.593708	GABPA	IKZF1	SIX5
0.526695	GABPA	IKZF1	SPT20
0.597822	GABPA	IKZF1	TCF3
0.526824	GABPA	IKZF1	USF1
0.547929	GABPA	IKZF1	USF2
0.535566	GABPA	IKZF1	ZNF274
0.553554	GABPA	JUND	MXI1
0.740132	GABPA	JUND	NFATC1
0.506012	GABPA	JUND	NFYB
0.76677	GABPA	JUND	POLR2A
0.594101	GABPA	JUND	SIX5
0.513886	GABPA	JUND	SPT20
0.581856	GABPA	JUND	TCF3
0.501256	GABPA	JUND	USF1
0.545272	GABPA	JUND	USF2
0.526525	GABPA	JUND	ZNF274
0.738947	GABPA	MXI1	NFATC1
0.551451	GABPA	MXI1	NFYB
0.768825	GABPA	MXI1	POLR2A
0.59506	GABPA	MXI1	SIX5
0.551238	GABPA	MXI1	SPT20
0.605502	GABPA	MXI1	TCF3
0.552026	GABPA	MXI1	USF1
0.560812	GABPA	MXI1	USF2
0.557414	GABPA	MXI1	ZNF274
0.738534	GABPA	NFATC1	NFYB
0.785253	GABPA	NFATC1	POLR2A
0.737641	GABPA	NFATC1	SIX5
0.737477	GABPA	NFATC1	SPT20
0.739138	GABPA	NFATC1	TCF3
0.736539	GABPA	NFATC1	USF1
0.738792	GABPA	NFATC1	USF2
0.736782	GABPA	NFATC1	ZNF274
0.768876	GABPA	NFYB	POLR2A
0.592595	GABPA	NFYB	SIX5
0.510594	GABPA	NFYB	SPT20
0.585733	GABPA	NFYB	TCF3
0.495335	GABPA	NFYB	USF1
0.542167	GABPA	NFYB	USF2
0.519197	GABPA	NFYB	ZNF274
0.771413	GABPA	POLR2A	SIX5
0.770263	GABPA	POLR2A	SPT20
0.769558	GABPA	POLR2A	TCF3
0.770846	GABPA	POLR2A	USF1
0.768904	GABPA	POLR2A	USF2
0.771976	GABPA	POLR2A	ZNF274
0.592931	GABPA	SIX5	SPT20
0.62612	GABPA	SIX5	TCF3
0.591829	GABPA	SIX5	USF1
0.596705	GABPA	SIX5	USF2
0.592811	GABPA	SIX5	ZNF274
0.591146	GABPA	SPT20	TCF3
0.508286	GABPA	SPT20	USF1
0.544859	GABPA	SPT20	USF2
0.524595	GABPA	SPT20	ZNF274
0.583394	GABPA	TCF3	USF1
0.600589	GABPA	TCF3	USF2
0.599209	GABPA	TCF3	ZNF274
0.548026	GABPA	USF1	USF2
0.516277	GABPA	USF1	ZNF274
0.553942	GABPA	USF2	ZNF274
0.547609	IKZF1	JUND	MXI1
0.739297	IKZF1	JUND	NFATC1
0.500684	IKZF1	JUND	NFYB
0.748059	IKZF1	JUND	POLR2A
0.590991	IKZF1	JUND	SIX5
0.500508	IKZF1	JUND	SPT20
0.589078	IKZF1	JUND	TCF3
0.515086	IKZF1	JUND	USF1
0.545836	IKZF1	JUND	USF2
0.50725	IKZF1	JUND	ZNF274
0.734988	IKZF1	MXI1	NFATC1
0.545347	IKZF1	MXI1	NFYB
0.737371	IKZF1	MXI1	POLR2A
0.595749	IKZF1	MXI1	SIX5
0.546157	IKZF1	MXI1	SPT20
0.596969	IKZF1	MXI1	TCF3
0.551821	IKZF1	MXI1	USF1
0.558943	IKZF1	MXI1	USF2
0.550735	IKZF1	MXI1	ZNF274
0.733049	IKZF1	NFATC1	NFYB
0.745149	IKZF1	NFATC1	POLR2A
0.731424	IKZF1	NFATC1	SIX5
0.73119	IKZF1	NFATC1	SPT20
0.741864	IKZF1	NFATC1	TCF3
0.744197	IKZF1	NFATC1	USF1
0.738073	IKZF1	NFATC1	USF2
0.733463	IKZF1	NFATC1	ZNF274
0.728993	IKZF1	NFYB	POLR2A
0.58795	IKZF1	NFYB	SIX5
0.446361	IKZF1	NFYB	SPT20
0.583689	IKZF1	NFYB	TCF3
0.505598	IKZF1	NFYB	USF1
0.542402	IKZF1	NFYB	USF2
0.448862	IKZF1	NFYB	ZNF274
0.722364	IKZF1	POLR2A	SIX5
0.723994	IKZF1	POLR2A	SPT20
0.750638	IKZF1	POLR2A	TCF3
0.768796	IKZF1	POLR2A	USF1
0.743557	IKZF1	POLR2A	USF2
0.728672	IKZF1	POLR2A	ZNF274
0.589613	IKZF1	SIX5	SPT20
0.618077	IKZF1	SIX5	TCF3
0.593616	IKZF1	SIX5	USF1
0.596968	IKZF1	SIX5	USF2
0.590507	IKZF1	SIX5	ZNF274
0.584524	IKZF1	SPT20	TCF3
0.506438	IKZF1	SPT20	USF1
0.544524	IKZF1	SPT20	USF2
0.368063	IKZF1	SPT20	ZNF274
0.599142	IKZF1	TCF3	USF1
0.589196	IKZF1	TCF3	USF2
0.594725	IKZF1	TCF3	ZNF274
0.544394	IKZF1	USF1	USF2
0.514667	IKZF1	USF1	ZNF274
0.550298	IKZF1	USF2	ZNF274
0.737108	JUND	MXI1	NFATC1
0.547391	JUND	MXI1	NFYB
0.714095	JUND	MXI1	POLR2A
0.59535	JUND	MXI1	SIX5
0.547074	JUND	MXI1	SPT20
0.590148	JUND	MXI1	TCF3
0.552219	JUND	MXI1	USF1
0.559277	JUND	MXI1	USF2
0.550421	JUND	MXI1	ZNF274
0.735398	JUND	NFATC1	NFYB
0.753022	JUND	NFATC1	POLR2A
0.735113	JUND	NFATC1	SIX5
0.735513	JUND	NFATC1	SPT20
0.741698	JUND	NFATC1	TCF3
0.74054	JUND	NFATC1	USF1
0.734373	JUND	NFATC1	USF2
0.737426	JUND	NFATC1	ZNF274
0.70854	JUND	NFYB	POLR2A
0.589714	JUND	NFYB	SIX5
0.497106	JUND	NFYB	SPT20
0.553455	JUND	NFYB	TCF3
0.498804	JUND	NFYB	USF1
0.540693	JUND	NFYB	USF2
0.506377	JUND	NFYB	ZNF274
0.719211	JUND	POLR2A	SIX5
0.730354	JUND	POLR2A	SPT20
0.725677	JUND	POLR2A	TCF3
0.761908	JUND	POLR2A	USF1
0.694993	JUND	POLR2A	USF2
0.736409	JUND	POLR2A	ZNF274
0.590702	JUND	SIX5	SPT20
0.618629	JUND	SIX5	TCF3
0.594115	JUND	SIX5	USF1
0.597952	JUND	SIX5	USF2
0.59304	JUND	SIX5	ZNF274
0.573593	JUND	SPT20	TCF3
0.503621	JUND	SPT20	USF1
0.543589	JUND	SPT20	USF2
0.505199	JUND	SPT20	ZNF274
0.584387	JUND	TCF3	USF1
0.567557	JUND	TCF3	USF2
0.587914	JUND	TCF3	ZNF274
0.544445	JUND	USF1	USF2
0.517251	JUND	USF1	ZNF274
0.551138	JUND	USF2	ZNF274
0.729081	MXI1	NFATC1	NFYB
0.743584	MXI1	NFATC1	POLR2A
0.72792	MXI1	NFATC1	SIX5
0.729661	MXI1	NFATC1	SPT20
0.740811	MXI1	NFATC1	TCF3
0.740337	MXI1	NFATC1	USF1
0.733441	MXI1	NFATC1	USF2
0.73341	MXI1	NFATC1	ZNF274
0.703196	MXI1	NFYB	POLR2A
0.595393	MXI1	NFYB	SIX5
0.545234	MXI1	NFYB	SPT20
0.583387	MXI1	NFYB	TCF3
0.550154	MXI1	NFYB	USF1
0.556185	MXI1	NFYB	USF2
0.550031	MXI1	NFYB	ZNF274
0.707722	MXI1	POLR2A	SIX5
0.719647	MXI1	POLR2A	SPT20
0.734495	MXI1	POLR2A	TCF3
0.764148	MXI1	POLR2A	USF1
0.706357	MXI1	POLR2A	USF2
0.729834	MXI1	POLR2A	ZNF274
0.59413	MXI1	SIX5	SPT20
0.617196	MXI1	SIX5	TCF3
0.596383	MXI1	SIX5	USF1
0.594558	MXI1	SIX5	USF2
0.595824	MXI1	SIX5	ZNF274
0.585278	MXI1	SPT20	TCF3
0.549208	MXI1	SPT20	USF1
0.555618	MXI1	SPT20	USF2
0.550091	MXI1	SPT20	ZNF274
0.610096	MXI1	TCF3	USF1
0.586431	MXI1	TCF3	USF2
0.59893	MXI1	TCF3	ZNF274
0.561216	MXI1	USF1	USF2
0.555539	MXI1	USF1	ZNF274
0.561988	MXI1	USF2	ZNF274
0.738104	NFATC1	NFYB	POLR2A
0.727038	NFATC1	NFYB	SIX5
0.727879	NFATC1	NFYB	SPT20
0.737868	NFATC1	NFYB	TCF3
0.739188	NFATC1	NFYB	USF1
0.73288	NFATC1	NFYB	USF2
0.730814	NFATC1	NFYB	ZNF274
0.735363	NFATC1	POLR2A	SIX5
0.738228	NFATC1	POLR2A	SPT20
0.76927	NFATC1	POLR2A	TCF3
0.782153	NFATC1	POLR2A	USF1
0.749336	NFATC1	POLR2A	USF2
0.743953	NFATC1	POLR2A	ZNF274
0.726458	NFATC1	SIX5	SPT20
0.738051	NFATC1	SIX5	TCF3
0.738869	NFATC1	SIX5	USF1
0.73193	NFATC1	SIX5	USF2
0.728942	NFATC1	SIX5	ZNF274
0.73679	NFATC1	SPT20	TCF3
0.738097	NFATC1	SPT20	USF1
0.733503	NFATC1	SPT20	USF2
0.727405	NFATC1	SPT20	ZNF274
0.739408	NFATC1	TCF3	USF1
0.740199	NFATC1	TCF3	USF2
0.736584	NFATC1	TCF3	ZNF274
0.739871	NFATC1	USF1	USF2
0.738132	NFATC1	USF1	ZNF274
0.735684	NFATC1	USF2	ZNF274
0.703159	NFYB	POLR2A	SIX5
0.713472	NFYB	POLR2A	SPT20
0.729926	NFYB	POLR2A	TCF3
0.764372	NFYB	POLR2A	USF1
0.699919	NFYB	POLR2A	USF2
0.724277	NFYB	POLR2A	ZNF274
0.588731	NFYB	SIX5	SPT20
0.613324	NFYB	SIX5	TCF3
0.592067	NFYB	SIX5	USF1
0.595666	NFYB	SIX5	USF2
0.589713	NFYB	SIX5	ZNF274
0.57049	NFYB	SPT20	TCF3
0.491282	NFYB	SPT20	USF1
0.540095	NFYB	SPT20	USF2
0.441467	NFYB	SPT20	ZNF274
0.589054	NFYB	TCF3	USF1
0.565543	NFYB	TCF3	USF2
0.584887	NFYB	TCF3	ZNF274
0.541169	NFYB	USF1	USF2
0.499958	NFYB	USF1	ZNF274
0.548442	NFYB	USF2	ZNF274
0.710445	POLR2A	SIX5	SPT20
0.740358	POLR2A	SIX5	TCF3
0.765635	POLR2A	SIX5	USF1
0.710934	POLR2A	SIX5	USF2
0.720755	POLR2A	SIX5	ZNF274
0.738777	POLR2A	SPT20	TCF3
0.764821	POLR2A	SPT20	USF1
0.722447	POLR2A	SPT20	USF2
0.722847	POLR2A	SPT20	ZNF274
0.765327	POLR2A	TCF3	USF1
0.726866	POLR2A	TCF3	USF2
0.742252	POLR2A	TCF3	ZNF274
0.763607	POLR2A	USF1	USF2
0.766623	POLR2A	USF1	ZNF274
0.729939	POLR2A	USF2	ZNF274
0.611484	SIX5	SPT20	TCF3
0.592274	SIX5	SPT20	USF1
0.595647	SIX5	SPT20	USF2
0.591083	SIX5	SPT20	ZNF274
0.630105	SIX5	TCF3	USF1
0.613623	SIX5	TCF3	USF2
0.617118	SIX5	TCF3	ZNF274
0.598002	SIX5	USF1	USF2
0.593176	SIX5	USF1	ZNF274
0.597795	SIX5	USF2	ZNF274
0.592604	SPT20	TCF3	USF1
0.576794	SPT20	TCF3	USF2
0.58835	SPT20	TCF3	ZNF274
0.542306	SPT20	USF1	USF2
0.501134	SPT20	USF1	ZNF274
0.55055	SPT20	USF2	ZNF274
0.605116	TCF3	USF1	USF2
0.60249	TCF3	USF1	ZNF274
0.591057	TCF3	USF2	ZNF274
0.551865	USF1	USF2	ZNF274
[[4]]
0.536858	BRCA1	CTCF	GABPA	IKZF1
0.518787	BRCA1	CTCF	GABPA	JUND
0.559651	BRCA1	CTCF	GABPA	MXI1
0.739651	BRCA1	CTCF	GABPA	NFATC1
0.520405	BRCA1	CTCF	GABPA	NFYB
0.766663	BRCA1	CTCF	GABPA	POLR2A
0.599178	BRCA1	CTCF	GABPA	SIX5
0.525577	BRCA1	CTCF	GABPA	SPT20
0.590317	BRCA1	CTCF	GABPA	TCF3
0.519164	BRCA1	CTCF	GABPA	USF1
0.552808	BRCA1	CTCF	GABPA	USF2
0.540011	BRCA1	CTCF	GABPA	ZNF274
0.521327	BRCA1	CTCF	IKZF1	JUND
0.553261	BRCA1	CTCF	IKZF1	MXI1
0.741969	BRCA1	CTCF	IKZF1	NFATC1
0.519499	BRCA1	CTCF	IKZF1	NFYB
0.752659	BRCA1	CTCF	IKZF1	POLR2A
0.596749	BRCA1	CTCF	IKZF1	SIX5
0.52119	BRCA1	CTCF	IKZF1	SPT20
0.59484	BRCA1	CTCF	IKZF1	TCF3
0.527898	BRCA1	CTCF	IKZF1	USF1
0.551373	BRCA1	CTCF	IKZF1	USF2
0.528485	BRCA1	CTCF	IKZF1	ZNF274
0.55262	BRCA1	CTCF	JUND	MXI1
0.736573	BRCA1	CTCF	JUND	NFATC1
0.512509	BRCA1	CTCF	JUND	NFYB
0.698291	BRCA1	CTCF	JUND	POLR2A
0.594182	BRCA1	CTCF	JUND	SIX5
0.516454	BRCA1	CTCF	JUND	SPT20
0.549048	BRCA1	CTCF	JUND	TCF3
0.513147	BRCA1	CTCF	JUND	USF1
0.547433	BRCA1	CTCF	JUND	USF2
0.527601	BRCA1	CTCF	JUND	ZNF274
0.73909	BRCA1	CTCF	MXI1	NFATC1
0.553009	BRCA1	CTCF	MXI1	NFYB
0.725787	BRCA1	CTCF	MXI1	POLR2A
0.597977	BRCA1	CTCF	MXI1	SIX5
0.552735	BRCA1	CTCF	MXI1	SPT20
0.598424	BRCA1	CTCF	MXI1	TCF3
0.557426	BRCA1	CTCF	MXI1	USF1
0.564336	BRCA1	CTCF	MXI1	USF2
0.556766	BRCA1	CTCF	MXI1	ZNF274
0.736767	BRCA1	CTCF	NFATC1	NFYB
0.759348	BRCA1	CTCF	NFATC1	POLR2A
0.738199	BRCA1	CTCF	NFATC1	SIX5
0.737602	BRCA1	CTCF	NFATC1	SPT20
0.741511	BRCA1	CTCF	NFATC1	TCF3
0.739583	BRCA1	CTCF	NFATC1	USF1
0.736533	BRCA1	CTCF	NFATC1	USF2
0.739703	BRCA1	CTCF	NFATC1	ZNF274
0.716199	BRCA1	CTCF	NFYB	POLR2A
0.596144	BRCA1	CTCF	NFYB	SIX5
0.514527	BRCA1	CTCF	NFYB	SPT20
0.560772	BRCA1	CTCF	NFYB	TCF3
0.514303	BRCA1	CTCF	NFYB	USF1
0.54771	BRCA1	CTCF	NFYB	USF2
0.52525	BRCA1	CTCF	NFYB	ZNF274
0.729793	BRCA1	CTCF	POLR2A	SIX5
0.737422	BRCA1	CTCF	POLR2A	SPT20
0.726805	BRCA1	CTCF	POLR2A	TCF3
0.761	BRCA1	CTCF	POLR2A	USF1
0.706786	BRCA1	CTCF	POLR2A	USF2
0.741545	BRCA1	CTCF	POLR2A	ZNF274
0.596128	BRCA1	CTCF	SIX5	SPT20
0.624699	BRCA1	CTCF	SIX5	TCF3
0.598765	BRCA1	CTCF	SIX5	USF1
0.602806	BRCA1	CTCF	SIX5	USF2
0.597749	BRCA1	CTCF	SIX5	ZNF274
0.580428	BRCA1	CTCF	SPT20	TCF3
0.518031	BRCA1	CTCF	SPT20	USF1
0.549643	BRCA1	CTCF	SPT20	USF2
0.525197	BRCA1	CTCF	SPT20	ZNF274
0.59139	BRCA1	CTCF	TCF3	USF1
0.576764	BRCA1	CTCF	TCF3	USF2
0.59518	BRCA1	CTCF	TCF3	ZNF274
0.549699	BRCA1	CTCF	USF1	USF2
0.532114	BRCA1	CTCF	USF1	ZNF274
0.556963	BRCA1	CTCF	USF2	ZNF274
0.53269	BRCA1	GABPA	IKZF1	JUND
0.556988	BRCA1	GABPA	IKZF1	MXI1
0.742859	BRCA1	GABPA	IKZF1	NFATC1
0.533045	BRCA1	GABPA	IKZF1	NFYB
0.774655	BRCA1	GABPA	IKZF1	POLR2A
0.597665	BRCA1	GABPA	IKZF1	SIX5
0.534423	BRCA1	GABPA	IKZF1	SPT20
0.601155	BRCA1	GABPA	IKZF1	TCF3
0.535696	BRCA1	GABPA	IKZF1	USF1
0.553741	BRCA1	GABPA	IKZF1	USF2
0.544133	BRCA1	GABPA	IKZF1	ZNF274
0.556128	BRCA1	GABPA	JUND	MXI1
0.739343	BRCA1	GABPA	JUND	NFATC1
0.516648	BRCA1	GABPA	JUND	NFYB
0.766201	BRCA1	GABPA	JUND	POLR2A
0.596633	BRCA1	GABPA	JUND	SIX5
0.521525	BRCA1	GABPA	JUND	SPT20
0.586342	BRCA1	GABPA	JUND	TCF3
0.51606	BRCA1	GABPA	JUND	USF1
0.54915	BRCA1	GABPA	JUND	USF2
0.535694	BRCA1	GABPA	JUND	ZNF274
0.739671	BRCA1	GABPA	MXI1	NFATC1
0.55413	BRCA1	GABPA	MXI1	NFYB
0.768872	BRCA1	GABPA	MXI1	POLR2A
0.59963	BRCA1	GABPA	MXI1	SIX5
0.553358	BRCA1	GABPA	MXI1	SPT20
0.606347	BRCA1	GABPA	MXI1	TCF3
0.555537	BRCA1	GABPA	MXI1	USF1
0.566059	BRCA1	GABPA	MXI1	USF2
0.561784	BRCA1	GABPA	MXI1	ZNF274
0.739206	BRCA1	GABPA	NFATC1	NFYB
0.786039	BRCA1	GABPA	NFATC1	POLR2A
0.739355	BRCA1	GABPA	NFATC1	SIX5
0.738768	BRCA1	GABPA	NFATC1	SPT20
0.741171	BRCA1	GABPA	NFATC1	TCF3
0.739112	BRCA1	GABPA	NFATC1	USF1
0.739505	BRCA1	GABPA	NFATC1	USF2
0.739495	BRCA1	GABPA	NFATC1	ZNF274
0.768759	BRCA1	GABPA	NFYB	POLR2A
0.596981	BRCA1	GABPA	NFYB	SIX5
0.521983	BRCA1	GABPA	NFYB	SPT20
0.588866	BRCA1	GABPA	NFYB	TCF3
0.519747	BRCA1	GABPA	NFYB	USF1
0.548383	BRCA1	GABPA	NFYB	USF2
0.5354	BRCA1	GABPA	NFYB	ZNF274
0.772054	BRCA1	GABPA	POLR2A	SIX5
0.770311	BRCA1	GABPA	POLR2A	SPT20
0.770065	BRCA1	GABPA	POLR2A	TCF3
0.771465	BRCA1	GABPA	POLR2A	USF1
0.768972	BRCA1	GABPA	POLR2A	USF2
0.772111	BRCA1	GABPA	POLR2A	ZNF274
0.595846	BRCA1	GABPA	SIX5	SPT20
0.629428	BRCA1	GABPA	SIX5	TCF3
0.597334	BRCA1	GABPA	SIX5	USF1
0.603442	BRCA1	GABPA	SIX5	USF2
0.598118	BRCA1	GABPA	SIX5	ZNF274
0.593264	BRCA1	GABPA	SPT20	TCF3
0.524007	BRCA1	GABPA	SPT20	USF1
0.549226	BRCA1	GABPA	SPT20	USF2
0.537794	BRCA1	GABPA	SPT20	ZNF274
0.593922	BRCA1	GABPA	TCF3	USF1
0.601515	BRCA1	GABPA	TCF3	USF2
0.602917	BRCA1	GABPA	TCF3	ZNF274
0.552125	BRCA1	GABPA	USF1	USF2
0.538236	BRCA1	GABPA	USF1	ZNF274
0.561105	BRCA1	GABPA	USF2	ZNF274
0.550359	BRCA1	IKZF1	JUND	MXI1
0.740537	BRCA1	IKZF1	JUND	NFATC1
0.516082	BRCA1	IKZF1	JUND	NFYB
0.75381	BRCA1	IKZF1	JUND	POLR2A
0.594339	BRCA1	IKZF1	JUND	SIX5
0.518202	BRCA1	IKZF1	JUND	SPT20
0.590719	BRCA1	IKZF1	JUND	TCF3
0.524221	BRCA1	IKZF1	JUND	USF1
0.548192	BRCA1	IKZF1	JUND	USF2
0.525605	BRCA1	IKZF1	JUND	ZNF274
0.74199	BRCA1	IKZF1	MXI1	NFATC1
0.549167	BRCA1	IKZF1	MXI1	NFYB
0.75209	BRCA1	IKZF1	MXI1	POLR2A
0.600842	BRCA1	IKZF1	MXI1	SIX5
0.550234	BRCA1	IKZF1	MXI1	SPT20
0.603842	BRCA1	IKZF1	MXI1	TCF3
0.554963	BRCA1	IKZF1	MXI1	USF1
0.563115	BRCA1	IKZF1	MXI1	USF2
0.554515	BRCA1	IKZF1	MXI1	ZNF274
0.740181	BRCA1	IKZF1	NFATC1	NFYB
0.771761	BRCA1	IKZF1	NFATC1	POLR2A
0.740648	BRCA1	IKZF1	NFATC1	SIX5
0.740142	BRCA1	IKZF1	NFATC1	SPT20
0.74449	BRCA1	IKZF1	NFATC1	TCF3
0.74395	BRCA1	IKZF1	NFATC1	USF1
0.740814	BRCA1	IKZF1	NFATC1	USF2
0.741201	BRCA1	IKZF1	NFATC1	ZNF274
0.751315	BRCA1	IKZF1	NFYB	POLR2A
0.594336	BRCA1	IKZF1	NFYB	SIX5
0.517289	BRCA1	IKZF1	NFYB	SPT20
0.588924	BRCA1	IKZF1	NFYB	TCF3
0.523443	BRCA1	IKZF1	NFYB	USF1
0.54774	BRCA1	IKZF1	NFYB	USF2
0.525298	BRCA1	IKZF1	NFYB	ZNF274
0.750528	BRCA1	IKZF1	POLR2A	SIX5
0.752321	BRCA1	IKZF1	POLR2A	SPT20
0.761519	BRCA1	IKZF1	POLR2A	TCF3
0.770309	BRCA1	IKZF1	POLR2A	USF1
0.751556	BRCA1	IKZF1	POLR2A	USF2
0.754939	BRCA1	IKZF1	POLR2A	ZNF274
0.595412	BRCA1	IKZF1	SIX5	SPT20
0.627013	BRCA1	IKZF1	SIX5	TCF3
0.598048	BRCA1	IKZF1	SIX5	USF1
0.604239	BRCA1	IKZF1	SIX5	USF2
0.597823	BRCA1	IKZF1	SIX5	ZNF274
0.591619	BRCA1	IKZF1	SPT20	TCF3
0.525026	BRCA1	IKZF1	SPT20	USF1
0.549492	BRCA1	IKZF1	SPT20	USF2
0.524214	BRCA1	IKZF1	SPT20	ZNF274
0.602701	BRCA1	IKZF1	TCF3	USF1
0.596793	BRCA1	IKZF1	TCF3	USF2
0.601661	BRCA1	IKZF1	TCF3	ZNF274
0.550908	BRCA1	IKZF1	USF1	USF2
0.534235	BRCA1	IKZF1	USF1	ZNF274
0.55571	BRCA1	IKZF1	USF2	ZNF274
0.738963	BRCA1	JUND	MXI1	NFATC1
0.549636	BRCA1	JUND	MXI1	NFYB
0.721363	BRCA1	JUND	MXI1	POLR2A
0.597169	BRCA1	JUND	MXI1	SIX5
0.549802	BRCA1	JUND	MXI1	SPT20
0.591592	BRCA1	JUND	MXI1	TCF3
0.55442	BRCA1	JUND	MXI1	USF1
0.561877	BRCA1	JUND	MXI1	USF2
0.553606	BRCA1	JUND	MXI1	ZNF274
0.736365	BRCA1	JUND	NFATC1	NFYB
0.757768	BRCA1	JUND	NFATC1	POLR2A
0.736771	BRCA1	JUND	NFATC1	SIX5
0.737228	BRCA1	JUND	NFATC1	SPT20
0.741069	BRCA1	JUND	NFATC1	TCF3
0.739787	BRCA1	JUND	NFATC1	USF1
0.735397	BRCA1	JUND	NFATC1	USF2
0.738721	BRCA1	JUND	NFATC1	ZNF274
0.712728	BRCA1	JUND	NFYB	POLR2A
0.593363	BRCA1	JUND	NFYB	SIX5
0.511845	BRCA1	JUND	NFYB	SPT20
0.55482	BRCA1	JUND	NFYB	TCF3
0.511517	BRCA1	JUND	NFYB	USF1
0.543468	BRCA1	JUND	NFYB	USF2
0.522467	BRCA1	JUND	NFYB	ZNF274
0.726121	BRCA1	JUND	POLR2A	SIX5
0.736509	BRCA1	JUND	POLR2A	SPT20
0.725141	BRCA1	JUND	POLR2A	TCF3
0.760563	BRCA1	JUND	POLR2A	USF1
0.701197	BRCA1	JUND	POLR2A	USF2
0.740763	BRCA1	JUND	POLR2A	ZNF274
0.594019	BRCA1	JUND	SIX5	SPT20
0.620805	BRCA1	JUND	SIX5	TCF3
0.596629	BRCA1	JUND	SIX5	USF1
0.601907	BRCA1	JUND	SIX5	USF2
0.595918	BRCA1	JUND	SIX5	ZNF274
0.575062	BRCA1	JUND	SPT20	TCF3
0.514937	BRCA1	JUND	SPT20	USF1
0.546053	BRCA1	JUND	SPT20	USF2
0.523444	BRCA1	JUND	SPT20	ZNF274
0.587249	BRCA1	JUND	TCF3	USF1
0.569885	BRCA1	JUND	TCF3	USF2
0.589744	BRCA1	JUND	TCF3	ZNF274
0.547485	BRCA1	JUND	USF1	USF2
0.529091	BRCA1	JUND	USF1	ZNF274
0.553729	BRCA1	JUND	USF2	ZNF274
0.737738	BRCA1	MXI1	NFATC1	NFYB
0.761466	BRCA1	MXI1	NFATC1	POLR2A
0.736965	BRCA1	MXI1	NFATC1	SIX5
0.737763	BRCA1	MXI1	NFATC1	SPT20
0.74316	BRCA1	MXI1	NFATC1	TCF3
0.741112	BRCA1	MXI1	NFATC1	USF1
0.737136	BRCA1	MXI1	NFATC1	USF2
0.739967	BRCA1	MXI1	NFATC1	ZNF274
0.725216	BRCA1	MXI1	NFYB	POLR2A
0.599228	BRCA1	MXI1	NFYB	SIX5
0.54813	BRCA1	MXI1	NFYB	SPT20
0.590202	BRCA1	MXI1	NFYB	TCF3
0.552343	BRCA1	MXI1	NFYB	USF1
0.560993	BRCA1	MXI1	NFYB	USF2
0.554421	BRCA1	MXI1	NFYB	ZNF274
0.730911	BRCA1	MXI1	POLR2A	SIX5
0.7391	BRCA1	MXI1	POLR2A	SPT20
0.740557	BRCA1	MXI1	POLR2A	TCF3
0.764266	BRCA1	MXI1	POLR2A	USF1
0.719739	BRCA1	MXI1	POLR2A	USF2
0.744597	BRCA1	MXI1	POLR2A	ZNF274
0.598174	BRCA1	MXI1	SIX5	SPT20
0.625212	BRCA1	MXI1	SIX5	TCF3
0.599833	BRCA1	MXI1	SIX5	USF1
0.600389	BRCA1	MXI1	SIX5	USF2
0.599468	BRCA1	MXI1	SIX5	ZNF274
0.594293	BRCA1	MXI1	SPT20	TCF3
0.552022	BRCA1	MXI1	SPT20	USF1
0.560256	BRCA1	MXI1	SPT20	USF2
0.554989	BRCA1	MXI1	SPT20	ZNF274
0.610253	BRCA1	MXI1	TCF3	USF1
0.595021	BRCA1	MXI1	TCF3	USF2
0.605983	BRCA1	MXI1	TCF3	ZNF274
0.564821	BRCA1	MXI1	USF1	USF2
0.558901	BRCA1	MXI1	USF1	ZNF274
0.564846	BRCA1	MXI1	USF2	ZNF274
0.759938	BRCA1	NFATC1	NFYB	POLR2A
0.736509	BRCA1	NFATC1	NFYB	SIX5
0.736304	BRCA1	NFATC1	NFYB	SPT20
0.740329	BRCA1	NFATC1	NFYB	TCF3
0.739882	BRCA1	NFATC1	NFYB	USF1
0.736105	BRCA1	NFATC1	NFYB	USF2
0.738215	BRCA1	NFATC1	NFYB	ZNF274
0.75927	BRCA1	NFATC1	POLR2A	SIX5
0.766658	BRCA1	NFATC1	POLR2A	SPT20
0.777134	BRCA1	NFATC1	POLR2A	TCF3
0.784289	BRCA1	NFATC1	POLR2A	USF1
0.757355	BRCA1	NFATC1	POLR2A	USF2
0.769755	BRCA1	NFATC1	POLR2A	ZNF274
0.736946	BRCA1	NFATC1	SIX5	SPT20
0.741326	BRCA1	NFATC1	SIX5	TCF3
0.74054	BRCA1	NFATC1	SIX5	USF1
0.735941	BRCA1	NFATC1	SIX5	USF2
0.738476	BRCA1	NFATC1	SIX5	ZNF274
0.740311	BRCA1	NFATC1	SPT20	TCF3
0.739254	BRCA1	NFATC1	SPT20	USF1
0.736452	BRCA1	NFATC1	SPT20	USF2
0.737658	BRCA1	NFATC1	SPT20	ZNF274
0.741638	BRCA1	NFATC1	TCF3	USF1
0.74111	BRCA1	NFATC1	TCF3	USF2
0.741339	BRCA1	NFATC1	TCF3	ZNF274
0.740522	BRCA1	NFATC1	USF1	USF2
0.740274	BRCA1	NFATC1	USF1	ZNF274
0.738581	BRCA1	NFATC1	USF2	ZNF274
0.729925	BRCA1	NFYB	POLR2A	SIX5
0.736396	BRCA1	NFYB	POLR2A	SPT20
0.734395	BRCA1	NFYB	POLR2A	TCF3
0.763833	BRCA1	NFYB	POLR2A	USF1
0.713151	BRCA1	NFYB	POLR2A	USF2
0.741725	BRCA1	NFYB	POLR2A	ZNF274
0.593912	BRCA1	NFYB	SIX5	SPT20
0.620222	BRCA1	NFYB	SIX5	TCF3
0.596454	BRCA1	NFYB	SIX5	USF1
0.602546	BRCA1	NFYB	SIX5	USF2
0.596064	BRCA1	NFYB	SIX5	ZNF274
0.57512	BRCA1	NFYB	SPT20	TCF3
0.514452	BRCA1	NFYB	SPT20	USF1
0.544835	BRCA1	NFYB	SPT20	USF2
0.522115	BRCA1	NFYB	SPT20	ZNF274
0.590891	BRCA1	NFYB	TCF3	USF1
0.571895	BRCA1	NFYB	TCF3	USF2
0.58978	BRCA1	NFYB	TCF3	ZNF274
0.546285	BRCA1	NFYB	USF1	USF2
0.528828	BRCA1	NFYB	USF1	ZNF274
0.554183	BRCA1	NFYB	USF2	ZNF274
0.740492	BRCA1	POLR2A	SIX5	SPT20
0.747706	BRCA1	POLR2A	SIX5	TCF3
0.766405	BRCA1	POLR2A	SIX5	USF1
0.72482	BRCA1	POLR2A	SIX5	USF2
0.744034	BRCA1	POLR2A	SIX5	ZNF274
0.746565	BRCA1	POLR2A	SPT20	TCF3
0.76538	BRCA1	POLR2A	SPT20	USF1
0.734716	BRCA1	POLR2A	SPT20	USF2
0.746444	BRCA1	POLR2A	SPT20	ZNF274
0.765211	BRCA1	POLR2A	TCF3	USF1
0.7314	BRCA1	POLR2A	TCF3	USF2
0.749599	BRCA1	POLR2A	TCF3	ZNF274
0.764263	BRCA1	POLR2A	USF1	USF2
0.766767	BRCA1	POLR2A	USF1	ZNF274
0.739619	BRCA1	POLR2A	USF2	ZNF274
0.621074	BRCA1	SIX5	SPT20	TCF3
0.596793	BRCA1	SIX5	SPT20	USF1
0.602107	BRCA1	SIX5	SPT20	USF2
0.597407	BRCA1	SIX5	SPT20	ZNF274
0.633315	BRCA1	SIX5	TCF3	USF1
0.622858	BRCA1	SIX5	TCF3	USF2
0.627202	BRCA1	SIX5	TCF3	ZNF274
0.603222	BRCA1	SIX5	USF1	USF2
0.598403	BRCA1	SIX5	USF1	ZNF274
0.603728	BRCA1	SIX5	USF2	ZNF274
0.594528	BRCA1	SPT20	TCF3	USF1
0.585213	BRCA1	SPT20	TCF3	USF2
0.594971	BRCA1	SPT20	TCF3	ZNF274
0.547398	BRCA1	SPT20	USF1	USF2
0.528343	BRCA1	SPT20	USF1	ZNF274
0.556256	BRCA1	SPT20	USF2	ZNF274
0.606247	BRCA1	TCF3	USF1	USF2
0.604829	BRCA1	TCF3	USF1	ZNF274
0.599374	BRCA1	TCF3	USF2	ZNF274
0.558015	BRCA1	USF1	USF2	ZNF274
0.53271	CTCF	GABPA	IKZF1	JUND
0.560459	CTCF	GABPA	IKZF1	MXI1
0.744966	CTCF	GABPA	IKZF1	NFATC1
0.530388	CTCF	GABPA	IKZF1	NFYB
0.774544	CTCF	GABPA	IKZF1	POLR2A
0.599838	CTCF	GABPA	IKZF1	SIX5
0.53247	CTCF	GABPA	IKZF1	SPT20
0.603097	CTCF	GABPA	IKZF1	TCF3
0.532272	CTCF	GABPA	IKZF1	USF1
0.555211	CTCF	GABPA	IKZF1	USF2
0.541741	CTCF	GABPA	IKZF1	ZNF274
0.560056	CTCF	GABPA	JUND	MXI1
0.740608	CTCF	GABPA	JUND	NFATC1
0.513031	CTCF	GABPA	JUND	NFYB
0.766681	CTCF	GABPA	JUND	POLR2A
0.599093	CTCF	GABPA	JUND	SIX5
0.520078	CTCF	GABPA	JUND	SPT20
0.586401	CTCF	GABPA	JUND	TCF3
0.508976	CTCF	GABPA	JUND	USF1
0.55084	CTCF	GABPA	JUND	USF2
0.533908	CTCF	GABPA	JUND	ZNF274
0.739796	CTCF	GABPA	MXI1	NFATC1
0.559093	CTCF	GABPA	MXI1	NFYB
0.768789	CTCF	GABPA	MXI1	POLR2A
0.603015	CTCF	GABPA	MXI1	SIX5
0.558195	CTCF	GABPA	MXI1	SPT20
0.612139	CTCF	GABPA	MXI1	TCF3
0.558974	CTCF	GABPA	MXI1	USF1
0.568301	CTCF	GABPA	MXI1	USF2
0.565254	CTCF	GABPA	MXI1	ZNF274
0.739863	CTCF	GABPA	NFATC1	NFYB
0.786	CTCF	GABPA	NFATC1	POLR2A
0.739334	CTCF	GABPA	NFATC1	SIX5
0.73864	CTCF	GABPA	NFATC1	SPT20
0.740953	CTCF	GABPA	NFATC1	TCF3
0.737755	CTCF	GABPA	NFATC1	USF1
0.739307	CTCF	GABPA	NFATC1	USF2
0.739129	CTCF	GABPA	NFATC1	ZNF274
0.768505	CTCF	GABPA	NFYB	POLR2A
0.599259	CTCF	GABPA	NFYB	SIX5
0.516363	CTCF	GABPA	NFYB	SPT20
0.589483	CTCF	GABPA	NFYB	TCF3
0.503797	CTCF	GABPA	NFYB	USF1
0.550096	CTCF	GABPA	NFYB	USF2
0.526729	CTCF	GABPA	NFYB	ZNF274
0.771349	CTCF	GABPA	POLR2A	SIX5
0.770184	CTCF	GABPA	POLR2A	SPT20
0.769979	CTCF	GABPA	POLR2A	TCF3
0.770025	CTCF	GABPA	POLR2A	USF1
0.76872	CTCF	GABPA	POLR2A	USF2
0.77153	CTCF	GABPA	POLR2A	ZNF274
0.598495	CTCF	GABPA	SIX5	SPT20
0.633216	CTCF	GABPA	SIX5	TCF3
0.598255	CTCF	GABPA	SIX5	USF1
0.604792	CTCF	GABPA	SIX5	USF2
0.599849	CTCF	GABPA	SIX5	ZNF274
0.595203	CTCF	GABPA	SPT20	TCF3
0.514132	CTCF	GABPA	SPT20	USF1
0.552017	CTCF	GABPA	SPT20	USF2
0.531083	CTCF	GABPA	SPT20	ZNF274
0.591549	CTCF	GABPA	TCF3	USF1
0.606435	CTCF	GABPA	TCF3	USF2
0.604936	CTCF	GABPA	TCF3	ZNF274
0.554459	CTCF	GABPA	USF1	USF2
0.524127	CTCF	GABPA	USF1	ZNF274
0.561739	CTCF	GABPA	USF2	ZNF274
0.552373	CTCF	IKZF1	JUND	MXI1
0.74109	CTCF	IKZF1	JUND	NFATC1
0.510227	CTCF	IKZF1	JUND	NFYB
0.752071	CTCF	IKZF1	JUND	POLR2A
0.595436	CTCF	IKZF1	JUND	SIX5
0.511125	CTCF	IKZF1	JUND	SPT20
0.59578	CTCF	IKZF1	JUND	TCF3
0.521708	CTCF	IKZF1	JUND	USF1
0.550778	CTCF	IKZF1	JUND	USF2
0.518289	CTCF	IKZF1	JUND	ZNF274
0.740437	CTCF	IKZF1	MXI1	NFATC1
0.552053	CTCF	IKZF1	MXI1	NFYB
0.746155	CTCF	IKZF1	MXI1	POLR2A
0.604164	CTCF	IKZF1	MXI1	SIX5
0.552156	CTCF	IKZF1	MXI1	SPT20
0.609029	CTCF	IKZF1	MXI1	TCF3
0.557918	CTCF	IKZF1	MXI1	USF1
0.56618	CTCF	IKZF1	MXI1	USF2
0.55659	CTCF	IKZF1	MXI1	ZNF274
0.739673	CTCF	IKZF1	NFATC1	NFYB
0.762889	CTCF	IKZF1	NFATC1	POLR2A
0.740065	CTCF	IKZF1	NFATC1	SIX5
0.738759	CTCF	IKZF1	NFATC1	SPT20
0.744885	CTCF	IKZF1	NFATC1	TCF3
0.745172	CTCF	IKZF1	NFATC1	USF1
0.7408	CTCF	IKZF1	NFATC1	USF2
0.740947	CTCF	IKZF1	NFATC1	ZNF274
0.74442	CTCF	IKZF1	NFYB	POLR2A
0.593534	CTCF	IKZF1	NFYB	SIX5
0.485283	CTCF	IKZF1	NFYB	SPT20
0.592828	CTCF	IKZF1	NFYB	TCF3
0.514218	CTCF	IKZF1	NFYB	USF1
0.5491	CTCF	IKZF1	NFYB	USF2
0.491323	CTCF	IKZF1	NFYB	ZNF274
0.742039	CTCF	IKZF1	POLR2A	SIX5
0.742868	CTCF	IKZF1	POLR2A	SPT20
0.757893	CTCF	IKZF1	POLR2A	TCF3
0.770219	CTCF	IKZF1	POLR2A	USF1
0.748811	CTCF	IKZF1	POLR2A	USF2
0.746641	CTCF	IKZF1	POLR2A	ZNF274
0.594188	CTCF	IKZF1	SIX5	SPT20
0.630615	CTCF	IKZF1	SIX5	TCF3
0.598903	CTCF	IKZF1	SIX5	USF1
0.60511	CTCF	IKZF1	SIX5	USF2
0.596958	CTCF	IKZF1	SIX5	ZNF274
0.594087	CTCF	IKZF1	SPT20	TCF3
0.515307	CTCF	IKZF1	SPT20	USF1
0.550696	CTCF	IKZF1	SPT20	USF2
0.471296	CTCF	IKZF1	SPT20	ZNF274
0.604692	CTCF	IKZF1	TCF3	USF1
0.601381	CTCF	IKZF1	TCF3	USF2
0.605167	CTCF	IKZF1	TCF3	ZNF274
0.551584	CTCF	IKZF1	USF1	USF2
0.523567	CTCF	IKZF1	USF1	ZNF274
0.556961	CTCF	IKZF1	USF2	ZNF274
0.739251	CTCF	JUND	MXI1	NFATC1
0.552922	CTCF	JUND	MXI1	NFYB
0.724759	CTCF	JUND	MXI1	POLR2A
0.599266	CTCF	JUND	MXI1	SIX5
0.552506	CTCF	JUND	MXI1	SPT20
0.601564	CTCF	JUND	MXI1	TCF3
0.55773	CTCF	JUND	MXI1	USF1
0.565905	CTCF	JUND	MXI1	USF2
0.555523	CTCF	JUND	MXI1	ZNF274
0.736927	CTCF	JUND	NFATC1	NFYB
0.758058	CTCF	JUND	NFATC1	POLR2A
0.73757	CTCF	JUND	NFATC1	SIX5
0.737089	CTCF	JUND	NFATC1	SPT20
0.74218	CTCF	JUND	NFATC1	TCF3
0.740444	CTCF	JUND	NFATC1	USF1
0.736015	CTCF	JUND	NFATC1	USF2
0.738908	CTCF	JUND	NFATC1	ZNF274
0.715149	CTCF	JUND	NFYB	POLR2A
0.594337	CTCF	JUND	NFYB	SIX5
0.506042	CTCF	JUND	NFYB	SPT20
0.560934	CTCF	JUND	NFYB	TCF3
0.506377	CTCF	JUND	NFYB	USF1
0.547183	CTCF	JUND	NFYB	USF2
0.516564	CTCF	JUND	NFYB	ZNF274
0.727733	CTCF	JUND	POLR2A	SIX5
0.734593	CTCF	JUND	POLR2A	SPT20
0.726816	CTCF	JUND	POLR2A	TCF3
0.761522	CTCF	JUND	POLR2A	USF1
0.704545	CTCF	JUND	POLR2A	USF2
0.739694	CTCF	JUND	POLR2A	ZNF274
0.595091	CTCF	JUND	SIX5	SPT20
0.626026	CTCF	JUND	SIX5	TCF3
0.598544	CTCF	JUND	SIX5	USF1
0.603174	CTCF	JUND	SIX5	USF2
0.596959	CTCF	JUND	SIX5	ZNF274
0.579901	CTCF	JUND	SPT20	TCF3
0.510984	CTCF	JUND	SPT20	USF1
0.549023	CTCF	JUND	SPT20	USF2
0.516015	CTCF	JUND	SPT20	ZNF274
0.589302	CTCF	JUND	TCF3	USF1
0.577974	CTCF	JUND	TCF3	USF2
0.594394	CTCF	JUND	TCF3	ZNF274
0.549663	CTCF	JUND	USF1	USF2
0.52515	CTCF	JUND	USF1	ZNF274
0.556329	CTCF	JUND	USF2	ZNF274
0.735946	CTCF	MXI1	NFATC1	NFYB
0.756907	CTCF	MXI1	NFATC1	POLR2A
0.735184	CTCF	MXI1	NFATC1	SIX5
0.735159	CTCF	MXI1	NFATC1	SPT20
0.742332	CTCF	MXI1	NFATC1	TCF3
0.7406	CTCF	MXI1	NFATC1	USF1
0.736341	CTCF	MXI1	NFATC1	USF2
0.737797	CTCF	MXI1	NFATC1	ZNF274
0.723305	CTCF	MXI1	NFYB	POLR2A
0.602538	CTCF	MXI1	NFYB	SIX5
0.552395	CTCF	MXI1	NFYB	SPT20
0.59933	CTCF	MXI1	NFYB	TCF3
0.556675	CTCF	MXI1	NFYB	USF1
0.566023	CTCF	MXI1	NFYB	USF2
0.556495	CTCF	MXI1	NFYB	ZNF274
0.727748	CTCF	MXI1	POLR2A	SIX5
0.73277	CTCF	MXI1	POLR2A	SPT20
0.740353	CTCF	MXI1	POLR2A	TCF3
0.764273	CTCF	MXI1	POLR2A	USF1
0.720194	CTCF	MXI1	POLR2A	USF2
0.739553	CTCF	MXI1	POLR2A	ZNF274
0.601082	CTCF	MXI1	SIX5	SPT20
0.630192	CTCF	MXI1	SIX5	TCF3
0.602395	CTCF	MXI1	SIX5	USF1
0.60153	CTCF	MXI1	SIX5	USF2
0.601271	CTCF	MXI1	SIX5	ZNF274
0.599373	CTCF	MXI1	SPT20	TCF3
0.555251	CTCF	MXI1	SPT20	USF1
0.563951	CTCF	MXI1	SPT20	USF2
0.556397	CTCF	MXI1	SPT20	ZNF274
0.615858	CTCF	MXI1	TCF3	USF1
0.601723	CTCF	MXI1	TCF3	USF2
0.610754	CTCF	MXI1	TCF3	ZNF274
0.567324	CTCF	MXI1	USF1	USF2
0.562235	CTCF	MXI1	USF1	ZNF274
0.568173	CTCF	MXI1	USF2	ZNF274
0.754474	CTCF	NFATC1	NFYB	POLR2A
0.735796	CTCF	NFATC1	NFYB	SIX5
0.734895	CTCF	NFATC1	NFYB	SPT20
0.74003	CTCF	NFATC1	NFYB	TCF3
0.739948	CTCF	NFATC1	NFYB	USF1
0.735554	CTCF	NFATC1	NFYB	USF2
0.736989	CTCF	NFATC1	NFYB	ZNF274
0.75337	CTCF	NFATC1	POLR2A	SIX5
0.757118	CTCF	NFATC1	POLR2A	SPT20
0.774835	CTCF	NFATC1	POLR2A	TCF3
0.783151	CTCF	NFATC1	POLR2A	USF1
0.756015	CTCF	NFATC1	POLR2A	USF2
0.760867	CTCF	NFATC1	POLR2A	ZNF274
0.735392	CTCF	NFATC1	SIX5	SPT20
0.740628	CTCF	NFATC1	SIX5	TCF3
0.739951	CTCF	NFATC1	SIX5	USF1
0.735444	CTCF	NFATC1	SIX5	USF2
0.736584	CTCF	NFATC1	SIX5	ZNF274
0.739387	CTCF	NFATC1	SPT20	TCF3
0.739002	CTCF	NFATC1	SPT20	USF1
0.735736	CTCF	NFATC1	SPT20	USF2
0.735055	CTCF	NFATC1	SPT20	ZNF274
0.741014	CTCF	NFATC1	TCF3	USF1
0.74109	CTCF	NFATC1	TCF3	USF2
0.740368	CTCF	NFATC1	TCF3	ZNF274
0.740073	CTCF	NFATC1	USF1	USF2
0.739678	CTCF	NFATC1	USF1	ZNF274
0.737675	CTCF	NFATC1	USF2	ZNF274
0.725983	CTCF	NFYB	POLR2A	SIX5
0.729621	CTCF	NFYB	POLR2A	SPT20
0.733703	CTCF	NFYB	POLR2A	TCF3
0.763954	CTCF	NFYB	POLR2A	USF1
0.711869	CTCF	NFYB	POLR2A	USF2
0.736683	CTCF	NFYB	POLR2A	ZNF274
0.59406	CTCF	NFYB	SIX5	SPT20
0.624742	CTCF	NFYB	SIX5	TCF3
0.597727	CTCF	NFYB	SIX5	USF1
0.604175	CTCF	NFYB	SIX5	USF2
0.596003	CTCF	NFYB	SIX5	ZNF274
0.579154	CTCF	NFYB	SPT20	TCF3
0.501491	CTCF	NFYB	SPT20	USF1
0.547393	CTCF	NFYB	SPT20	USF2
0.486735	CTCF	NFYB	SPT20	ZNF274
0.592746	CTCF	NFYB	TCF3	USF1
0.578955	CTCF	NFYB	TCF3	USF2
0.593714	CTCF	NFYB	TCF3	ZNF274
0.547951	CTCF	NFYB	USF1	USF2
0.512414	CTCF	NFYB	USF1	ZNF274
0.55538	CTCF	NFYB	USF2	ZNF274
0.732599	CTCF	POLR2A	SIX5	SPT20
0.746419	CTCF	POLR2A	SIX5	TCF3
0.766207	CTCF	POLR2A	SIX5	USF1
0.72372	CTCF	POLR2A	SIX5	USF2
0.73759	CTCF	POLR2A	SIX5	ZNF274
0.743454	CTCF	POLR2A	SPT20	TCF3
0.764969	CTCF	POLR2A	SPT20	USF1
0.729979	CTCF	POLR2A	SPT20	USF2
0.738432	CTCF	POLR2A	SPT20	ZNF274
0.765021	CTCF	POLR2A	TCF3	USF1
0.730734	CTCF	POLR2A	TCF3	USF2
0.746714	CTCF	POLR2A	TCF3	ZNF274
0.764197	CTCF	POLR2A	USF1	USF2
0.766509	CTCF	POLR2A	USF1	ZNF274
0.736016	CTCF	POLR2A	USF2	ZNF274
0.623656	CTCF	SIX5	SPT20	TCF3
0.598144	CTCF	SIX5	SPT20	USF1
0.603576	CTCF	SIX5	SPT20	USF2
0.596697	CTCF	SIX5	SPT20	ZNF274
0.637181	CTCF	SIX5	TCF3	USF1
0.626505	CTCF	SIX5	TCF3	USF2
0.62941	CTCF	SIX5	TCF3	ZNF274
0.60453	CTCF	SIX5	USF1	USF2
0.599302	CTCF	SIX5	USF1	ZNF274
0.604231	CTCF	SIX5	USF2	ZNF274
0.597134	CTCF	SPT20	TCF3	USF1
0.589406	CTCF	SPT20	TCF3	USF2
0.597595	CTCF	SPT20	TCF3	ZNF274
0.548783	CTCF	SPT20	USF1	USF2
0.511594	CTCF	SPT20	USF1	ZNF274
0.556616	CTCF	SPT20	USF2	ZNF274
0.612182	CTCF	TCF3	USF1	USF2
0.607603	CTCF	TCF3	USF1	ZNF274
0.602875	CTCF	TCF3	USF2	ZNF274
0.559	CTCF	USF1	USF2	ZNF274
0.558507	GABPA	IKZF1	JUND	MXI1
0.742858	GABPA	IKZF1	JUND	NFATC1
0.528799	GABPA	IKZF1	JUND	NFYB
0.7755	GABPA	IKZF1	JUND	POLR2A
0.597667	GABPA	IKZF1	JUND	SIX5
0.531398	GABPA	IKZF1	JUND	SPT20
0.600683	GABPA	IKZF1	JUND	TCF3
0.531379	GABPA	IKZF1	JUND	USF1
0.552806	GABPA	IKZF1	JUND	USF2
0.540943	GABPA	IKZF1	JUND	ZNF274
0.743939	GABPA	IKZF1	MXI1	NFATC1
0.555588	GABPA	IKZF1	MXI1	NFYB
0.774899	GABPA	IKZF1	MXI1	POLR2A
0.601884	GABPA	IKZF1	MXI1	SIX5
0.555689	GABPA	IKZF1	MXI1	SPT20
0.614371	GABPA	IKZF1	MXI1	TCF3
0.557743	GABPA	IKZF1	MXI1	USF1
0.564077	GABPA	IKZF1	MXI1	USF2
0.56174	GABPA	IKZF1	MXI1	ZNF274
0.742344	GABPA	IKZF1	NFATC1	NFYB
0.788447	GABPA	IKZF1	NFATC1	POLR2A
0.743232	GABPA	IKZF1	NFATC1	SIX5
0.741653	GABPA	IKZF1	NFATC1	SPT20
0.74457	GABPA	IKZF1	NFATC1	TCF3
0.744185	GABPA	IKZF1	NFATC1	USF1
0.743431	GABPA	IKZF1	NFATC1	USF2
0.743025	GABPA	IKZF1	NFATC1	ZNF274
0.774903	GABPA	IKZF1	NFYB	POLR2A
0.596685	GABPA	IKZF1	NFYB	SIX5
0.529457	GABPA	IKZF1	NFYB	SPT20
0.59992	GABPA	IKZF1	NFYB	TCF3
0.52976	GABPA	IKZF1	NFYB	USF1
0.550257	GABPA	IKZF1	NFYB	USF2
0.539189	GABPA	IKZF1	NFYB	ZNF274
0.774672	GABPA	IKZF1	POLR2A	SIX5
0.774096	GABPA	IKZF1	POLR2A	SPT20
0.777944	GABPA	IKZF1	POLR2A	TCF3
0.777154	GABPA	IKZF1	POLR2A	USF1
0.774707	GABPA	IKZF1	POLR2A	USF2
0.775626	GABPA	IKZF1	POLR2A	ZNF274
0.596241	GABPA	IKZF1	SIX5	SPT20
0.635696	GABPA	IKZF1	SIX5	TCF3
0.598044	GABPA	IKZF1	SIX5	USF1
0.602969	GABPA	IKZF1	SIX5	USF2
0.598016	GABPA	IKZF1	SIX5	ZNF274
0.600204	GABPA	IKZF1	SPT20	TCF3
0.531639	GABPA	IKZF1	SPT20	USF1
0.550795	GABPA	IKZF1	SPT20	USF2
0.539804	GABPA	IKZF1	SPT20	ZNF274
0.605035	GABPA	IKZF1	TCF3	USF1
0.60935	GABPA	IKZF1	TCF3	USF2
0.607749	GABPA	IKZF1	TCF3	ZNF274
0.555365	GABPA	IKZF1	USF1	USF2
0.541144	GABPA	IKZF1	USF1	ZNF274
0.559555	GABPA	IKZF1	USF2	ZNF274
0.740569	GABPA	JUND	MXI1	NFATC1
0.555782	GABPA	JUND	MXI1	NFYB
0.76903	GABPA	JUND	MXI1	POLR2A
0.60189	GABPA	JUND	MXI1	SIX5
0.555685	GABPA	JUND	MXI1	SPT20
0.608933	GABPA	JUND	MXI1	TCF3
0.556207	GABPA	JUND	MXI1	USF1
0.566679	GABPA	JUND	MXI1	USF2
0.561666	GABPA	JUND	MXI1	ZNF274
0.740162	GABPA	JUND	NFATC1	NFYB
0.786335	GABPA	JUND	NFATC1	POLR2A
0.739909	GABPA	JUND	NFATC1	SIX5
0.739499	GABPA	JUND	NFATC1	SPT20
0.742244	GABPA	JUND	NFATC1	TCF3
0.739518	GABPA	JUND	NFATC1	USF1
0.739869	GABPA	JUND	NFATC1	USF2
0.740665	GABPA	JUND	NFATC1	ZNF274
0.768649	GABPA	JUND	NFYB	POLR2A
0.597096	GABPA	JUND	NFYB	SIX5
0.517702	GABPA	JUND	NFYB	SPT20
0.586815	GABPA	JUND	NFYB	TCF3
0.511204	GABPA	JUND	NFYB	USF1
0.54699	GABPA	JUND	NFYB	USF2
0.53005	GABPA	JUND	NFYB	ZNF274
0.771943	GABPA	JUND	POLR2A	SIX5
0.770512	GABPA	JUND	POLR2A	SPT20
0.770135	GABPA	JUND	POLR2A	TCF3
0.771176	GABPA	JUND	POLR2A	USF1
0.768826	GABPA	JUND	POLR2A	USF2
0.772337	GABPA	JUND	POLR2A	ZNF274
0.596696	GABPA	JUND	SIX5	SPT20
0.631378	GABPA	JUND	SIX5	TCF3
0.597275	GABPA	JUND	SIX5	USF1
0.604499	GABPA	JUND	SIX5	USF2
0.598753	GABPA	JUND	SIX5	ZNF274
0.592795	GABPA	JUND	SPT20	TCF3
0.518295	GABPA	JUND	SPT20	USF1
0.548348	GABPA	JUND	SPT20	USF2
0.53306	GABPA	JUND	SPT20	ZNF274
0.590951	GABPA	JUND	TCF3	USF1
0.603652	GABPA	JUND	TCF3	USF2
0.60214	GABPA	JUND	TCF3	ZNF274
0.551832	GABPA	JUND	USF1	USF2
0.531663	GABPA	JUND	USF1	ZNF274
0.558756	GABPA	JUND	USF2	ZNF274
0.738592	GABPA	MXI1	NFATC1	NFYB
0.787005	GABPA	MXI1	NFATC1	POLR2A
0.737848	GABPA	MXI1	NFATC1	SIX5
0.737633	GABPA	MXI1	NFATC1	SPT20
0.741418	GABPA	MXI1	NFATC1	TCF3
0.73939	GABPA	MXI1	NFATC1	USF1
0.738528	GABPA	MXI1	NFATC1	USF2
0.738881	GABPA	MXI1	NFATC1	ZNF274
0.770407	GABPA	MXI1	NFYB	POLR2A
0.601066	GABPA	MXI1	NFYB	SIX5
0.552948	GABPA	MXI1	NFYB	SPT20
0.607651	GABPA	MXI1	NFYB	TCF3
0.554694	GABPA	MXI1	NFYB	USF1
0.563415	GABPA	MXI1	NFYB	USF2
0.560558	GABPA	MXI1	NFYB	ZNF274
0.772192	GABPA	MXI1	POLR2A	SIX5
0.771145	GABPA	MXI1	POLR2A	SPT20
0.772975	GABPA	MXI1	POLR2A	TCF3
0.772907	GABPA	MXI1	POLR2A	USF1
0.769996	GABPA	MXI1	POLR2A	USF2
0.772932	GABPA	MXI1	POLR2A	ZNF274
0.599019	GABPA	MXI1	SIX5	SPT20
0.631082	GABPA	MXI1	SIX5	TCF3
0.59845	GABPA	MXI1	SIX5	USF1
0.601239	GABPA	MXI1	SIX5	USF2
0.599963	GABPA	MXI1	SIX5	ZNF274
0.605769	GABPA	MXI1	SPT20	TCF3
0.554423	GABPA	MXI1	SPT20	USF1
0.561105	GABPA	MXI1	SPT20	USF2
0.560312	GABPA	MXI1	SPT20	ZNF274
0.61252	GABPA	MXI1	TCF3	USF1
0.611449	GABPA	MXI1	TCF3	USF2
0.612622	GABPA	MXI1	TCF3	ZNF274
0.565319	GABPA	MXI1	USF1	USF2
0.561129	GABPA	MXI1	USF1	ZNF274
0.567963	GABPA	MXI1	USF2	ZNF274
0.786	GABPA	NFATC1	NFYB	POLR2A
0.738462	GABPA	NFATC1	NFYB	SIX5
0.737577	GABPA	NFATC1	NFYB	SPT20
0.739992	GABPA	NFATC1	NFYB	TCF3
0.738769	GABPA	NFATC1	NFYB	USF1
0.73926	GABPA	NFATC1	NFYB	USF2
0.738191	GABPA	NFATC1	NFYB	ZNF274
0.785902	GABPA	NFATC1	POLR2A	SIX5
0.78628	GABPA	NFATC1	POLR2A	SPT20
0.78938	GABPA	NFATC1	POLR2A	TCF3
0.788541	GABPA	NFATC1	POLR2A	USF1
0.785832	GABPA	NFATC1	POLR2A	USF2
0.787408	GABPA	NFATC1	POLR2A	ZNF274
0.737206	GABPA	NFATC1	SIX5	SPT20
0.739831	GABPA	NFATC1	SIX5	TCF3
0.738121	GABPA	NFATC1	SIX5	USF1
0.738421	GABPA	NFATC1	SIX5	USF2
0.736989	GABPA	NFATC1	SIX5	ZNF274
0.739862	GABPA	NFATC1	SPT20	TCF3
0.738314	GABPA	NFATC1	SPT20	USF1
0.738569	GABPA	NFATC1	SPT20	USF2
0.736423	GABPA	NFATC1	SPT20	ZNF274
0.738903	GABPA	NFATC1	TCF3	USF1
0.74074	GABPA	NFATC1	TCF3	USF2
0.739069	GABPA	NFATC1	TCF3	ZNF274
0.739252	GABPA	NFATC1	USF1	USF2
0.738281	GABPA	NFATC1	USF1	ZNF274
0.739275	GABPA	NFATC1	USF2	ZNF274
0.772957	GABPA	NFYB	POLR2A	SIX5
0.771292	GABPA	NFYB	POLR2A	SPT20
0.771431	GABPA	NFYB	POLR2A	TCF3
0.773056	GABPA	NFYB	POLR2A	USF1
0.770295	GABPA	NFYB	POLR2A	USF2
0.7724	GABPA	NFYB	POLR2A	ZNF274
0.595665	GABPA	NFYB	SIX5	SPT20
0.630132	GABPA	NFYB	SIX5	TCF3
0.596791	GABPA	NFYB	SIX5	USF1
0.602249	GABPA	NFYB	SIX5	USF2
0.597384	GABPA	NFYB	SIX5	ZNF274
0.592757	GABPA	NFYB	SPT20	TCF3
0.515125	GABPA	NFYB	SPT20	USF1
0.546511	GABPA	NFYB	SPT20	USF2
0.529181	GABPA	NFYB	SPT20	ZNF274
0.595248	GABPA	NFYB	TCF3	USF1
0.602358	GABPA	NFYB	TCF3	USF2
0.601191	GABPA	NFYB	TCF3	ZNF274
0.550906	GABPA	NFYB	USF1	USF2
0.524772	GABPA	NFYB	USF1	ZNF274
0.556429	GABPA	NFYB	USF2	ZNF274
0.772658	GABPA	POLR2A	SIX5	SPT20
0.775518	GABPA	POLR2A	SIX5	TCF3
0.77492	GABPA	POLR2A	SIX5	USF1
0.771934	GABPA	POLR2A	SIX5	USF2
0.773762	GABPA	POLR2A	SIX5	ZNF274
0.773814	GABPA	POLR2A	SPT20	TCF3
0.773873	GABPA	POLR2A	SPT20	USF1
0.770766	GABPA	POLR2A	SPT20	USF2
0.772658	GABPA	POLR2A	SPT20	ZNF274
0.774438	GABPA	POLR2A	TCF3	USF1
0.772981	GABPA	POLR2A	TCF3	USF2
0.774938	GABPA	POLR2A	TCF3	ZNF274
0.773593	GABPA	POLR2A	USF1	USF2
0.775245	GABPA	POLR2A	USF1	ZNF274
0.772506	GABPA	POLR2A	USF2	ZNF274
0.628293	GABPA	SIX5	SPT20	TCF3
0.596829	GABPA	SIX5	SPT20	USF1
0.601265	GABPA	SIX5	SPT20	USF2
0.597784	GABPA	SIX5	SPT20	ZNF274
0.632602	GABPA	SIX5	TCF3	USF1
0.630524	GABPA	SIX5	TCF3	USF2
0.630531	GABPA	SIX5	TCF3	ZNF274
0.601017	GABPA	SIX5	USF1	USF2
0.597175	GABPA	SIX5	USF1	ZNF274
0.601735	GABPA	SIX5	USF2	ZNF274
0.598415	GABPA	SPT20	TCF3	USF1
0.602439	GABPA	SPT20	TCF3	USF2
0.603174	GABPA	SPT20	TCF3	ZNF274
0.551311	GABPA	SPT20	USF1	USF2
0.529506	GABPA	SPT20	USF1	ZNF274
0.558015	GABPA	SPT20	USF2	ZNF274
0.610726	GABPA	TCF3	USF1	USF2
0.607638	GABPA	TCF3	USF1	ZNF274
0.610752	GABPA	TCF3	USF2	ZNF274
0.562442	GABPA	USF1	USF2	ZNF274
0.740618	IKZF1	JUND	MXI1	NFATC1
0.549131	IKZF1	JUND	MXI1	NFYB
0.74996	IKZF1	JUND	MXI1	POLR2A
0.602653	IKZF1	JUND	MXI1	SIX5
0.549675	IKZF1	JUND	MXI1	SPT20
0.607262	IKZF1	JUND	MXI1	TCF3
0.555837	IKZF1	JUND	MXI1	USF1
0.565143	IKZF1	JUND	MXI1	USF2
0.553411	IKZF1	JUND	MXI1	ZNF274
0.739399	IKZF1	JUND	NFATC1	NFYB
0.769372	IKZF1	JUND	NFATC1	POLR2A
0.738907	IKZF1	JUND	NFATC1	SIX5
0.738381	IKZF1	JUND	NFATC1	SPT20
0.744279	IKZF1	JUND	NFATC1	TCF3
0.744018	IKZF1	JUND	NFATC1	USF1
0.739592	IKZF1	JUND	NFATC1	USF2
0.739957	IKZF1	JUND	NFATC1	ZNF274
0.75012	IKZF1	JUND	NFYB	POLR2A
0.592685	IKZF1	JUND	NFYB	SIX5
0.504606	IKZF1	JUND	NFYB	SPT20
0.591147	IKZF1	JUND	NFYB	TCF3
0.517752	IKZF1	JUND	NFYB	USF1
0.547294	IKZF1	JUND	NFYB	USF2
0.512025	IKZF1	JUND	NFYB	ZNF274
0.748512	IKZF1	JUND	POLR2A	SIX5
0.750045	IKZF1	JUND	POLR2A	SPT20
0.760801	IKZF1	JUND	POLR2A	TCF3
0.771068	IKZF1	JUND	POLR2A	USF1
0.751137	IKZF1	JUND	POLR2A	USF2
0.753188	IKZF1	JUND	POLR2A	ZNF274
0.594003	IKZF1	JUND	SIX5	SPT20
0.629366	IKZF1	JUND	SIX5	TCF3
0.597751	IKZF1	JUND	SIX5	USF1
0.60487	IKZF1	JUND	SIX5	USF2
0.597201	IKZF1	JUND	SIX5	ZNF274
0.593432	IKZF1	JUND	SPT20	TCF3
0.51942	IKZF1	JUND	SPT20	USF1
0.54891	IKZF1	JUND	SPT20	USF2
0.511342	IKZF1	JUND	SPT20	ZNF274
0.602744	IKZF1	JUND	TCF3	USF1
0.599058	IKZF1	JUND	TCF3	USF2
0.603137	IKZF1	JUND	TCF3	ZNF274
0.550871	IKZF1	JUND	USF1	USF2
0.528799	IKZF1	JUND	USF1	ZNF274
0.555629	IKZF1	JUND	USF2	ZNF274
0.73513	IKZF1	MXI1	NFATC1	NFYB
0.759591	IKZF1	MXI1	NFATC1	POLR2A
0.734085	IKZF1	MXI1	NFATC1	SIX5
0.734088	IKZF1	MXI1	NFATC1	SPT20
0.744434	IKZF1	MXI1	NFATC1	TCF3
0.745984	IKZF1	MXI1	NFATC1	USF1
0.738632	IKZF1	MXI1	NFATC1	USF2
0.737324	IKZF1	MXI1	NFATC1	ZNF274
0.740722	IKZF1	MXI1	NFYB	POLR2A
0.600437	IKZF1	MXI1	NFYB	SIX5
0.548089	IKZF1	MXI1	NFYB	SPT20
0.59923	IKZF1	MXI1	NFYB	TCF3
0.553626	IKZF1	MXI1	NFYB	USF1
0.561478	IKZF1	MXI1	NFYB	USF2
0.55337	IKZF1	MXI1	NFYB	ZNF274
0.737828	IKZF1	MXI1	POLR2A	SIX5
0.740706	IKZF1	MXI1	POLR2A	SPT20
0.756397	IKZF1	MXI1	POLR2A	TCF3
0.771162	IKZF1	MXI1	POLR2A	USF1
0.74693	IKZF1	MXI1	POLR2A	USF2
0.745504	IKZF1	MXI1	POLR2A	ZNF274
0.599429	IKZF1	MXI1	SIX5	SPT20
0.625746	IKZF1	MXI1	SIX5	TCF3
0.603233	IKZF1	MXI1	SIX5	USF1
0.603689	IKZF1	MXI1	SIX5	USF2
0.602323	IKZF1	MXI1	SIX5	ZNF274
0.597972	IKZF1	MXI1	SPT20	TCF3
0.553987	IKZF1	MXI1	SPT20	USF1
0.561955	IKZF1	MXI1	SPT20	USF2
0.553357	IKZF1	MXI1	SPT20	ZNF274
0.616543	IKZF1	MXI1	TCF3	USF1
0.602517	IKZF1	MXI1	TCF3	USF2
0.606603	IKZF1	MXI1	TCF3	ZNF274
0.564287	IKZF1	MXI1	USF1	USF2
0.559613	IKZF1	MXI1	USF1	ZNF274
0.566544	IKZF1	MXI1	USF2	ZNF274
0.75153	IKZF1	NFATC1	NFYB	POLR2A
0.733174	IKZF1	NFATC1	NFYB	SIX5
0.732812	IKZF1	NFATC1	NFYB	SPT20
0.741392	IKZF1	NFATC1	NFYB	TCF3
0.743603	IKZF1	NFATC1	NFYB	USF1
0.738216	IKZF1	NFATC1	NFYB	USF2
0.735834	IKZF1	NFATC1	NFYB	ZNF274
0.749314	IKZF1	NFATC1	POLR2A	SIX5
0.747218	IKZF1	NFATC1	POLR2A	SPT20
0.775203	IKZF1	NFATC1	POLR2A	TCF3
0.785593	IKZF1	NFATC1	POLR2A	USF1
0.766853	IKZF1	NFATC1	POLR2A	USF2
0.750231	IKZF1	NFATC1	POLR2A	ZNF274
0.731337	IKZF1	NFATC1	SIX5	SPT20
0.741976	IKZF1	NFATC1	SIX5	TCF3
0.744562	IKZF1	NFATC1	SIX5	USF1
0.737609	IKZF1	NFATC1	SIX5	USF2
0.734028	IKZF1	NFATC1	SIX5	ZNF274
0.739866	IKZF1	NFATC1	SPT20	TCF3
0.742316	IKZF1	NFATC1	SPT20	USF1
0.737406	IKZF1	NFATC1	SPT20	USF2
0.732471	IKZF1	NFATC1	SPT20	ZNF274
0.745506	IKZF1	NFATC1	TCF3	USF1
0.743506	IKZF1	NFATC1	TCF3	USF2
0.740767	IKZF1	NFATC1	TCF3	ZNF274
0.745151	IKZF1	NFATC1	USF1	USF2
0.743789	IKZF1	NFATC1	USF1	ZNF274
0.739111	IKZF1	NFATC1	USF2	ZNF274
0.730117	IKZF1	NFYB	POLR2A	SIX5
0.731705	IKZF1	NFYB	POLR2A	SPT20
0.754633	IKZF1	NFYB	POLR2A	TCF3
0.770146	IKZF1	NFYB	POLR2A	USF1
0.745185	IKZF1	NFYB	POLR2A	USF2
0.737257	IKZF1	NFYB	POLR2A	ZNF274
0.59189	IKZF1	NFYB	SIX5	SPT20
0.622761	IKZF1	NFYB	SIX5	TCF3
0.59556	IKZF1	NFYB	SIX5	USF1
0.600877	IKZF1	NFYB	SIX5	USF2
0.594517	IKZF1	NFYB	SIX5	ZNF274
0.587824	IKZF1	NFYB	SPT20	TCF3
0.511372	IKZF1	NFYB	SPT20	USF1
0.546474	IKZF1	NFYB	SPT20	USF2
0.455862	IKZF1	NFYB	SPT20	ZNF274
0.602325	IKZF1	NFYB	TCF3	USF1
0.590952	IKZF1	NFYB	TCF3	USF2
0.599336	IKZF1	NFYB	TCF3	ZNF274
0.546271	IKZF1	NFYB	USF1	USF2
0.520779	IKZF1	NFYB	USF1	ZNF274
0.554199	IKZF1	NFYB	USF2	ZNF274
0.725889	IKZF1	POLR2A	SIX5	SPT20
0.75267	IKZF1	POLR2A	SIX5	TCF3
0.76932	IKZF1	POLR2A	SIX5	USF1
0.743939	IKZF1	POLR2A	SIX5	USF2
0.731635	IKZF1	POLR2A	SIX5	ZNF274
0.75231	IKZF1	POLR2A	SPT20	TCF3
0.767887	IKZF1	POLR2A	SPT20	USF1
0.745107	IKZF1	POLR2A	SPT20	USF2
0.730346	IKZF1	POLR2A	SPT20	ZNF274
0.772786	IKZF1	POLR2A	TCF3	USF1
0.75776	IKZF1	POLR2A	TCF3	USF2
0.752347	IKZF1	POLR2A	TCF3	ZNF274
0.769229	IKZF1	POLR2A	USF1	USF2
0.769622	IKZF1	POLR2A	USF1	ZNF274
0.748135	IKZF1	POLR2A	USF2	ZNF274
0.619715	IKZF1	SIX5	SPT20	TCF3
0.59645	IKZF1	SIX5	SPT20	USF1
0.600943	IKZF1	SIX5	SPT20	USF2
0.594938	IKZF1	SIX5	SPT20	ZNF274
0.637684	IKZF1	SIX5	TCF3	USF1
0.623552	IKZF1	SIX5	TCF3	USF2
0.624205	IKZF1	SIX5	TCF3	ZNF274
0.604777	IKZF1	SIX5	USF1	USF2
0.598474	IKZF1	SIX5	USF1	ZNF274
0.603499	IKZF1	SIX5	USF2	ZNF274
0.601832	IKZF1	SPT20	TCF3	USF1
0.592244	IKZF1	SPT20	TCF3	USF2
0.597872	IKZF1	SPT20	TCF3	ZNF274
0.547497	IKZF1	SPT20	USF1	USF2
0.520003	IKZF1	SPT20	USF1	ZNF274
0.554543	IKZF1	SPT20	USF2	ZNF274
0.614542	IKZF1	TCF3	USF1	USF2
0.608699	IKZF1	TCF3	USF1	ZNF274
0.601827	IKZF1	TCF3	USF2	ZNF274
0.554812	IKZF1	USF1	USF2	ZNF274
0.737349	JUND	MXI1	NFATC1	NFYB
0.758012	JUND	MXI1	NFATC1	POLR2A
0.736128	JUND	MXI1	NFATC1	SIX5
0.736761	JUND	MXI1	NFATC1	SPT20
0.743682	JUND	MXI1	NFATC1	TCF3
0.741593	JUND	MXI1	NFATC1	USF1
0.736562	JUND	MXI1	NFATC1	USF2
0.739217	JUND	MXI1	NFATC1	ZNF274
0.722171	JUND	MXI1	NFYB	POLR2A
0.601382	JUND	MXI1	NFYB	SIX5
0.548581	JUND	MXI1	NFYB	SPT20
0.594359	JUND	MXI1	NFYB	TCF3
0.554019	JUND	MXI1	NFYB	USF1
0.563148	JUND	MXI1	NFYB	USF2
0.553263	JUND	MXI1	NFYB	ZNF274
0.726985	JUND	MXI1	POLR2A	SIX5
0.734638	JUND	MXI1	POLR2A	SPT20
0.739822	JUND	MXI1	POLR2A	TCF3
0.764278	JUND	MXI1	POLR2A	USF1
0.716851	JUND	MXI1	POLR2A	USF2
0.740977	JUND	MXI1	POLR2A	ZNF274
0.600223	JUND	MXI1	SIX5	SPT20
0.628016	JUND	MXI1	SIX5	TCF3
0.60215	JUND	MXI1	SIX5	USF1
0.602125	JUND	MXI1	SIX5	USF2
0.601408	JUND	MXI1	SIX5	ZNF274
0.597898	JUND	MXI1	SPT20	TCF3
0.553759	JUND	MXI1	SPT20	USF1
0.562469	JUND	MXI1	SPT20	USF2
0.552946	JUND	MXI1	SPT20	ZNF274
0.613169	JUND	MXI1	TCF3	USF1
0.59747	JUND	MXI1	TCF3	USF2
0.608267	JUND	MXI1	TCF3	ZNF274
0.566569	JUND	MXI1	USF1	USF2
0.559524	JUND	MXI1	USF1	ZNF274
0.566742	JUND	MXI1	USF2	ZNF274
0.756951	JUND	NFATC1	NFYB	POLR2A
0.735566	JUND	NFATC1	NFYB	SIX5
0.735602	JUND	NFATC1	NFYB	SPT20
0.740996	JUND	NFATC1	NFYB	TCF3
0.740779	JUND	NFATC1	NFYB	USF1
0.735241	JUND	NFATC1	NFYB	USF2
0.73767	JUND	NFATC1	NFYB	ZNF274
0.755745	JUND	NFATC1	POLR2A	SIX5
0.762964	JUND	NFATC1	POLR2A	SPT20
0.776561	JUND	NFATC1	POLR2A	TCF3
0.784431	JUND	NFATC1	POLR2A	USF1
0.754969	JUND	NFATC1	POLR2A	USF2
0.766432	JUND	NFATC1	POLR2A	ZNF274
0.736085	JUND	NFATC1	SIX5	SPT20
0.742136	JUND	NFATC1	SIX5	TCF3
0.740949	JUND	NFATC1	SIX5	USF1
0.734891	JUND	NFATC1	SIX5	USF2
0.737744	JUND	NFATC1	SIX5	ZNF274
0.74077	JUND	NFATC1	SPT20	TCF3
0.739975	JUND	NFATC1	SPT20	USF1
0.735561	JUND	NFATC1	SPT20	USF2
0.736305	JUND	NFATC1	SPT20	ZNF274
0.7426	JUND	NFATC1	TCF3	USF1
0.741555	JUND	NFATC1	TCF3	USF2
0.741506	JUND	NFATC1	TCF3	ZNF274
0.740691	JUND	NFATC1	USF1	USF2
0.740767	JUND	NFATC1	USF1	ZNF274
0.737537	JUND	NFATC1	USF2	ZNF274
0.726131	JUND	NFYB	POLR2A	SIX5
0.732074	JUND	NFYB	POLR2A	SPT20
0.733868	JUND	NFYB	POLR2A	TCF3
0.764606	JUND	NFYB	POLR2A	USF1
0.709881	JUND	NFYB	POLR2A	USF2
0.738707	JUND	NFYB	POLR2A	ZNF274
0.592853	JUND	NFYB	SIX5	SPT20
0.621879	JUND	NFYB	SIX5	TCF3
0.596302	JUND	NFYB	SIX5	USF1
0.60304	JUND	NFYB	SIX5	USF2
0.595509	JUND	NFYB	SIX5	ZNF274
0.576502	JUND	NFYB	SPT20	TCF3
0.50827	JUND	NFYB	SPT20	USF1
0.544906	JUND	NFYB	SPT20	USF2
0.510634	JUND	NFYB	SPT20	ZNF274
0.590664	JUND	NFYB	TCF3	USF1
0.574114	JUND	NFYB	TCF3	USF2
0.590675	JUND	NFYB	TCF3	ZNF274
0.546639	JUND	NFYB	USF1	USF2
0.521931	JUND	NFYB	USF1	ZNF274
0.553347	JUND	NFYB	USF2	ZNF274
0.736313	JUND	POLR2A	SIX5	SPT20
0.746536	JUND	POLR2A	SIX5	TCF3
0.766126	JUND	POLR2A	SIX5	USF1
0.721442	JUND	POLR2A	SIX5	USF2
0.740758	JUND	POLR2A	SIX5	ZNF274
0.74488	JUND	POLR2A	SPT20	TCF3
0.765774	JUND	POLR2A	SPT20	USF1
0.730878	JUND	POLR2A	SPT20	USF2
0.742647	JUND	POLR2A	SPT20	ZNF274
0.765941	JUND	POLR2A	TCF3	USF1
0.730213	JUND	POLR2A	TCF3	USF2
0.748478	JUND	POLR2A	TCF3	ZNF274
0.764776	JUND	POLR2A	USF1	USF2
0.767283	JUND	POLR2A	USF1	ZNF274
0.73688	JUND	POLR2A	USF2	ZNF274
0.623395	JUND	SIX5	SPT20	TCF3
0.596824	JUND	SIX5	SPT20	USF1
0.60316	JUND	SIX5	SPT20	USF2
0.596528	JUND	SIX5	SPT20	ZNF274
0.635599	JUND	SIX5	TCF3	USF1
0.62471	JUND	SIX5	TCF3	USF2
0.629246	JUND	SIX5	TCF3	ZNF274
0.605128	JUND	SIX5	USF1	USF2
0.599147	JUND	SIX5	USF1	ZNF274
0.605412	JUND	SIX5	USF2	ZNF274
0.59526	JUND	SPT20	TCF3	USF1
0.586462	JUND	SPT20	TCF3	USF2
0.595042	JUND	SPT20	TCF3	ZNF274
0.547635	JUND	SPT20	USF1	USF2
0.521736	JUND	SPT20	USF1	ZNF274
0.554797	JUND	SPT20	USF2	ZNF274
0.60991	JUND	TCF3	USF1	USF2
0.605608	JUND	TCF3	USF1	ZNF274
0.600033	JUND	TCF3	USF2	ZNF274
0.557905	JUND	USF1	USF2	ZNF274
0.746373	MXI1	NFATC1	NFYB	POLR2A
0.728229	MXI1	NFATC1	NFYB	SIX5
0.730201	MXI1	NFATC1	NFYB	SPT20
0.740161	MXI1	NFATC1	NFYB	TCF3
0.740082	MXI1	NFATC1	NFYB	USF1
0.733443	MXI1	NFATC1	NFYB	USF2
0.734029	MXI1	NFATC1	NFYB	ZNF274
0.743655	MXI1	NFATC1	POLR2A	SIX5
0.751598	MXI1	NFATC1	POLR2A	SPT20
0.774887	MXI1	NFATC1	POLR2A	TCF3
0.785177	MXI1	NFATC1	POLR2A	USF1
0.754691	MXI1	NFATC1	POLR2A	USF2
0.758108	MXI1	NFATC1	POLR2A	ZNF274
0.729062	MXI1	NFATC1	SIX5	SPT20
0.739786	MXI1	NFATC1	SIX5	TCF3
0.739564	MXI1	NFATC1	SIX5	USF1
0.732733	MXI1	NFATC1	SIX5	USF2
0.732848	MXI1	NFATC1	SIX5	ZNF274
0.739789	MXI1	NFATC1	SPT20	TCF3
0.739525	MXI1	NFATC1	SPT20	USF1
0.733904	MXI1	NFATC1	SPT20	USF2
0.732196	MXI1	NFATC1	SPT20	ZNF274
0.742605	MXI1	NFATC1	TCF3	USF1
0.74078	MXI1	NFATC1	TCF3	USF2
0.740967	MXI1	NFATC1	TCF3	ZNF274
0.74022	MXI1	NFATC1	USF1	USF2
0.741006	MXI1	NFATC1	USF1	ZNF274
0.736458	MXI1	NFATC1	USF2	ZNF274
0.713566	MXI1	NFYB	POLR2A	SIX5
0.722061	MXI1	NFYB	POLR2A	SPT20
0.737611	MXI1	NFYB	POLR2A	TCF3
0.76637	MXI1	NFYB	POLR2A	USF1
0.71341	MXI1	NFYB	POLR2A	USF2
0.732867	MXI1	NFYB	POLR2A	ZNF274
0.59879	MXI1	NFYB	SIX5	SPT20
0.621788	MXI1	NFYB	SIX5	TCF3
0.601565	MXI1	NFYB	SIX5	USF1
0.601526	MXI1	NFYB	SIX5	USF2
0.601479	MXI1	NFYB	SIX5	ZNF274
0.587614	MXI1	NFYB	SPT20	TCF3
0.550118	MXI1	NFYB	SPT20	USF1
0.558475	MXI1	NFYB	SPT20	USF2
0.552788	MXI1	NFYB	SPT20	ZNF274
0.611116	MXI1	NFYB	TCF3	USF1
0.589171	MXI1	NFYB	TCF3	USF2
0.60238	MXI1	NFYB	TCF3	ZNF274
0.563845	MXI1	NFYB	USF1	USF2
0.558787	MXI1	NFYB	USF1	ZNF274
0.566478	MXI1	NFYB	USF2	ZNF274
0.72338	MXI1	POLR2A	SIX5	SPT20
0.744647	MXI1	POLR2A	SIX5	TCF3
0.766926	MXI1	POLR2A	SIX5	USF1
0.720483	MXI1	POLR2A	SIX5	USF2
0.732627	MXI1	POLR2A	SIX5	ZNF274
0.742359	MXI1	POLR2A	SPT20	TCF3
0.766314	MXI1	POLR2A	SPT20	USF1
0.728637	MXI1	POLR2A	SPT20	USF2
0.73482	MXI1	POLR2A	SPT20	ZNF274
0.76847	MXI1	POLR2A	TCF3	USF1
0.736337	MXI1	POLR2A	TCF3	USF2
0.746775	MXI1	POLR2A	TCF3	ZNF274
0.766508	MXI1	POLR2A	USF1	USF2
0.768462	MXI1	POLR2A	USF1	ZNF274
0.736508	MXI1	POLR2A	USF2	ZNF274
0.617998	MXI1	SIX5	SPT20	TCF3
0.600056	MXI1	SIX5	SPT20	USF1
0.599736	MXI1	SIX5	SPT20	USF2
0.599513	MXI1	SIX5	SPT20	ZNF274
0.635172	MXI1	SIX5	TCF3	USF1
0.622401	MXI1	SIX5	TCF3	USF2
0.624534	MXI1	SIX5	TCF3	ZNF274
0.602344	MXI1	SIX5	USF1	USF2
0.60061	MXI1	SIX5	USF1	ZNF274
0.602152	MXI1	SIX5	USF2	ZNF274
0.608429	MXI1	SPT20	TCF3	USF1
0.591341	MXI1	SPT20	TCF3	USF2
0.599763	MXI1	SPT20	TCF3	ZNF274
0.561236	MXI1	SPT20	USF1	USF2
0.557933	MXI1	SPT20	USF1	ZNF274
0.564547	MXI1	SPT20	USF2	ZNF274
0.617722	MXI1	TCF3	USF1	USF2
0.61584	MXI1	TCF3	USF1	ZNF274
0.604403	MXI1	TCF3	USF2	ZNF274
0.567923	MXI1	USF1	USF2	ZNF274
0.73996	NFATC1	NFYB	POLR2A	SIX5
0.743557	NFATC1	NFYB	POLR2A	SPT20
0.773057	NFATC1	NFYB	POLR2A	TCF3
0.784145	NFATC1	NFYB	POLR2A	USF1
0.753135	NFATC1	NFYB	POLR2A	USF2
0.750532	NFATC1	NFYB	POLR2A	ZNF274
0.728488	NFATC1	NFYB	SIX5	SPT20
0.738163	NFATC1	NFYB	SIX5	TCF3
0.739622	NFATC1	NFYB	SIX5	USF1
0.732832	NFATC1	NFYB	SIX5	USF2
0.731389	NFATC1	NFYB	SIX5	ZNF274
0.736896	NFATC1	NFYB	SPT20	TCF3
0.738403	NFATC1	NFYB	SPT20	USF1
0.733577	NFATC1	NFYB	SPT20	USF2
0.730573	NFATC1	NFYB	SPT20	ZNF274
0.740396	NFATC1	NFYB	TCF3	USF1
0.739815	NFATC1	NFYB	TCF3	USF2
0.737805	NFATC1	NFYB	TCF3	ZNF274
0.740271	NFATC1	NFYB	USF1	USF2
0.739216	NFATC1	NFYB	USF1	ZNF274
0.735935	NFATC1	NFYB	USF2	ZNF274
0.74164	NFATC1	POLR2A	SIX5	SPT20
0.772934	NFATC1	POLR2A	SIX5	TCF3
0.78374	NFATC1	POLR2A	SIX5	USF1
0.751822	NFATC1	POLR2A	SIX5	USF2
0.749971	NFATC1	POLR2A	SIX5	ZNF274
0.773763	NFATC1	POLR2A	SPT20	TCF3
0.783252	NFATC1	POLR2A	SPT20	USF1
0.759514	NFATC1	POLR2A	SPT20	USF2
0.746228	NFATC1	POLR2A	SPT20	ZNF274
0.787326	NFATC1	POLR2A	TCF3	USF1
0.77479	NFATC1	POLR2A	TCF3	USF2
0.774536	NFATC1	POLR2A	TCF3	ZNF274
0.783554	NFATC1	POLR2A	USF1	USF2
0.784613	NFATC1	POLR2A	USF1	ZNF274
0.76327	NFATC1	POLR2A	USF2	ZNF274
0.737387	NFATC1	SIX5	SPT20	TCF3
0.739098	NFATC1	SIX5	SPT20	USF1
0.7338	NFATC1	SIX5	SPT20	USF2
0.728813	NFATC1	SIX5	SPT20	ZNF274
0.74098	NFATC1	SIX5	TCF3	USF1
0.739771	NFATC1	SIX5	TCF3	USF2
0.737409	NFATC1	SIX5	TCF3	ZNF274
0.739705	NFATC1	SIX5	USF1	USF2
0.739298	NFATC1	SIX5	USF1	ZNF274
0.735493	NFATC1	SIX5	USF2	ZNF274
0.740311	NFATC1	SPT20	TCF3	USF1
0.739288	NFATC1	SPT20	TCF3	USF2
0.736463	NFATC1	SPT20	TCF3	ZNF274
0.73957	NFATC1	SPT20	USF1	USF2
0.73751	NFATC1	SPT20	USF1	ZNF274
0.734465	NFATC1	SPT20	USF2	ZNF274
0.741693	NFATC1	TCF3	USF1	USF2
0.739509	NFATC1	TCF3	USF1	ZNF274
0.74001	NFATC1	TCF3	USF2	ZNF274
0.740473	NFATC1	USF1	USF2	ZNF274
0.717024	NFYB	POLR2A	SIX5	SPT20
0.743471	NFYB	POLR2A	SIX5	TCF3
0.767497	NFYB	POLR2A	SIX5	USF1
0.717842	NFYB	POLR2A	SIX5	USF2
0.726754	NFYB	POLR2A	SIX5	ZNF274
0.740157	NFYB	POLR2A	SPT20	TCF3
0.765984	NFYB	POLR2A	SPT20	USF1
0.724724	NFYB	POLR2A	SPT20	USF2
0.728533	NFYB	POLR2A	SPT20	ZNF274
0.767172	NFYB	POLR2A	TCF3	USF1
0.731818	NFYB	POLR2A	TCF3	USF2
0.744429	NFYB	POLR2A	TCF3	ZNF274
0.765571	NFYB	POLR2A	USF1	USF2
0.767421	NFYB	POLR2A	USF1	ZNF274
0.732976	NFYB	POLR2A	USF2	ZNF274
0.615796	NFYB	SIX5	SPT20	TCF3
0.594445	NFYB	SIX5	SPT20	USF1
0.599137	NFYB	SIX5	SPT20	USF2
0.594225	NFYB	SIX5	SPT20	ZNF274
0.634043	NFYB	SIX5	TCF3	USF1
0.618602	NFYB	SIX5	TCF3	USF2
0.62243	NFYB	SIX5	TCF3	ZNF274
0.603123	NFYB	SIX5	USF1	USF2
0.596868	NFYB	SIX5	USF1	ZNF274
0.602904	NFYB	SIX5	USF2	ZNF274
0.594763	NFYB	SPT20	TCF3	USF1
0.578367	NFYB	SPT20	TCF3	USF2
0.591158	NFYB	SPT20	TCF3	ZNF274
0.543346	NFYB	SPT20	USF1	USF2
0.511307	NFYB	SPT20	USF1	ZNF274
0.552827	NFYB	SPT20	USF2	ZNF274
0.607664	NFYB	TCF3	USF1	USF2
0.604978	NFYB	TCF3	USF1	ZNF274
0.593816	NFYB	TCF3	USF2	ZNF274
0.554882	NFYB	USF1	USF2	ZNF274
0.744841	POLR2A	SIX5	SPT20	TCF3
0.766694	POLR2A	SIX5	SPT20	USF1
0.729525	POLR2A	SIX5	SPT20	USF2
0.724881	POLR2A	SIX5	SPT20	ZNF274
0.770055	POLR2A	SIX5	TCF3	USF1
0.743	POLR2A	SIX5	TCF3	USF2
0.747364	POLR2A	SIX5	TCF3	ZNF274
0.765902	POLR2A	SIX5	USF1	USF2
0.767917	POLR2A	SIX5	USF1	ZNF274
0.734968	POLR2A	SIX5	USF2	ZNF274
0.768567	POLR2A	SPT20	TCF3	USF1
0.740754	POLR2A	SPT20	TCF3	USF2
0.746052	POLR2A	SPT20	TCF3	ZNF274
0.765081	POLR2A	SPT20	USF1	USF2
0.765953	POLR2A	SPT20	USF1	ZNF274
0.736556	POLR2A	SPT20	USF2	ZNF274
0.767795	POLR2A	TCF3	USF1	USF2
0.770001	POLR2A	TCF3	USF1	ZNF274
0.745443	POLR2A	TCF3	USF2	ZNF274
0.766935	POLR2A	USF1	USF2	ZNF274
0.631496	SIX5	SPT20	TCF3	USF1
0.617166	SIX5	SPT20	TCF3	USF2
0.619527	SIX5	SPT20	TCF3	ZNF274
0.602777	SIX5	SPT20	USF1	USF2
0.597881	SIX5	SPT20	USF1	ZNF274
0.602752	SIX5	SPT20	USF2	ZNF274
0.634785	SIX5	TCF3	USF1	USF2
0.633681	SIX5	TCF3	USF1	ZNF274
0.623173	SIX5	TCF3	USF2	ZNF274
0.603337	SIX5	USF1	USF2	ZNF274
0.606972	SPT20	TCF3	USF1	USF2
0.604574	SPT20	TCF3	USF1	ZNF274
0.59514	SPT20	TCF3	USF2	ZNF274
0.554874	SPT20	USF1	USF2	ZNF274
0.615774	TCF3	USF1	USF2	ZNF274
[[5]]
0.538659	BRCA1	CTCF	GABPA	IKZF1	JUND
0.56374	BRCA1	CTCF	GABPA	IKZF1	MXI1
0.744358	BRCA1	CTCF	GABPA	IKZF1	NFATC1
0.539001	BRCA1	CTCF	GABPA	IKZF1	NFYB
0.774679	BRCA1	CTCF	GABPA	IKZF1	POLR2A
0.60316	BRCA1	CTCF	GABPA	IKZF1	SIX5
0.540869	BRCA1	CTCF	GABPA	IKZF1	SPT20
0.606395	BRCA1	CTCF	GABPA	IKZF1	TCF3
0.541132	BRCA1	CTCF	GABPA	IKZF1	USF1
0.560472	BRCA1	CTCF	GABPA	IKZF1	USF2
0.550677	BRCA1	CTCF	GABPA	IKZF1	ZNF274
0.562656	BRCA1	CTCF	GABPA	JUND	MXI1
0.739688	BRCA1	CTCF	GABPA	JUND	NFATC1
0.522875	BRCA1	CTCF	GABPA	JUND	NFYB
0.766254	BRCA1	CTCF	GABPA	JUND	POLR2A
0.601078	BRCA1	CTCF	GABPA	JUND	SIX5
0.528232	BRCA1	CTCF	GABPA	JUND	SPT20
0.590597	BRCA1	CTCF	GABPA	JUND	TCF3
0.522433	BRCA1	CTCF	GABPA	JUND	USF1
0.554167	BRCA1	CTCF	GABPA	JUND	USF2
0.543098	BRCA1	CTCF	GABPA	JUND	ZNF274
0.740351	BRCA1	CTCF	GABPA	MXI1	NFATC1
0.561993	BRCA1	CTCF	GABPA	MXI1	NFYB
0.768947	BRCA1	CTCF	GABPA	MXI1	POLR2A
0.606138	BRCA1	CTCF	GABPA	MXI1	SIX5
0.561187	BRCA1	CTCF	GABPA	MXI1	SPT20
0.6127	BRCA1	CTCF	GABPA	MXI1	TCF3
0.562437	BRCA1	CTCF	GABPA	MXI1	USF1
0.572673	BRCA1	CTCF	GABPA	MXI1	USF2
0.569355	BRCA1	CTCF	GABPA	MXI1	ZNF274
0.739689	BRCA1	CTCF	GABPA	NFATC1	NFYB
0.78603	BRCA1	CTCF	GABPA	NFATC1	POLR2A
0.740171	BRCA1	CTCF	GABPA	NFATC1	SIX5
0.739604	BRCA1	CTCF	GABPA	NFATC1	SPT20
0.741788	BRCA1	CTCF	GABPA	NFATC1	TCF3
0.739259	BRCA1	CTCF	GABPA	NFATC1	USF1
0.73983	BRCA1	CTCF	GABPA	NFATC1	USF2
0.741353	BRCA1	CTCF	GABPA	NFATC1	ZNF274
0.768578	BRCA1	CTCF	GABPA	NFYB	POLR2A
0.602759	BRCA1	CTCF	GABPA	NFYB	SIX5
0.528317	BRCA1	CTCF	GABPA	NFYB	SPT20
0.592979	BRCA1	CTCF	GABPA	NFYB	TCF3
0.52539	BRCA1	CTCF	GABPA	NFYB	USF1
0.555291	BRCA1	CTCF	GABPA	NFYB	USF2
0.541957	BRCA1	CTCF	GABPA	NFYB	ZNF274
0.771782	BRCA1	CTCF	GABPA	POLR2A	SIX5
0.770422	BRCA1	CTCF	GABPA	POLR2A	SPT20
0.770642	BRCA1	CTCF	GABPA	POLR2A	TCF3
0.770844	BRCA1	CTCF	GABPA	POLR2A	USF1
0.768921	BRCA1	CTCF	GABPA	POLR2A	USF2
0.771745	BRCA1	CTCF	GABPA	POLR2A	ZNF274
0.60131	BRCA1	CTCF	GABPA	SIX5	SPT20
0.635169	BRCA1	CTCF	GABPA	SIX5	TCF3
0.60218	BRCA1	CTCF	GABPA	SIX5	USF1
0.609532	BRCA1	CTCF	GABPA	SIX5	USF2
[truncated: 30,782 more rows]
[truncated: 10 more columns]
