# Supplementary material for: Estimating the effects of transcription factors binding and histone modifications on gene expression levels in human cells
Source: Oncotarget. 2017 Apr 9;8(25):40090–103. doi: 10.18632/oncotarget.16988 (PMC5522221; doi:10.18632/oncotarget.16988)
Supplement: Supplementary file 5 [file oncotarget-08-40090-s005.xls]

## Sheet: 32767 TFs-modes for K562
[[1]]
0.49007	BRF2
0.52792	CCNT2
0.581785	CEBPD
0.480156	ELF1
0.522251	GTF2F1
0.459462	HMGN3
0.392445	NFYB
0.493421	NRSF
0.675618	PML
0.729816	POLR2A
0.59004	SIN3AK20
0.554014	TAF1
0.486738	UBTF
0.417313	ZBTB7A
0.175457	ZNF274
[[2]]
0.564552	BRF2	CCNT2
0.587	BRF2	CEBPD
0.536752	BRF2	ELF1
0.544314	BRF2	GTF2F1
0.533773	BRF2	HMGN3
0.504903	BRF2	NFYB
0.539231	BRF2	NRSF
0.684356	BRF2	PML
0.73241	BRF2	POLR2A
0.598639	BRF2	SIN3AK20
0.574674	BRF2	TAF1
0.531294	BRF2	UBTF
0.515927	BRF2	ZBTB7A
0.527107	BRF2	ZNF274
0.585786	CCNT2	CEBPD
0.550028	CCNT2	ELF1
0.549237	CCNT2	GTF2F1
0.555468	CCNT2	HMGN3
0.535559	CCNT2	NFYB
0.544921	CCNT2	NRSF
0.692597	CCNT2	PML
0.756627	CCNT2	POLR2A
0.594983	CCNT2	SIN3AK20
0.565132	CCNT2	TAF1
0.533247	CCNT2	UBTF
0.55484	CCNT2	ZBTB7A
0.543519	CCNT2	ZNF274
0.619043	CEBPD	ELF1
0.604469	CEBPD	GTF2F1
0.608504	CEBPD	HMGN3
0.613035	CEBPD	NFYB
0.608121	CEBPD	NRSF
0.705526	CEBPD	PML
0.745669	CEBPD	POLR2A
0.602786	CEBPD	SIN3AK20
0.596888	CEBPD	TAF1
0.602247	CEBPD	UBTF
0.621904	CEBPD	ZBTB7A
0.587204	CEBPD	ZNF274
0.530029	ELF1	GTF2F1
0.488375	ELF1	HMGN3
0.484057	ELF1	NFYB
0.531651	ELF1	NRSF
0.714778	ELF1	PML
0.776079	ELF1	POLR2A
0.613124	ELF1	SIN3AK20
0.57758	ELF1	TAF1
0.512113	ELF1	UBTF
0.490109	ELF1	ZBTB7A
0.490521	ELF1	ZNF274
0.525327	GTF2F1	HMGN3
0.528357	GTF2F1	NFYB
0.536577	GTF2F1	NRSF
0.705093	GTF2F1	PML
0.746633	GTF2F1	POLR2A
0.609031	GTF2F1	SIN3AK20
0.56057	GTF2F1	TAF1
0.528069	GTF2F1	UBTF
0.52634	GTF2F1	ZBTB7A
0.529184	GTF2F1	ZNF274
0.467578	HMGN3	NFYB
0.518889	HMGN3	NRSF
0.705549	HMGN3	PML
0.777267	HMGN3	POLR2A
0.608699	HMGN3	SIN3AK20
0.56539	HMGN3	TAF1
0.49518	HMGN3	UBTF
0.46806	HMGN3	ZBTB7A
0.480067	HMGN3	ZNF274
0.518586	NFYB	NRSF
0.704515	NFYB	PML
0.756228	NFYB	POLR2A
0.610516	NFYB	SIN3AK20
0.568245	NFYB	TAF1
0.498355	NFYB	UBTF
0.442723	NFYB	ZBTB7A
0.40113	NFYB	ZNF274
0.714324	NRSF	PML
0.761244	NRSF	POLR2A
0.615496	NRSF	SIN3AK20
0.562873	NRSF	TAF1
0.52612	NRSF	UBTF
0.528613	NRSF	ZBTB7A
0.503812	NRSF	ZNF274
0.734939	PML	POLR2A
0.687284	PML	SIN3AK20
0.700205	PML	TAF1
0.71025	PML	UBTF
0.712984	PML	ZBTB7A
0.684075	PML	ZNF274
0.741631	POLR2A	SIN3AK20
0.765115	POLR2A	TAF1
0.755658	POLR2A	UBTF
0.780871	POLR2A	ZBTB7A
0.734724	POLR2A	ZNF274
0.600468	SIN3AK20	TAF1
0.609563	SIN3AK20	UBTF
0.617218	SIN3AK20	ZBTB7A
0.599008	SIN3AK20	ZNF274
0.563481	TAF1	UBTF
0.589383	TAF1	ZBTB7A
0.562223	TAF1	ZNF274
0.495677	UBTF	ZBTB7A
0.498518	UBTF	ZNF274
0.436879	ZBTB7A	ZNF274
[[3]]
0.589572	BRF2	CCNT2	CEBPD
0.582682	BRF2	CCNT2	ELF1
0.576149	BRF2	CCNT2	GTF2F1
0.585364	BRF2	CCNT2	HMGN3
0.580169	BRF2	CCNT2	NFYB
0.573279	BRF2	CCNT2	NRSF
0.702352	BRF2	CCNT2	PML
0.761419	BRF2	CCNT2	POLR2A
0.602043	BRF2	CCNT2	SIN3AK20
0.584523	BRF2	CCNT2	TAF1
0.57459	BRF2	CCNT2	UBTF
0.586561	BRF2	CCNT2	ZBTB7A
0.574071	BRF2	CCNT2	ZNF274
0.621616	BRF2	CEBPD	ELF1
0.609216	BRF2	CEBPD	GTF2F1
0.610929	BRF2	CEBPD	HMGN3
0.616526	BRF2	CEBPD	NFYB
0.610949	BRF2	CEBPD	NRSF
0.710087	BRF2	CEBPD	PML
0.757709	BRF2	CEBPD	POLR2A
0.606848	BRF2	CEBPD	SIN3AK20
0.599467	BRF2	CEBPD	TAF1
0.60548	BRF2	CEBPD	UBTF
0.626163	BRF2	CEBPD	ZBTB7A
0.596105	BRF2	CEBPD	ZNF274
0.552147	BRF2	ELF1	GTF2F1
0.548181	BRF2	ELF1	HMGN3
0.541778	BRF2	ELF1	NFYB
0.558901	BRF2	ELF1	NRSF
0.721759	BRF2	ELF1	PML
0.784441	BRF2	ELF1	POLR2A
0.620405	BRF2	ELF1	SIN3AK20
0.598052	BRF2	ELF1	TAF1
0.5497	BRF2	ELF1	UBTF
0.542316	BRF2	ELF1	ZBTB7A
0.548145	BRF2	ELF1	ZNF274
0.548919	BRF2	GTF2F1	HMGN3
0.550368	BRF2	GTF2F1	NFYB
0.555242	BRF2	GTF2F1	NRSF
0.709866	BRF2	GTF2F1	PML
0.758203	BRF2	GTF2F1	POLR2A
0.617665	BRF2	GTF2F1	SIN3AK20
0.578639	BRF2	GTF2F1	TAF1
0.548712	BRF2	GTF2F1	UBTF
0.547475	BRF2	GTF2F1	ZBTB7A
0.559609	BRF2	GTF2F1	ZNF274
0.545297	BRF2	HMGN3	NFYB
0.547639	BRF2	HMGN3	NRSF
0.715206	BRF2	HMGN3	PML
0.7807	BRF2	HMGN3	POLR2A
0.615954	BRF2	HMGN3	SIN3AK20
0.58219	BRF2	HMGN3	TAF1
0.542241	BRF2	HMGN3	UBTF
0.542234	BRF2	HMGN3	ZBTB7A
0.547247	BRF2	HMGN3	ZNF274
0.553864	BRF2	NFYB	NRSF
0.709615	BRF2	NFYB	PML
0.763482	BRF2	NFYB	POLR2A
0.618197	BRF2	NFYB	SIN3AK20
0.594449	BRF2	NFYB	TAF1
0.541849	BRF2	NFYB	UBTF
0.5242	BRF2	NFYB	ZBTB7A
0.533068	BRF2	NFYB	ZNF274
0.719303	BRF2	NRSF	PML
0.773109	BRF2	NRSF	POLR2A
0.620168	BRF2	NRSF	SIN3AK20
0.583925	BRF2	NRSF	TAF1
0.548913	BRF2	NRSF	UBTF
0.553408	BRF2	NRSF	ZBTB7A
0.551876	BRF2	NRSF	ZNF274
0.737554	BRF2	PML	POLR2A
0.69323	BRF2	PML	SIN3AK20
0.706898	BRF2	PML	TAF1
0.714918	BRF2	PML	UBTF
0.721916	BRF2	PML	ZBTB7A
0.691052	BRF2	PML	ZNF274
0.749221	BRF2	POLR2A	SIN3AK20
0.773819	BRF2	POLR2A	TAF1
0.765402	BRF2	POLR2A	UBTF
0.786456	BRF2	POLR2A	ZBTB7A
0.735631	BRF2	POLR2A	ZNF274
0.606328	BRF2	SIN3AK20	TAF1
0.616887	BRF2	SIN3AK20	UBTF
0.624939	BRF2	SIN3AK20	ZBTB7A
0.607069	BRF2	SIN3AK20	ZNF274
0.584347	BRF2	TAF1	UBTF
0.603808	BRF2	TAF1	ZBTB7A
0.58063	BRF2	TAF1	ZNF274
0.539914	BRF2	UBTF	ZBTB7A
0.54455	BRF2	UBTF	ZNF274
0.535981	BRF2	ZBTB7A	ZNF274
0.623419	CCNT2	CEBPD	ELF1
0.6067	CCNT2	CEBPD	GTF2F1
0.623941	CCNT2	CEBPD	HMGN3
0.615811	CCNT2	CEBPD	NFYB
0.612289	CCNT2	CEBPD	NRSF
0.710498	CCNT2	CEBPD	PML
0.760041	CCNT2	CEBPD	POLR2A
0.607924	CCNT2	CEBPD	SIN3AK20
0.601416	CCNT2	CEBPD	TAF1
0.606505	CCNT2	CEBPD	UBTF
0.631502	CCNT2	CEBPD	ZBTB7A
0.594333	CCNT2	CEBPD	ZNF274
0.568175	CCNT2	ELF1	GTF2F1
0.570176	CCNT2	ELF1	HMGN3
0.553534	CCNT2	ELF1	NFYB
0.572163	CCNT2	ELF1	NRSF
0.718694	CCNT2	ELF1	PML
0.778604	CCNT2	ELF1	POLR2A
0.620655	CCNT2	ELF1	SIN3AK20
0.604983	CCNT2	ELF1	TAF1
0.559617	CCNT2	ELF1	UBTF
0.573016	CCNT2	ELF1	ZBTB7A
0.564611	CCNT2	ELF1	ZNF274
0.579326	CCNT2	GTF2F1	HMGN3
0.561265	CCNT2	GTF2F1	NFYB
0.559521	CCNT2	GTF2F1	NRSF
0.712009	CCNT2	GTF2F1	PML
0.758949	CCNT2	GTF2F1	POLR2A
0.613698	CCNT2	GTF2F1	SIN3AK20
0.571566	CCNT2	GTF2F1	TAF1
0.558916	CCNT2	GTF2F1	UBTF
0.578439	CCNT2	GTF2F1	ZBTB7A
0.559424	CCNT2	GTF2F1	ZNF274
0.55972	CCNT2	HMGN3	NFYB
0.578298	CCNT2	HMGN3	NRSF
0.708352	CCNT2	HMGN3	PML
0.778209	CCNT2	HMGN3	POLR2A
0.62308	CCNT2	HMGN3	SIN3AK20
0.608057	CCNT2	HMGN3	TAF1
0.561568	CCNT2	HMGN3	UBTF
0.563516	CCNT2	HMGN3	ZBTB7A
0.566576	CCNT2	HMGN3	ZNF274
0.558629	CCNT2	NFYB	NRSF
0.710709	CCNT2	NFYB	PML
0.765019	CCNT2	NFYB	POLR2A
0.615791	CCNT2	NFYB	SIN3AK20
0.585107	CCNT2	NFYB	TAF1
0.545558	CCNT2	NFYB	UBTF
0.562807	CCNT2	NFYB	ZBTB7A
0.555766	CCNT2	NFYB	ZNF274
0.71708	CCNT2	NRSF	PML
0.76517	CCNT2	NRSF	POLR2A
0.619523	CCNT2	NRSF	SIN3AK20
0.57799	CCNT2	NRSF	TAF1
0.557124	CCNT2	NRSF	UBTF
0.583827	CCNT2	NRSF	ZBTB7A
0.557604	CCNT2	NRSF	ZNF274
0.764592	CCNT2	PML	POLR2A
0.697745	CCNT2	PML	SIN3AK20
0.706528	CCNT2	PML	TAF1
0.715276	CCNT2	PML	UBTF
0.716513	CCNT2	PML	ZBTB7A
0.705884	CCNT2	PML	ZNF274
0.759842	CCNT2	POLR2A	SIN3AK20
0.770725	CCNT2	POLR2A	TAF1
0.760933	CCNT2	POLR2A	UBTF
0.78264	CCNT2	POLR2A	ZBTB7A
0.760325	CCNT2	POLR2A	ZNF274
0.604654	CCNT2	SIN3AK20	TAF1
0.617465	CCNT2	SIN3AK20	UBTF
0.627143	CCNT2	SIN3AK20	ZBTB7A
0.604977	CCNT2	SIN3AK20	ZNF274
0.583401	CCNT2	TAF1	UBTF
0.620308	CCNT2	TAF1	ZBTB7A
0.577573	CCNT2	TAF1	ZNF274
0.561368	CCNT2	UBTF	ZBTB7A
0.548413	CCNT2	UBTF	ZNF274
0.566302	CCNT2	ZBTB7A	ZNF274
0.631051	CEBPD	ELF1	GTF2F1
0.623603	CEBPD	ELF1	HMGN3
0.628613	CEBPD	ELF1	NFYB
0.625013	CEBPD	ELF1	NRSF
0.722561	CEBPD	ELF1	PML
0.778818	CEBPD	ELF1	POLR2A
0.640785	CEBPD	ELF1	SIN3AK20
0.639207	CEBPD	ELF1	TAF1
0.624616	CEBPD	ELF1	UBTF
0.630657	CEBPD	ELF1	ZBTB7A
0.625859	CEBPD	ELF1	ZNF274
0.620677	CEBPD	GTF2F1	HMGN3
0.623547	CEBPD	GTF2F1	NFYB
0.623894	CEBPD	GTF2F1	NRSF
0.715141	CEBPD	GTF2F1	PML
0.751684	CEBPD	GTF2F1	POLR2A
0.630393	CEBPD	GTF2F1	SIN3AK20
0.615255	CEBPD	GTF2F1	TAF1
0.613601	CEBPD	GTF2F1	UBTF
0.637397	CEBPD	GTF2F1	ZBTB7A
0.609624	CEBPD	GTF2F1	ZNF274
0.622624	CEBPD	HMGN3	NFYB
0.618217	CEBPD	HMGN3	NRSF
0.714359	CEBPD	HMGN3	PML
0.779064	CEBPD	HMGN3	POLR2A
0.632421	CEBPD	HMGN3	SIN3AK20
0.622373	CEBPD	HMGN3	TAF1
0.614742	CEBPD	HMGN3	UBTF
0.626528	CEBPD	HMGN3	ZBTB7A
0.621064	CEBPD	HMGN3	ZNF274
0.624383	CEBPD	NFYB	NRSF
0.716156	CEBPD	NFYB	PML
0.758834	CEBPD	NFYB	POLR2A
0.633482	CEBPD	NFYB	SIN3AK20
0.626685	CEBPD	NFYB	TAF1
0.621464	CEBPD	NFYB	UBTF
0.632093	CEBPD	NFYB	ZBTB7A
0.618766	CEBPD	NFYB	ZNF274
0.717482	CEBPD	NRSF	PML
0.764936	CEBPD	NRSF	POLR2A
0.638371	CEBPD	NRSF	SIN3AK20
0.628871	CEBPD	NRSF	TAF1
0.616985	CEBPD	NRSF	UBTF
0.627506	CEBPD	NRSF	ZBTB7A
0.616482	CEBPD	NRSF	ZNF274
0.763966	CEBPD	PML	POLR2A
0.710151	CEBPD	PML	SIN3AK20
0.714472	CEBPD	PML	TAF1
0.717068	CEBPD	PML	UBTF
0.720113	CEBPD	PML	ZBTB7A
0.71343	CEBPD	PML	ZNF274
0.750506	CEBPD	POLR2A	SIN3AK20
0.766921	CEBPD	POLR2A	TAF1
0.758352	CEBPD	POLR2A	UBTF
0.78366	CEBPD	POLR2A	ZBTB7A
0.75482	CEBPD	POLR2A	ZNF274
0.613259	CEBPD	SIN3AK20	TAF1
0.635245	CEBPD	SIN3AK20	UBTF
0.645875	CEBPD	SIN3AK20	ZBTB7A
0.610806	CEBPD	SIN3AK20	ZNF274
0.622252	CEBPD	TAF1	UBTF
0.647216	CEBPD	TAF1	ZBTB7A
0.603183	CEBPD	TAF1	ZNF274
0.628292	CEBPD	UBTF	ZBTB7A
0.610042	CEBPD	UBTF	ZNF274
0.636306	CEBPD	ZBTB7A	ZNF274
0.535723	ELF1	GTF2F1	HMGN3
0.537258	ELF1	GTF2F1	NFYB
0.551543	ELF1	GTF2F1	NRSF
0.721916	ELF1	GTF2F1	PML
0.778677	ELF1	GTF2F1	POLR2A
0.624112	ELF1	GTF2F1	SIN3AK20
0.589158	ELF1	GTF2F1	TAF1
0.540384	ELF1	GTF2F1	UBTF
0.538217	ELF1	GTF2F1	ZBTB7A
0.537156	ELF1	GTF2F1	ZNF274
0.491979	ELF1	HMGN3	NFYB
0.536713	ELF1	HMGN3	NRSF
0.717889	ELF1	HMGN3	PML
0.784056	ELF1	HMGN3	POLR2A
0.61907	ELF1	HMGN3	SIN3AK20
0.581678	ELF1	HMGN3	TAF1
0.517298	ELF1	HMGN3	UBTF
0.504253	ELF1	HMGN3	ZBTB7A
0.508067	ELF1	HMGN3	ZNF274
0.534918	ELF1	NFYB	NRSF
0.718755	ELF1	NFYB	PML
0.777163	ELF1	NFYB	POLR2A
0.61995	ELF1	NFYB	SIN3AK20
0.58282	ELF1	NFYB	TAF1
0.515572	ELF1	NFYB	UBTF
0.494526	ELF1	NFYB	ZBTB7A
0.497459	ELF1	NFYB	ZNF274
0.721498	ELF1	NRSF	PML
0.776997	ELF1	NRSF	POLR2A
0.625957	ELF1	NRSF	SIN3AK20
0.589145	ELF1	NRSF	TAF1
0.545693	ELF1	NRSF	UBTF
0.544469	ELF1	NRSF	ZBTB7A
0.535728	ELF1	NRSF	ZNF274
0.784696	ELF1	PML	POLR2A
0.71714	ELF1	PML	SIN3AK20
0.717996	ELF1	PML	TAF1
0.721825	ELF1	PML	UBTF
0.718394	ELF1	PML	ZBTB7A
0.724705	ELF1	PML	ZNF274
0.781488	ELF1	POLR2A	SIN3AK20
0.777472	ELF1	POLR2A	TAF1
0.779005	ELF1	POLR2A	UBTF
0.784302	ELF1	POLR2A	ZBTB7A
0.782001	ELF1	POLR2A	ZNF274
0.635183	ELF1	SIN3AK20	TAF1
0.619941	ELF1	SIN3AK20	UBTF
0.620882	ELF1	SIN3AK20	ZBTB7A
0.624382	ELF1	SIN3AK20	ZNF274
0.59123	ELF1	TAF1	UBTF
0.593065	ELF1	TAF1	ZBTB7A
0.585603	ELF1	TAF1	ZNF274
0.527342	ELF1	UBTF	ZBTB7A
0.524838	ELF1	UBTF	ZNF274
0.500965	ELF1	ZBTB7A	ZNF274
0.534958	GTF2F1	HMGN3	NFYB
0.541813	GTF2F1	HMGN3	NRSF
0.715492	GTF2F1	HMGN3	PML
0.77893	GTF2F1	HMGN3	POLR2A
0.620931	GTF2F1	HMGN3	SIN3AK20
0.574218	GTF2F1	HMGN3	TAF1
0.536439	GTF2F1	HMGN3	UBTF
0.5345	GTF2F1	HMGN3	ZBTB7A
0.534321	GTF2F1	HMGN3	ZNF274
0.551317	GTF2F1	NFYB	NRSF
0.714932	GTF2F1	NFYB	PML
0.758459	GTF2F1	NFYB	POLR2A
0.619415	GTF2F1	NFYB	SIN3AK20
0.58133	GTF2F1	NFYB	TAF1
0.538247	GTF2F1	NFYB	UBTF
0.534628	GTF2F1	NFYB	ZBTB7A
0.535417	GTF2F1	NFYB	ZNF274
0.720527	GTF2F1	NRSF	PML
0.763326	GTF2F1	NRSF	POLR2A
0.62746	GTF2F1	NRSF	SIN3AK20
0.570287	GTF2F1	NRSF	TAF1
0.541516	GTF2F1	NRSF	UBTF
0.553003	GTF2F1	NRSF	ZBTB7A
0.54316	GTF2F1	NRSF	ZNF274
0.757482	GTF2F1	PML	POLR2A
0.708502	GTF2F1	PML	SIN3AK20
0.715563	GTF2F1	PML	TAF1
0.716131	GTF2F1	PML	UBTF
0.721385	GTF2F1	PML	ZBTB7A
0.712018	GTF2F1	PML	ZNF274
0.748749	GTF2F1	POLR2A	SIN3AK20
0.768532	GTF2F1	POLR2A	TAF1
0.756841	GTF2F1	POLR2A	UBTF
0.783533	GTF2F1	POLR2A	ZBTB7A
0.759188	GTF2F1	POLR2A	ZNF274
0.616852	GTF2F1	SIN3AK20	TAF1
0.621679	GTF2F1	SIN3AK20	UBTF
0.630044	GTF2F1	SIN3AK20	ZBTB7A
0.616824	GTF2F1	SIN3AK20	ZNF274
0.570983	GTF2F1	TAF1	UBTF
0.596518	GTF2F1	TAF1	ZBTB7A
0.568067	GTF2F1	TAF1	ZNF274
0.539463	GTF2F1	UBTF	ZBTB7A
0.536922	GTF2F1	UBTF	ZNF274
0.538854	GTF2F1	ZBTB7A	ZNF274
0.52899	HMGN3	NFYB	NRSF
0.713606	HMGN3	NFYB	PML
0.778969	HMGN3	NFYB	POLR2A
0.619065	HMGN3	NFYB	SIN3AK20
0.575251	HMGN3	NFYB	TAF1
0.505352	HMGN3	NFYB	UBTF
0.480021	HMGN3	NFYB	ZBTB7A
0.491913	HMGN3	NFYB	ZNF274
0.717931	HMGN3	NRSF	PML
0.778451	HMGN3	NRSF	POLR2A
0.622768	HMGN3	NRSF	SIN3AK20
0.571842	HMGN3	NRSF	TAF1
0.533961	HMGN3	NRSF	UBTF
0.54219	HMGN3	NRSF	ZBTB7A
0.525774	HMGN3	NRSF	ZNF274
0.782115	HMGN3	PML	POLR2A
0.708535	HMGN3	PML	SIN3AK20
0.710793	HMGN3	PML	TAF1
0.716788	HMGN3	PML	UBTF
0.71573	HMGN3	PML	ZBTB7A
0.718613	HMGN3	PML	ZNF274
0.780957	HMGN3	POLR2A	SIN3AK20
0.781618	HMGN3	POLR2A	TAF1
0.778946	HMGN3	POLR2A	UBTF
0.784031	HMGN3	POLR2A	ZBTB7A
0.780625	HMGN3	POLR2A	ZNF274
0.621222	HMGN3	SIN3AK20	TAF1
0.616666	HMGN3	SIN3AK20	UBTF
0.620915	HMGN3	SIN3AK20	ZBTB7A
0.621153	HMGN3	SIN3AK20	ZNF274
0.574851	HMGN3	TAF1	UBTF
0.592343	HMGN3	TAF1	ZBTB7A
0.572796	HMGN3	TAF1	ZNF274
0.509966	HMGN3	UBTF	ZBTB7A
0.509761	HMGN3	UBTF	ZNF274
0.488511	HMGN3	ZBTB7A	ZNF274
0.719368	NFYB	NRSF	PML
0.765268	NFYB	NRSF	POLR2A
0.626728	NFYB	NRSF	SIN3AK20
0.577733	NFYB	NRSF	TAF1
0.538128	NFYB	NRSF	UBTF
0.536652	NFYB	NRSF	ZBTB7A
0.52718	NFYB	NRSF	ZNF274
0.763433	NFYB	PML	POLR2A
0.7077	NFYB	PML	SIN3AK20
0.712137	NFYB	PML	TAF1
0.718724	NFYB	PML	UBTF
0.717911	NFYB	PML	ZBTB7A
0.71257	NFYB	PML	ZNF274
0.758401	NFYB	POLR2A	SIN3AK20
0.769616	NFYB	POLR2A	TAF1
0.76397	NFYB	POLR2A	UBTF
0.78339	NFYB	POLR2A	ZBTB7A
0.765686	NFYB	POLR2A	ZNF274
0.624147	NFYB	SIN3AK20	TAF1
0.621012	NFYB	SIN3AK20	UBTF
0.62575	NFYB	SIN3AK20	ZBTB7A
0.620172	NFYB	SIN3AK20	ZNF274
0.578858	NFYB	TAF1	UBTF
0.595454	NFYB	TAF1	ZBTB7A
0.58119	NFYB	TAF1	ZNF274
0.509398	NFYB	UBTF	ZBTB7A
0.511732	NFYB	UBTF	ZNF274
0.460177	NFYB	ZBTB7A	ZNF274
0.775094	NRSF	PML	POLR2A
0.718855	NRSF	PML	SIN3AK20
0.719285	NRSF	PML	TAF1
0.71933	NRSF	PML	UBTF
0.719646	NRSF	PML	ZBTB7A
0.723393	NRSF	PML	ZNF274
0.76697	NRSF	POLR2A	SIN3AK20
0.768918	NRSF	POLR2A	TAF1
0.764814	NRSF	POLR2A	UBTF
0.782069	NRSF	POLR2A	ZBTB7A
0.769119	NRSF	POLR2A	ZNF274
0.626639	NRSF	SIN3AK20	TAF1
0.62345	NRSF	SIN3AK20	UBTF
0.6281	NRSF	SIN3AK20	ZBTB7A
0.62702	NRSF	SIN3AK20	ZNF274
0.568807	NRSF	TAF1	UBTF
0.598639	NRSF	TAF1	ZBTB7A
0.571809	NRSF	TAF1	ZNF274
0.548959	NRSF	UBTF	ZBTB7A
0.533452	NRSF	UBTF	ZNF274
0.533249	NRSF	ZBTB7A	ZNF274
0.750116	PML	POLR2A	SIN3AK20
0.774779	PML	POLR2A	TAF1
0.767475	PML	POLR2A	UBTF
0.787163	PML	POLR2A	ZBTB7A
0.73861	PML	POLR2A	ZNF274
0.704276	PML	SIN3AK20	TAF1
0.714741	PML	SIN3AK20	UBTF
0.716744	PML	SIN3AK20	ZBTB7A
0.695738	PML	SIN3AK20	ZNF274
0.718109	PML	TAF1	UBTF
0.717178	PML	TAF1	ZBTB7A
0.710349	PML	TAF1	ZNF274
0.72005	PML	UBTF	ZBTB7A
0.720635	PML	UBTF	ZNF274
0.72588	PML	ZBTB7A	ZNF274
0.77088	POLR2A	SIN3AK20	TAF1
0.758884	POLR2A	SIN3AK20	UBTF
0.785523	POLR2A	SIN3AK20	ZBTB7A
0.749894	POLR2A	SIN3AK20	ZNF274
0.770389	POLR2A	TAF1	UBTF
0.783083	POLR2A	TAF1	ZBTB7A
0.771137	POLR2A	TAF1	ZNF274
0.783517	POLR2A	UBTF	ZBTB7A
0.76198	POLR2A	UBTF	ZNF274
0.785327	POLR2A	ZBTB7A	ZNF274
0.625106	SIN3AK20	TAF1	UBTF
0.63844	SIN3AK20	TAF1	ZBTB7A
0.611974	SIN3AK20	TAF1	ZNF274
0.622082	SIN3AK20	UBTF	ZBTB7A
0.621503	SIN3AK20	UBTF	ZNF274
0.632447	SIN3AK20	ZBTB7A	ZNF274
0.599024	TAF1	UBTF	ZBTB7A
0.573012	TAF1	UBTF	ZNF274
0.593789	TAF1	ZBTB7A	ZNF274
0.509439	UBTF	ZBTB7A	ZNF274
[[4]]
0.625977	BRF2	CCNT2	CEBPD	ELF1
0.611895	BRF2	CCNT2	CEBPD	GTF2F1
0.626893	BRF2	CCNT2	CEBPD	HMGN3
0.619106	BRF2	CCNT2	CEBPD	NFYB
0.615016	BRF2	CCNT2	CEBPD	NRSF
0.714395	BRF2	CCNT2	CEBPD	PML
0.765803	BRF2	CCNT2	CEBPD	POLR2A
0.611092	BRF2	CCNT2	CEBPD	SIN3AK20
0.602772	BRF2	CCNT2	CEBPD	TAF1
0.611877	BRF2	CCNT2	CEBPD	UBTF
0.63468	BRF2	CCNT2	CEBPD	ZBTB7A
0.601232	BRF2	CCNT2	CEBPD	ZNF274
0.590596	BRF2	CCNT2	ELF1	GTF2F1
0.594984	BRF2	CCNT2	ELF1	HMGN3
0.589394	BRF2	CCNT2	ELF1	NFYB
0.592306	BRF2	CCNT2	ELF1	NRSF
0.725063	BRF2	CCNT2	ELF1	PML
0.786849	BRF2	CCNT2	ELF1	POLR2A
0.627319	BRF2	CCNT2	ELF1	SIN3AK20
0.619574	BRF2	CCNT2	ELF1	TAF1
0.5906	BRF2	CCNT2	ELF1	UBTF
0.596575	BRF2	CCNT2	ELF1	ZBTB7A
0.59125	BRF2	CCNT2	ELF1	ZNF274
0.596332	BRF2	CCNT2	GTF2F1	HMGN3
0.589169	BRF2	CCNT2	GTF2F1	NFYB
0.584294	BRF2	CCNT2	GTF2F1	NRSF
0.715613	BRF2	CCNT2	GTF2F1	PML
0.767064	BRF2	CCNT2	GTF2F1	POLR2A
0.623023	BRF2	CCNT2	GTF2F1	SIN3AK20
0.593048	BRF2	CCNT2	GTF2F1	TAF1
0.585648	BRF2	CCNT2	GTF2F1	UBTF
0.597777	BRF2	CCNT2	GTF2F1	ZBTB7A
0.583182	BRF2	CCNT2	GTF2F1	ZNF274
0.591974	BRF2	CCNT2	HMGN3	NFYB
0.594092	BRF2	CCNT2	HMGN3	NRSF
0.717953	BRF2	CCNT2	HMGN3	PML
0.781391	BRF2	CCNT2	HMGN3	POLR2A
0.629923	BRF2	CCNT2	HMGN3	SIN3AK20
0.61659	BRF2	CCNT2	HMGN3	TAF1
0.5921	BRF2	CCNT2	HMGN3	UBTF
0.592058	BRF2	CCNT2	HMGN3	ZBTB7A
0.594433	BRF2	CCNT2	HMGN3	ZNF274
0.589401	BRF2	CCNT2	NFYB	NRSF
0.715733	BRF2	CCNT2	NFYB	PML
0.773183	BRF2	CCNT2	NFYB	POLR2A
0.623756	BRF2	CCNT2	NFYB	SIN3AK20
0.609484	BRF2	CCNT2	NFYB	TAF1
0.588736	BRF2	CCNT2	NFYB	UBTF
0.594682	BRF2	CCNT2	NFYB	ZBTB7A
0.588337	BRF2	CCNT2	NFYB	ZNF274
0.721898	BRF2	CCNT2	NRSF	PML
0.775994	BRF2	CCNT2	NRSF	POLR2A
0.623721	BRF2	CCNT2	NRSF	SIN3AK20
0.600632	BRF2	CCNT2	NRSF	TAF1
0.584701	BRF2	CCNT2	NRSF	UBTF
0.597679	BRF2	CCNT2	NRSF	ZBTB7A
0.583581	BRF2	CCNT2	NRSF	ZNF274
0.76527	BRF2	CCNT2	PML	POLR2A
0.70597	BRF2	CCNT2	PML	SIN3AK20
0.713683	BRF2	CCNT2	PML	TAF1
0.718823	BRF2	CCNT2	PML	UBTF
0.72475	BRF2	CCNT2	PML	ZBTB7A
0.708785	BRF2	CCNT2	PML	ZNF274
0.763586	BRF2	CCNT2	POLR2A	SIN3AK20
0.779711	BRF2	CCNT2	POLR2A	TAF1
0.768525	BRF2	CCNT2	POLR2A	UBTF
0.787824	BRF2	CCNT2	POLR2A	ZBTB7A
0.761777	BRF2	CCNT2	POLR2A	ZNF274
0.609368	BRF2	CCNT2	SIN3AK20	TAF1
0.625693	BRF2	CCNT2	SIN3AK20	UBTF
0.633664	BRF2	CCNT2	SIN3AK20	ZBTB7A
0.61322	BRF2	CCNT2	SIN3AK20	ZNF274
0.60638	BRF2	CCNT2	TAF1	UBTF
0.628465	BRF2	CCNT2	TAF1	ZBTB7A
0.592688	BRF2	CCNT2	TAF1	ZNF274
0.592463	BRF2	CCNT2	UBTF	ZBTB7A
0.585629	BRF2	CCNT2	UBTF	ZNF274
0.597226	BRF2	CCNT2	ZBTB7A	ZNF274
0.633231	BRF2	CEBPD	ELF1	GTF2F1
0.626396	BRF2	CEBPD	ELF1	HMGN3
0.630939	BRF2	CEBPD	ELF1	NFYB
0.628444	BRF2	CEBPD	ELF1	NRSF
0.727929	BRF2	CEBPD	ELF1	PML
0.786074	BRF2	CEBPD	ELF1	POLR2A
0.6454	BRF2	CEBPD	ELF1	SIN3AK20
0.640904	BRF2	CEBPD	ELF1	TAF1
0.62778	BRF2	CEBPD	ELF1	UBTF
0.634244	BRF2	CEBPD	ELF1	ZBTB7A
0.630467	BRF2	CEBPD	ELF1	ZNF274
0.622367	BRF2	CEBPD	GTF2F1	HMGN3
0.627053	BRF2	CEBPD	GTF2F1	NFYB
0.626173	BRF2	CEBPD	GTF2F1	NRSF
0.719346	BRF2	CEBPD	GTF2F1	PML
0.76514	BRF2	CEBPD	GTF2F1	POLR2A
0.635011	BRF2	CEBPD	GTF2F1	SIN3AK20
0.619052	BRF2	CEBPD	GTF2F1	TAF1
0.617221	BRF2	CEBPD	GTF2F1	UBTF
0.640464	BRF2	CEBPD	GTF2F1	ZBTB7A
0.61438	BRF2	CEBPD	GTF2F1	ZNF274
0.624443	BRF2	CEBPD	HMGN3	NFYB
0.620856	BRF2	CEBPD	HMGN3	NRSF
0.72033	BRF2	CEBPD	HMGN3	PML
0.780981	BRF2	CEBPD	HMGN3	POLR2A
0.638626	BRF2	CEBPD	HMGN3	SIN3AK20
0.624733	BRF2	CEBPD	HMGN3	TAF1
0.617556	BRF2	CEBPD	HMGN3	UBTF
0.630161	BRF2	CEBPD	HMGN3	ZBTB7A
0.62395	BRF2	CEBPD	HMGN3	ZNF274
0.627278	BRF2	CEBPD	NFYB	NRSF
0.720397	BRF2	CEBPD	NFYB	PML
0.77056	BRF2	CEBPD	NFYB	POLR2A
0.636571	BRF2	CEBPD	NFYB	SIN3AK20
0.629632	BRF2	CEBPD	NFYB	TAF1
0.625195	BRF2	CEBPD	NFYB	UBTF
0.635008	BRF2	CEBPD	NFYB	ZBTB7A
0.624281	BRF2	CEBPD	NFYB	ZNF274
0.722216	BRF2	CEBPD	NRSF	PML
0.774062	BRF2	CEBPD	NRSF	POLR2A
0.641599	BRF2	CEBPD	NRSF	SIN3AK20
0.63067	BRF2	CEBPD	NRSF	TAF1
0.620577	BRF2	CEBPD	NRSF	UBTF
0.631066	BRF2	CEBPD	NRSF	ZBTB7A
0.622936	BRF2	CEBPD	NRSF	ZNF274
0.767153	BRF2	CEBPD	PML	POLR2A
0.714316	BRF2	CEBPD	PML	SIN3AK20
0.718169	BRF2	CEBPD	PML	TAF1
0.721523	BRF2	CEBPD	PML	UBTF
0.726258	BRF2	CEBPD	PML	ZBTB7A
0.715286	BRF2	CEBPD	PML	ZNF274
0.761756	BRF2	CEBPD	POLR2A	SIN3AK20
0.776829	BRF2	CEBPD	POLR2A	TAF1
0.768958	BRF2	CEBPD	POLR2A	UBTF
0.787376	BRF2	CEBPD	POLR2A	ZBTB7A
0.760099	BRF2	CEBPD	POLR2A	ZNF274
0.61707	BRF2	CEBPD	SIN3AK20	TAF1
0.638443	BRF2	CEBPD	SIN3AK20	UBTF
0.653251	BRF2	CEBPD	SIN3AK20	ZBTB7A
0.616042	BRF2	CEBPD	SIN3AK20	ZNF274
0.624263	BRF2	CEBPD	TAF1	UBTF
0.650116	BRF2	CEBPD	TAF1	ZBTB7A
0.608421	BRF2	CEBPD	TAF1	ZNF274
0.632383	BRF2	CEBPD	UBTF	ZBTB7A
0.619067	BRF2	CEBPD	UBTF	ZNF274
0.640156	BRF2	CEBPD	ZBTB7A	ZNF274
0.55972	BRF2	ELF1	GTF2F1	HMGN3
0.559018	BRF2	ELF1	GTF2F1	NFYB
0.568268	BRF2	ELF1	GTF2F1	NRSF
0.72677	BRF2	ELF1	GTF2F1	PML
0.787157	BRF2	ELF1	GTF2F1	POLR2A
0.631629	BRF2	ELF1	GTF2F1	SIN3AK20
0.602697	BRF2	ELF1	GTF2F1	TAF1
0.560354	BRF2	ELF1	GTF2F1	UBTF
0.557916	BRF2	ELF1	GTF2F1	ZBTB7A
0.566429	BRF2	ELF1	GTF2F1	ZNF274
0.556847	BRF2	ELF1	HMGN3	NFYB
0.563958	BRF2	ELF1	HMGN3	NRSF
0.72498	BRF2	ELF1	HMGN3	PML
0.790126	BRF2	ELF1	HMGN3	POLR2A
0.625758	BRF2	ELF1	HMGN3	SIN3AK20
0.602755	BRF2	ELF1	HMGN3	TAF1
0.557734	BRF2	ELF1	HMGN3	UBTF
0.557812	BRF2	ELF1	HMGN3	ZBTB7A
0.558739	BRF2	ELF1	HMGN3	ZNF274
0.565631	BRF2	ELF1	NFYB	NRSF
0.72426	BRF2	ELF1	NFYB	PML
0.785919	BRF2	ELF1	NFYB	POLR2A
0.626713	BRF2	ELF1	NFYB	SIN3AK20
0.605492	BRF2	ELF1	NFYB	TAF1
0.556092	BRF2	ELF1	NFYB	UBTF
0.547276	BRF2	ELF1	NFYB	ZBTB7A
0.553072	BRF2	ELF1	NFYB	ZNF274
0.727042	BRF2	ELF1	NRSF	PML
0.787013	BRF2	ELF1	NRSF	POLR2A
0.630464	BRF2	ELF1	NRSF	SIN3AK20
0.60545	BRF2	ELF1	NRSF	TAF1
0.565599	BRF2	ELF1	NRSF	UBTF
0.566229	BRF2	ELF1	NRSF	ZBTB7A
0.567093	BRF2	ELF1	NRSF	ZNF274
0.786125	BRF2	ELF1	PML	POLR2A
0.72404	BRF2	ELF1	PML	SIN3AK20
0.723499	BRF2	ELF1	PML	TAF1
0.72712	BRF2	ELF1	PML	UBTF
0.726224	BRF2	ELF1	PML	ZBTB7A
0.726373	BRF2	ELF1	PML	ZNF274
0.786793	BRF2	ELF1	POLR2A	SIN3AK20
0.786346	BRF2	ELF1	POLR2A	TAF1
0.78738	BRF2	ELF1	POLR2A	UBTF
0.791217	BRF2	ELF1	POLR2A	ZBTB7A
0.784263	BRF2	ELF1	POLR2A	ZNF274
0.639271	BRF2	ELF1	SIN3AK20	TAF1
0.627194	BRF2	ELF1	SIN3AK20	UBTF
0.628453	BRF2	ELF1	SIN3AK20	ZBTB7A
0.63156	BRF2	ELF1	SIN3AK20	ZNF274
0.607826	BRF2	ELF1	TAF1	UBTF
0.609682	BRF2	ELF1	TAF1	ZBTB7A
0.605033	BRF2	ELF1	TAF1	ZNF274
0.557155	BRF2	ELF1	UBTF	ZBTB7A
0.559489	BRF2	ELF1	UBTF	ZNF274
0.555041	BRF2	ELF1	ZBTB7A	ZNF274
0.561127	BRF2	GTF2F1	HMGN3	NFYB
0.558537	BRF2	GTF2F1	HMGN3	NRSF
0.720678	BRF2	GTF2F1	HMGN3	PML
0.782131	BRF2	GTF2F1	HMGN3	POLR2A
0.627663	BRF2	GTF2F1	HMGN3	SIN3AK20
0.586587	BRF2	GTF2F1	HMGN3	TAF1
0.555692	BRF2	GTF2F1	HMGN3	UBTF
0.557238	BRF2	GTF2F1	HMGN3	ZBTB7A
0.564098	BRF2	GTF2F1	HMGN3	ZNF274
0.569084	BRF2	GTF2F1	NFYB	NRSF
0.718719	BRF2	GTF2F1	NFYB	PML
0.770108	BRF2	GTF2F1	NFYB	POLR2A
0.628321	BRF2	GTF2F1	NFYB	SIN3AK20
0.599359	BRF2	GTF2F1	NFYB	TAF1
0.559157	BRF2	GTF2F1	NFYB	UBTF
0.55479	BRF2	GTF2F1	NFYB	ZBTB7A
0.567614	BRF2	GTF2F1	NFYB	ZNF274
0.724781	BRF2	GTF2F1	NRSF	PML
0.775916	BRF2	GTF2F1	NRSF	POLR2A
0.633085	BRF2	GTF2F1	NRSF	SIN3AK20
0.587986	BRF2	GTF2F1	NRSF	TAF1
0.559534	BRF2	GTF2F1	NRSF	UBTF
0.566471	BRF2	GTF2F1	NRSF	ZBTB7A
0.567241	BRF2	GTF2F1	NRSF	ZNF274
0.762041	BRF2	GTF2F1	PML	POLR2A
0.713179	BRF2	GTF2F1	PML	SIN3AK20
0.718726	BRF2	GTF2F1	PML	TAF1
0.720223	BRF2	GTF2F1	PML	UBTF
0.727146	BRF2	GTF2F1	PML	ZBTB7A
0.714055	BRF2	GTF2F1	PML	ZNF274
0.759879	BRF2	GTF2F1	POLR2A	SIN3AK20
0.779998	BRF2	GTF2F1	POLR2A	TAF1
0.768187	BRF2	GTF2F1	POLR2A	UBTF
0.789063	BRF2	GTF2F1	POLR2A	ZBTB7A
0.761472	BRF2	GTF2F1	POLR2A	ZNF274
0.624808	BRF2	GTF2F1	SIN3AK20	TAF1
0.62881	BRF2	GTF2F1	SIN3AK20	UBTF
0.636733	BRF2	GTF2F1	SIN3AK20	ZBTB7A
0.623515	BRF2	GTF2F1	SIN3AK20	ZNF274
0.587644	BRF2	GTF2F1	TAF1	UBTF
0.607575	BRF2	GTF2F1	TAF1	ZBTB7A
0.584681	BRF2	GTF2F1	TAF1	ZNF274
0.557792	BRF2	GTF2F1	UBTF	ZBTB7A
0.563819	BRF2	GTF2F1	UBTF	ZNF274
0.567979	BRF2	GTF2F1	ZBTB7A	ZNF274
0.562671	BRF2	HMGN3	NFYB	NRSF
0.720587	BRF2	HMGN3	NFYB	PML
0.783466	BRF2	HMGN3	NFYB	POLR2A
0.625323	BRF2	HMGN3	NFYB	SIN3AK20
0.599323	BRF2	HMGN3	NFYB	TAF1
0.555044	BRF2	HMGN3	NFYB	UBTF
0.55197	BRF2	HMGN3	NFYB	ZBTB7A
0.556519	BRF2	HMGN3	NFYB	ZNF274
0.724033	BRF2	HMGN3	NRSF	PML
0.783979	BRF2	HMGN3	NRSF	POLR2A
0.626108	BRF2	HMGN3	NRSF	SIN3AK20
0.587624	BRF2	HMGN3	NRSF	TAF1
0.555528	BRF2	HMGN3	NRSF	UBTF
0.564759	BRF2	HMGN3	NRSF	ZBTB7A
0.560167	BRF2	HMGN3	NRSF	ZNF274
0.782567	BRF2	HMGN3	PML	POLR2A
0.718849	BRF2	HMGN3	PML	SIN3AK20
0.720115	BRF2	HMGN3	PML	TAF1
0.722459	BRF2	HMGN3	PML	UBTF
0.724272	BRF2	HMGN3	PML	ZBTB7A
0.7219	BRF2	HMGN3	PML	ZNF274
0.782919	BRF2	HMGN3	POLR2A	SIN3AK20
0.786852	BRF2	HMGN3	POLR2A	TAF1
0.783096	BRF2	HMGN3	POLR2A	UBTF
0.789356	BRF2	HMGN3	POLR2A	ZBTB7A
0.781089	BRF2	HMGN3	POLR2A	ZNF274
0.626183	BRF2	HMGN3	SIN3AK20	TAF1
0.62358	BRF2	HMGN3	SIN3AK20	UBTF
0.627447	BRF2	HMGN3	SIN3AK20	ZBTB7A
0.628564	BRF2	HMGN3	SIN3AK20	ZNF274
0.591048	BRF2	HMGN3	TAF1	UBTF
0.607626	BRF2	HMGN3	TAF1	ZBTB7A
0.590907	BRF2	HMGN3	TAF1	ZNF274
0.55414	BRF2	HMGN3	UBTF	ZBTB7A
0.55529	BRF2	HMGN3	UBTF	ZNF274
0.557991	BRF2	HMGN3	ZBTB7A	ZNF274
0.724229	BRF2	NFYB	NRSF	PML
0.778242	BRF2	NFYB	NRSF	POLR2A
0.630995	BRF2	NFYB	NRSF	SIN3AK20
0.601008	BRF2	NFYB	NRSF	TAF1
0.56279	BRF2	NFYB	NRSF	UBTF
0.561943	BRF2	NFYB	NRSF	ZBTB7A
0.563499	BRF2	NFYB	NRSF	ZNF274
0.766	BRF2	NFYB	PML	POLR2A
0.712305	BRF2	NFYB	PML	SIN3AK20
0.716626	BRF2	NFYB	PML	TAF1
0.722633	BRF2	NFYB	PML	UBTF
0.72522	BRF2	NFYB	PML	ZBTB7A
0.715263	BRF2	NFYB	PML	ZNF274
0.76736	BRF2	NFYB	POLR2A	SIN3AK20
0.77946	BRF2	NFYB	POLR2A	TAF1
0.775264	BRF2	NFYB	POLR2A	UBTF
0.788807	BRF2	NFYB	POLR2A	ZBTB7A
0.766475	BRF2	NFYB	POLR2A	ZNF274
0.629978	BRF2	NFYB	SIN3AK20	TAF1
0.628415	BRF2	NFYB	SIN3AK20	UBTF
0.631348	BRF2	NFYB	SIN3AK20	ZBTB7A
0.626808	BRF2	NFYB	SIN3AK20	ZNF274
0.603738	BRF2	NFYB	TAF1	UBTF
0.611312	BRF2	NFYB	TAF1	ZBTB7A
0.600343	BRF2	NFYB	TAF1	ZNF274
0.548226	BRF2	NFYB	UBTF	ZBTB7A
0.552819	BRF2	NFYB	UBTF	ZNF274
0.542186	BRF2	NFYB	ZBTB7A	ZNF274
0.777282	BRF2	NRSF	PML	POLR2A
0.724383	BRF2	NRSF	PML	SIN3AK20
0.722886	BRF2	NRSF	PML	TAF1
0.724112	BRF2	NRSF	PML	UBTF
0.726407	BRF2	NRSF	PML	ZBTB7A
0.723879	BRF2	NRSF	PML	ZNF274
0.776108	BRF2	NRSF	POLR2A	SIN3AK20
0.780915	BRF2	NRSF	POLR2A	TAF1
0.776579	BRF2	NRSF	POLR2A	UBTF
0.787756	BRF2	NRSF	POLR2A	ZBTB7A
0.772859	BRF2	NRSF	POLR2A	ZNF274
0.630319	BRF2	NRSF	SIN3AK20	TAF1
0.627926	BRF2	NRSF	SIN3AK20	UBTF
0.633024	BRF2	NRSF	SIN3AK20	ZBTB7A
0.631155	BRF2	NRSF	SIN3AK20	ZNF274
0.590158	BRF2	NRSF	TAF1	UBTF
0.608838	BRF2	NRSF	TAF1	ZBTB7A
0.591307	BRF2	NRSF	TAF1	ZNF274
0.563401	BRF2	NRSF	UBTF	ZBTB7A
0.560365	BRF2	NRSF	UBTF	ZNF274
0.5673	BRF2	NRSF	ZBTB7A	ZNF274
0.752355	BRF2	PML	POLR2A	SIN3AK20
0.77647	BRF2	PML	POLR2A	TAF1
0.769163	BRF2	PML	POLR2A	UBTF
0.78794	BRF2	PML	POLR2A	ZBTB7A
0.739834	BRF2	PML	POLR2A	ZNF274
0.709993	BRF2	PML	SIN3AK20	TAF1
0.719861	BRF2	PML	SIN3AK20	UBTF
0.725816	BRF2	PML	SIN3AK20	ZBTB7A
0.699179	BRF2	PML	SIN3AK20	ZNF274
0.721794	BRF2	PML	TAF1	UBTF
0.725497	BRF2	PML	TAF1	ZBTB7A
0.712329	BRF2	PML	TAF1	ZNF274
0.726745	BRF2	PML	UBTF	ZBTB7A
0.720685	BRF2	PML	UBTF	ZNF274
0.728355	BRF2	PML	ZBTB7A	ZNF274
0.777778	BRF2	POLR2A	SIN3AK20	TAF1
0.766779	BRF2	POLR2A	SIN3AK20	UBTF
0.789296	BRF2	POLR2A	SIN3AK20	ZBTB7A
0.751743	BRF2	POLR2A	SIN3AK20	ZNF274
0.780174	BRF2	POLR2A	TAF1	UBTF
0.788899	BRF2	POLR2A	TAF1	ZBTB7A
0.774211	BRF2	POLR2A	TAF1	ZNF274
0.788988	BRF2	POLR2A	UBTF	ZBTB7A
0.765604	BRF2	POLR2A	UBTF	ZNF274
0.787062	BRF2	POLR2A	ZBTB7A	ZNF274
0.630347	BRF2	SIN3AK20	TAF1	UBTF
0.644191	BRF2	SIN3AK20	TAF1	ZBTB7A
0.617065	BRF2	SIN3AK20	TAF1	ZNF274
0.62889	BRF2	SIN3AK20	UBTF	ZBTB7A
0.630245	BRF2	SIN3AK20	UBTF	ZNF274
0.638628	BRF2	SIN3AK20	ZBTB7A	ZNF274
0.610047	BRF2	TAF1	UBTF	ZBTB7A
0.591947	BRF2	TAF1	UBTF	ZNF274
0.611365	BRF2	TAF1	ZBTB7A	ZNF274
0.554415	BRF2	UBTF	ZBTB7A	ZNF274
0.635304	CCNT2	CEBPD	ELF1	GTF2F1
0.635557	CCNT2	CEBPD	ELF1	HMGN3
0.631752	CCNT2	CEBPD	ELF1	NFYB
0.630262	CCNT2	CEBPD	ELF1	NRSF
0.725857	CCNT2	CEBPD	ELF1	PML
0.782223	CCNT2	CEBPD	ELF1	POLR2A
0.643837	CCNT2	CEBPD	ELF1	SIN3AK20
0.642691	CCNT2	CEBPD	ELF1	TAF1
0.631422	CCNT2	CEBPD	ELF1	UBTF
0.639157	CCNT2	CEBPD	ELF1	ZBTB7A
0.63016	CCNT2	CEBPD	ELF1	ZNF274
0.637054	CCNT2	CEBPD	GTF2F1	HMGN3
0.626771	CCNT2	CEBPD	GTF2F1	NFYB
0.627839	CCNT2	CEBPD	GTF2F1	NRSF
0.71932	CCNT2	CEBPD	GTF2F1	PML
0.762273	CCNT2	CEBPD	GTF2F1	POLR2A
0.635588	CCNT2	CEBPD	GTF2F1	SIN3AK20
0.618514	CCNT2	CEBPD	GTF2F1	TAF1
0.618923	CCNT2	CEBPD	GTF2F1	UBTF
0.647244	CCNT2	CEBPD	GTF2F1	ZBTB7A
0.613253	CCNT2	CEBPD	GTF2F1	ZNF274
0.634271	CCNT2	CEBPD	HMGN3	NFYB
0.632842	CCNT2	CEBPD	HMGN3	NRSF
0.717415	CCNT2	CEBPD	HMGN3	PML
0.780201	CCNT2	CEBPD	HMGN3	POLR2A
0.643239	CCNT2	CEBPD	HMGN3	SIN3AK20
0.636445	CCNT2	CEBPD	HMGN3	TAF1
0.633416	CCNT2	CEBPD	HMGN3	UBTF
0.637054	CCNT2	CEBPD	HMGN3	ZBTB7A
0.634127	CCNT2	CEBPD	HMGN3	ZNF274
0.627662	CCNT2	CEBPD	NFYB	NRSF
0.719461	CCNT2	CEBPD	NFYB	PML
0.767912	CCNT2	CEBPD	NFYB	POLR2A
0.63755	CCNT2	CEBPD	NFYB	SIN3AK20
0.629249	CCNT2	CEBPD	NFYB	TAF1
0.627101	CCNT2	CEBPD	NFYB	UBTF
0.640159	CCNT2	CEBPD	NFYB	ZBTB7A
0.622622	CCNT2	CEBPD	NFYB	ZNF274
0.721149	CCNT2	CEBPD	NRSF	PML
0.770246	CCNT2	CEBPD	NRSF	POLR2A
0.640727	CCNT2	CEBPD	NRSF	SIN3AK20
0.632346	CCNT2	CEBPD	NRSF	TAF1
0.62175	CCNT2	CEBPD	NRSF	UBTF
0.63634	CCNT2	CEBPD	NRSF	ZBTB7A
0.620938	CCNT2	CEBPD	NRSF	ZNF274
0.771221	CCNT2	CEBPD	PML	POLR2A
0.713469	CCNT2	CEBPD	PML	SIN3AK20
0.717495	CCNT2	CEBPD	PML	TAF1
0.722041	CCNT2	CEBPD	PML	UBTF
0.723163	CCNT2	CEBPD	PML	ZBTB7A
0.71831	CCNT2	CEBPD	PML	ZNF274
0.763788	CCNT2	CEBPD	POLR2A	SIN3AK20
0.773994	CCNT2	CEBPD	POLR2A	TAF1
0.763583	CCNT2	CEBPD	POLR2A	UBTF
0.78571	CCNT2	CEBPD	POLR2A	ZBTB7A
0.762713	CCNT2	CEBPD	POLR2A	ZNF274
0.617097	CCNT2	CEBPD	SIN3AK20	TAF1
0.639177	CCNT2	CEBPD	SIN3AK20	UBTF
0.649963	CCNT2	CEBPD	SIN3AK20	ZBTB7A
0.618747	CCNT2	CEBPD	SIN3AK20	ZNF274
0.62749	CCNT2	CEBPD	TAF1	UBTF
0.652514	CCNT2	CEBPD	TAF1	ZBTB7A
0.608713	CCNT2	CEBPD	TAF1	ZNF274
0.638723	CCNT2	CEBPD	UBTF	ZBTB7A
0.61499	CCNT2	CEBPD	UBTF	ZNF274
0.64272	CCNT2	CEBPD	ZBTB7A	ZNF274
0.586963	CCNT2	ELF1	GTF2F1	HMGN3
0.573309	CCNT2	ELF1	GTF2F1	NFYB
0.581419	CCNT2	ELF1	GTF2F1	NRSF
0.727584	CCNT2	ELF1	GTF2F1	PML
0.780678	CCNT2	ELF1	GTF2F1	POLR2A
0.632578	CCNT2	ELF1	GTF2F1	SIN3AK20
0.609852	CCNT2	ELF1	GTF2F1	TAF1
0.576614	CCNT2	ELF1	GTF2F1	UBTF
0.586649	CCNT2	ELF1	GTF2F1	ZBTB7A
0.577055	CCNT2	ELF1	GTF2F1	ZNF274
0.574408	CCNT2	ELF1	HMGN3	NFYB
0.590325	CCNT2	ELF1	HMGN3	NRSF
0.720348	CCNT2	ELF1	HMGN3	PML
0.784914	CCNT2	ELF1	HMGN3	POLR2A
0.631515	CCNT2	ELF1	HMGN3	SIN3AK20
0.619244	CCNT2	ELF1	HMGN3	TAF1
0.579774	CCNT2	ELF1	HMGN3	UBTF
0.580879	CCNT2	ELF1	HMGN3	ZBTB7A
0.581075	CCNT2	ELF1	HMGN3	ZNF274
0.576685	CCNT2	ELF1	NFYB	NRSF
0.722049	CCNT2	ELF1	NFYB	PML
0.77875	CCNT2	ELF1	NFYB	POLR2A
0.627641	CCNT2	ELF1	NFYB	SIN3AK20
0.61013	CCNT2	ELF1	NFYB	TAF1
0.563129	CCNT2	ELF1	NFYB	UBTF
0.577077	CCNT2	ELF1	NFYB	ZBTB7A
0.572114	CCNT2	ELF1	NFYB	ZNF274
0.724229	CCNT2	ELF1	NRSF	PML
0.77869	CCNT2	ELF1	NRSF	POLR2A
0.632675	CCNT2	ELF1	NRSF	SIN3AK20
0.61205	CCNT2	ELF1	NRSF	TAF1
0.57938	CCNT2	ELF1	NRSF	UBTF
0.594173	CCNT2	ELF1	NRSF	ZBTB7A
0.582374	CCNT2	ELF1	NRSF	ZNF274
0.78779	CCNT2	ELF1	PML	POLR2A
0.720553	CCNT2	ELF1	PML	SIN3AK20
0.721136	CCNT2	ELF1	PML	TAF1
0.726366	CCNT2	ELF1	PML	UBTF
0.72166	CCNT2	ELF1	PML	ZBTB7A
0.7285	CCNT2	ELF1	PML	ZNF274
0.785631	CCNT2	ELF1	POLR2A	SIN3AK20
0.779358	CCNT2	ELF1	POLR2A	TAF1
0.78095	CCNT2	ELF1	POLR2A	UBTF
0.784791	CCNT2	ELF1	POLR2A	ZBTB7A
0.783202	CCNT2	ELF1	POLR2A	ZNF274
0.640687	CCNT2	ELF1	SIN3AK20	TAF1
0.631779	CCNT2	ELF1	SIN3AK20	UBTF
0.632005	CCNT2	ELF1	SIN3AK20	ZBTB7A
0.629389	CCNT2	ELF1	SIN3AK20	ZNF274
0.614753	CCNT2	ELF1	TAF1	UBTF
0.626344	CCNT2	ELF1	TAF1	ZBTB7A
0.615255	CCNT2	ELF1	TAF1	ZNF274
0.580278	CCNT2	ELF1	UBTF	ZBTB7A
0.573794	CCNT2	ELF1	UBTF	ZNF274
0.583203	CCNT2	ELF1	ZBTB7A	ZNF274
0.583169	CCNT2	GTF2F1	HMGN3	NFYB
0.591835	CCNT2	GTF2F1	HMGN3	NRSF
0.719748	CCNT2	GTF2F1	HMGN3	PML
0.779529	CCNT2	GTF2F1	HMGN3	POLR2A
0.63531	CCNT2	GTF2F1	HMGN3	SIN3AK20
0.612626	CCNT2	GTF2F1	HMGN3	TAF1
0.588624	CCNT2	GTF2F1	HMGN3	UBTF
0.587578	CCNT2	GTF2F1	HMGN3	ZBTB7A
0.587248	CCNT2	GTF2F1	HMGN3	ZNF274
0.574452	CCNT2	GTF2F1	NFYB	NRSF
0.720395	CCNT2	GTF2F1	NFYB	PML
0.766781	CCNT2	GTF2F1	NFYB	POLR2A
0.625636	CCNT2	GTF2F1	NFYB	SIN3AK20
0.594116	CCNT2	GTF2F1	NFYB	TAF1
0.571441	CCNT2	GTF2F1	NFYB	UBTF
0.583707	CCNT2	GTF2F1	NFYB	ZBTB7A
0.573267	CCNT2	GTF2F1	NFYB	ZNF274
0.724543	CCNT2	GTF2F1	NRSF	PML
0.767109	CCNT2	GTF2F1	NRSF	POLR2A
0.633049	CCNT2	GTF2F1	NRSF	SIN3AK20
0.585349	CCNT2	GTF2F1	NRSF	TAF1
0.569219	CCNT2	GTF2F1	NRSF	UBTF
0.593113	CCNT2	GTF2F1	NRSF	ZBTB7A
0.571337	CCNT2	GTF2F1	NRSF	ZNF274
0.769582	CCNT2	GTF2F1	PML	POLR2A
0.715434	CCNT2	GTF2F1	PML	SIN3AK20
0.720758	CCNT2	GTF2F1	PML	TAF1
0.72177	CCNT2	GTF2F1	PML	UBTF
0.72738	CCNT2	GTF2F1	PML	ZBTB7A
0.717518	CCNT2	GTF2F1	PML	ZNF274
0.762371	CCNT2	GTF2F1	POLR2A	SIN3AK20
0.772533	CCNT2	GTF2F1	POLR2A	TAF1
0.761817	CCNT2	GTF2F1	POLR2A	UBTF
0.784111	CCNT2	GTF2F1	POLR2A	ZBTB7A
0.764562	CCNT2	GTF2F1	POLR2A	ZNF274
0.621537	CCNT2	GTF2F1	SIN3AK20	TAF1
0.629772	CCNT2	GTF2F1	SIN3AK20	UBTF
0.641079	CCNT2	GTF2F1	SIN3AK20	ZBTB7A
0.621468	CCNT2	GTF2F1	SIN3AK20	ZNF274
0.589709	CCNT2	GTF2F1	TAF1	UBTF
0.623523	CCNT2	GTF2F1	TAF1	ZBTB7A
0.583168	CCNT2	GTF2F1	TAF1	ZNF274
0.584325	CCNT2	GTF2F1	UBTF	ZBTB7A
0.570109	CCNT2	GTF2F1	UBTF	ZNF274
0.587655	CCNT2	GTF2F1	ZBTB7A	ZNF274
0.584822	CCNT2	HMGN3	NFYB	NRSF
0.715792	CCNT2	HMGN3	NFYB	PML
0.779354	CCNT2	HMGN3	NFYB	POLR2A
0.631458	CCNT2	HMGN3	NFYB	SIN3AK20
0.616341	CCNT2	HMGN3	NFYB	TAF1
0.569826	CCNT2	HMGN3	NFYB	UBTF
0.570656	CCNT2	HMGN3	NFYB	ZBTB7A
0.572212	CCNT2	HMGN3	NFYB	ZNF274
0.720607	CCNT2	HMGN3	NRSF	PML
0.779675	CCNT2	HMGN3	NRSF	POLR2A
0.635772	CCNT2	HMGN3	NRSF	SIN3AK20
0.615363	CCNT2	HMGN3	NRSF	TAF1
0.587219	CCNT2	HMGN3	NRSF	UBTF
0.590597	CCNT2	HMGN3	NRSF	ZBTB7A
0.586495	CCNT2	HMGN3	NRSF	ZNF274
0.782517	CCNT2	HMGN3	PML	POLR2A
0.711982	CCNT2	HMGN3	PML	SIN3AK20
0.712927	CCNT2	HMGN3	PML	TAF1
0.721617	CCNT2	HMGN3	PML	UBTF
0.717986	CCNT2	HMGN3	PML	ZBTB7A
0.720446	CCNT2	HMGN3	PML	ZNF274
0.781339	CCNT2	HMGN3	POLR2A	SIN3AK20
0.783084	CCNT2	HMGN3	POLR2A	TAF1
0.779746	CCNT2	HMGN3	POLR2A	UBTF
0.784504	CCNT2	HMGN3	POLR2A	ZBTB7A
0.781349	CCNT2	HMGN3	POLR2A	ZNF274
0.636054	CCNT2	HMGN3	SIN3AK20	TAF1
0.635549	CCNT2	HMGN3	SIN3AK20	UBTF
0.633036	CCNT2	HMGN3	SIN3AK20	ZBTB7A
0.633213	CCNT2	HMGN3	SIN3AK20	ZNF274
0.618552	CCNT2	HMGN3	TAF1	UBTF
0.625671	CCNT2	HMGN3	TAF1	ZBTB7A
0.615561	CCNT2	HMGN3	TAF1	ZNF274
0.569851	CCNT2	HMGN3	UBTF	ZBTB7A
0.573799	CCNT2	HMGN3	UBTF	ZNF274
0.574507	CCNT2	HMGN3	ZBTB7A	ZNF274
0.722327	CCNT2	NFYB	NRSF	PML
0.768438	CCNT2	NFYB	NRSF	POLR2A
0.631674	CCNT2	NFYB	NRSF	SIN3AK20
0.594724	CCNT2	NFYB	NRSF	TAF1
0.569357	CCNT2	NFYB	NRSF	UBTF
0.590534	CCNT2	NFYB	NRSF	ZBTB7A
0.575239	CCNT2	NFYB	NRSF	ZNF274
0.774544	CCNT2	NFYB	PML	POLR2A
0.71368	CCNT2	NFYB	PML	SIN3AK20
0.716054	CCNT2	NFYB	PML	TAF1
0.723322	CCNT2	NFYB	PML	UBTF
0.721179	CCNT2	NFYB	PML	ZBTB7A
0.718999	CCNT2	NFYB	PML	ZNF274
0.769724	CCNT2	NFYB	POLR2A	SIN3AK20
0.77238	CCNT2	NFYB	POLR2A	TAF1
0.767529	CCNT2	NFYB	POLR2A	UBTF
0.783535	CCNT2	NFYB	POLR2A	ZBTB7A
0.771059	CCNT2	NFYB	POLR2A	ZNF274
0.628418	CCNT2	NFYB	SIN3AK20	TAF1
0.631138	CCNT2	NFYB	SIN3AK20	UBTF
0.635728	CCNT2	NFYB	SIN3AK20	ZBTB7A
0.624945	CCNT2	NFYB	SIN3AK20	ZNF274
0.600245	CCNT2	NFYB	TAF1	UBTF
0.627347	CCNT2	NFYB	TAF1	ZBTB7A
0.604155	CCNT2	NFYB	TAF1	ZNF274
0.570051	CCNT2	NFYB	UBTF	ZBTB7A
0.56478	CCNT2	NFYB	UBTF	ZNF274
0.57473	CCNT2	NFYB	ZBTB7A	ZNF274
0.77862	CCNT2	NRSF	PML	POLR2A
0.720916	CCNT2	NRSF	PML	SIN3AK20
0.721573	CCNT2	NRSF	PML	TAF1
0.723781	CCNT2	NRSF	PML	UBTF
0.722816	CCNT2	NRSF	PML	ZBTB7A
0.72622	CCNT2	NRSF	PML	ZNF274
0.772538	CCNT2	NRSF	POLR2A	SIN3AK20
0.771922	CCNT2	NRSF	POLR2A	TAF1
0.767886	CCNT2	NRSF	POLR2A	UBTF
0.782598	CCNT2	NRSF	POLR2A	ZBTB7A
0.771785	CCNT2	NRSF	POLR2A	ZNF274
0.6296	CCNT2	NRSF	SIN3AK20	TAF1
0.631756	CCNT2	NRSF	SIN3AK20	UBTF
0.636914	CCNT2	NRSF	SIN3AK20	ZBTB7A
0.630139	CCNT2	NRSF	SIN3AK20	ZNF274
0.589745	CCNT2	NRSF	TAF1	UBTF
0.625741	CCNT2	NRSF	TAF1	ZBTB7A
0.593518	CCNT2	NRSF	TAF1	ZNF274
0.590218	CCNT2	NRSF	UBTF	ZBTB7A
0.569563	CCNT2	NRSF	UBTF	ZNF274
0.590247	CCNT2	NRSF	ZBTB7A	ZNF274
0.766819	CCNT2	PML	POLR2A	SIN3AK20
0.781269	CCNT2	PML	POLR2A	TAF1
0.771877	CCNT2	PML	POLR2A	UBTF
0.788267	CCNT2	PML	POLR2A	ZBTB7A
0.765502	CCNT2	PML	POLR2A	ZNF274
0.709444	CCNT2	PML	SIN3AK20	TAF1
0.718803	CCNT2	PML	SIN3AK20	UBTF
0.719456	CCNT2	PML	SIN3AK20	ZBTB7A
0.709157	CCNT2	PML	SIN3AK20	ZNF274
0.722056	CCNT2	PML	TAF1	UBTF
0.719608	CCNT2	PML	TAF1	ZBTB7A
0.717935	CCNT2	PML	TAF1	ZNF274
0.725545	CCNT2	PML	UBTF	ZBTB7A
0.724525	CCNT2	PML	UBTF	ZNF274
0.728867	CCNT2	PML	ZBTB7A	ZNF274
0.777766	CCNT2	POLR2A	SIN3AK20	TAF1
0.764715	CCNT2	POLR2A	SIN3AK20	UBTF
0.786613	CCNT2	POLR2A	SIN3AK20	ZBTB7A
0.763117	CCNT2	POLR2A	SIN3AK20	ZNF274
0.773927	CCNT2	POLR2A	TAF1	UBTF
0.784172	CCNT2	POLR2A	TAF1	ZBTB7A
0.775829	CCNT2	POLR2A	TAF1	ZNF274
0.784352	CCNT2	POLR2A	UBTF	ZBTB7A
0.765136	CCNT2	POLR2A	UBTF	ZNF274
0.786258	CCNT2	POLR2A	ZBTB7A	ZNF274
0.632418	CCNT2	SIN3AK20	TAF1	UBTF
0.646129	CCNT2	SIN3AK20	TAF1	ZBTB7A
0.615154	CCNT2	SIN3AK20	TAF1	ZNF274
0.636831	CCNT2	SIN3AK20	UBTF	ZBTB7A
0.627678	CCNT2	SIN3AK20	UBTF	ZNF274
0.63866	CCNT2	SIN3AK20	ZBTB7A	ZNF274
0.627598	CCNT2	TAF1	UBTF	ZBTB7A
0.596719	CCNT2	TAF1	UBTF	ZNF274
0.626103	CCNT2	TAF1	ZBTB7A	ZNF274
0.572149	CCNT2	UBTF	ZBTB7A	ZNF274
0.633055	CEBPD	ELF1	GTF2F1	HMGN3
0.635867	CEBPD	ELF1	GTF2F1	NFYB
0.637129	CEBPD	ELF1	GTF2F1	NRSF
0.727788	CEBPD	ELF1	GTF2F1	PML
0.781151	CEBPD	ELF1	GTF2F1	POLR2A
0.658851	CEBPD	ELF1	GTF2F1	SIN3AK20
0.648979	CEBPD	ELF1	GTF2F1	TAF1
0.633306	CEBPD	ELF1	GTF2F1	UBTF
0.641692	CEBPD	ELF1	GTF2F1	ZBTB7A
0.635979	CEBPD	ELF1	GTF2F1	ZNF274
0.630863	CEBPD	ELF1	HMGN3	NFYB
0.629638	CEBPD	ELF1	HMGN3	NRSF
0.724214	CEBPD	ELF1	HMGN3	PML
0.787723	CEBPD	ELF1	HMGN3	POLR2A
0.648125	CEBPD	ELF1	HMGN3	SIN3AK20
0.644294	CEBPD	ELF1	HMGN3	TAF1
0.628254	CEBPD	ELF1	HMGN3	UBTF
0.633478	CEBPD	ELF1	HMGN3	ZBTB7A
0.633252	CEBPD	ELF1	HMGN3	ZNF274
0.633214	CEBPD	ELF1	NFYB	NRSF
0.725181	CEBPD	ELF1	NFYB	PML
0.779727	CEBPD	ELF1	NFYB	POLR2A
0.649996	CEBPD	ELF1	NFYB	SIN3AK20
0.648551	CEBPD	ELF1	NFYB	TAF1
0.631783	CEBPD	ELF1	NFYB	UBTF
0.637653	CEBPD	ELF1	NFYB	ZBTB7A
0.634266	CEBPD	ELF1	NFYB	ZNF274
0.725058	CEBPD	ELF1	NRSF	PML
0.78009	CEBPD	ELF1	NRSF	POLR2A
0.650572	CEBPD	ELF1	NRSF	SIN3AK20
0.649007	CEBPD	ELF1	NRSF	TAF1
0.630159	CEBPD	ELF1	NRSF	UBTF
0.634747	CEBPD	ELF1	NRSF	ZBTB7A
0.632991	CEBPD	ELF1	NRSF	ZNF274
0.787693	CEBPD	ELF1	PML	POLR2A
0.726279	CEBPD	ELF1	PML	SIN3AK20
0.725917	CEBPD	ELF1	PML	TAF1
0.72668	CEBPD	ELF1	PML	UBTF
0.725003	CEBPD	ELF1	PML	ZBTB7A
0.731764	CEBPD	ELF1	PML	ZNF274
0.783434	CEBPD	ELF1	POLR2A	SIN3AK20
0.780575	CEBPD	ELF1	POLR2A	TAF1
0.781338	CEBPD	ELF1	POLR2A	UBTF
0.788146	CEBPD	ELF1	POLR2A	ZBTB7A
0.782591	CEBPD	ELF1	POLR2A	ZNF274
0.653117	CEBPD	ELF1	SIN3AK20	TAF1
0.653598	CEBPD	ELF1	SIN3AK20	UBTF
0.651135	CEBPD	ELF1	SIN3AK20	ZBTB7A
0.650284	CEBPD	ELF1	SIN3AK20	ZNF274
0.648688	CEBPD	ELF1	TAF1	UBTF
0.65445	CEBPD	ELF1	TAF1	ZBTB7A
0.645157	CEBPD	ELF1	TAF1	ZNF274
0.634977	CEBPD	ELF1	UBTF	ZBTB7A
0.632275	CEBPD	ELF1	UBTF	ZNF274
0.642368	CEBPD	ELF1	ZBTB7A	ZNF274
0.630339	CEBPD	GTF2F1	HMGN3	NFYB
0.630254	CEBPD	GTF2F1	HMGN3	NRSF
0.720386	CEBPD	GTF2F1	HMGN3	PML
0.7806	CEBPD	GTF2F1	HMGN3	POLR2A
0.651351	CEBPD	GTF2F1	HMGN3	SIN3AK20
0.633159	CEBPD	GTF2F1	HMGN3	TAF1
0.623905	CEBPD	GTF2F1	HMGN3	UBTF
0.638235	CEBPD	GTF2F1	HMGN3	ZBTB7A
0.629804	CEBPD	GTF2F1	HMGN3	ZNF274
0.634233	CEBPD	GTF2F1	NFYB	NRSF
0.721575	CEBPD	GTF2F1	NFYB	PML
0.76083	CEBPD	GTF2F1	NFYB	POLR2A
0.6479	CEBPD	GTF2F1	NFYB	SIN3AK20
0.636445	CEBPD	GTF2F1	NFYB	TAF1
0.629219	CEBPD	GTF2F1	NFYB	UBTF
0.641069	CEBPD	GTF2F1	NFYB	ZBTB7A
0.629141	CEBPD	GTF2F1	NFYB	ZNF274
0.722963	CEBPD	GTF2F1	NRSF	PML
0.767023	CEBPD	GTF2F1	NRSF	POLR2A
0.658712	CEBPD	GTF2F1	NRSF	SIN3AK20
0.640294	CEBPD	GTF2F1	NRSF	TAF1
0.627511	CEBPD	GTF2F1	NRSF	UBTF
0.641865	CEBPD	GTF2F1	NRSF	ZBTB7A
0.629651	CEBPD	GTF2F1	NRSF	ZNF274
0.768233	CEBPD	GTF2F1	PML	POLR2A
0.720449	CEBPD	GTF2F1	PML	SIN3AK20
0.72221	CEBPD	GTF2F1	PML	TAF1
0.721249	CEBPD	GTF2F1	PML	UBTF
0.726333	CEBPD	GTF2F1	PML	ZBTB7A
0.72205	CEBPD	GTF2F1	PML	ZNF274
0.754643	CEBPD	GTF2F1	POLR2A	SIN3AK20
0.770896	CEBPD	GTF2F1	POLR2A	TAF1
0.759644	CEBPD	GTF2F1	POLR2A	UBTF
0.786734	CEBPD	GTF2F1	POLR2A	ZBTB7A
0.763073	CEBPD	GTF2F1	POLR2A	ZNF274
0.641018	CEBPD	GTF2F1	SIN3AK20	TAF1
0.651629	CEBPD	GTF2F1	SIN3AK20	UBTF
0.667053	CEBPD	GTF2F1	SIN3AK20	ZBTB7A
0.637918	CEBPD	GTF2F1	SIN3AK20	ZNF274
0.630307	CEBPD	GTF2F1	TAF1	UBTF
0.660072	CEBPD	GTF2F1	TAF1	ZBTB7A
0.620265	CEBPD	GTF2F1	TAF1	ZNF274
0.638297	CEBPD	GTF2F1	UBTF	ZBTB7A
0.620345	CEBPD	GTF2F1	UBTF	ZNF274
0.647946	CEBPD	GTF2F1	ZBTB7A	ZNF274
0.628505	CEBPD	HMGN3	NFYB	NRSF
0.71984	CEBPD	HMGN3	NFYB	PML
0.781014	CEBPD	HMGN3	NFYB	POLR2A
0.647662	CEBPD	HMGN3	NFYB	SIN3AK20
0.638817	CEBPD	HMGN3	NFYB	TAF1
0.626305	CEBPD	HMGN3	NFYB	UBTF
0.633911	CEBPD	HMGN3	NFYB	ZBTB7A
0.631526	CEBPD	HMGN3	NFYB	ZNF274
0.720678	CEBPD	HMGN3	NRSF	PML
0.782293	CEBPD	HMGN3	NRSF	POLR2A
0.649398	CEBPD	HMGN3	NRSF	SIN3AK20
0.639795	CEBPD	HMGN3	NRSF	TAF1
0.62301	CEBPD	HMGN3	NRSF	UBTF
0.630786	CEBPD	HMGN3	NRSF	ZBTB7A
0.631102	CEBPD	HMGN3	NRSF	ZNF274
0.783262	CEBPD	HMGN3	PML	POLR2A
0.717689	CEBPD	HMGN3	PML	SIN3AK20
0.718929	CEBPD	HMGN3	PML	TAF1
0.720863	CEBPD	HMGN3	PML	UBTF
0.721701	CEBPD	HMGN3	PML	ZBTB7A
0.724715	CEBPD	HMGN3	PML	ZNF274
0.782658	CEBPD	HMGN3	POLR2A	SIN3AK20
0.784941	CEBPD	HMGN3	POLR2A	TAF1
0.78152	CEBPD	HMGN3	POLR2A	UBTF
0.787543	CEBPD	HMGN3	POLR2A	ZBTB7A
0.780756	CEBPD	HMGN3	POLR2A	ZNF274
0.640367	CEBPD	HMGN3	SIN3AK20	TAF1
0.647403	CEBPD	HMGN3	SIN3AK20	UBTF
0.649758	CEBPD	HMGN3	SIN3AK20	ZBTB7A
0.647646	CEBPD	HMGN3	SIN3AK20	ZNF274
0.633589	CEBPD	HMGN3	TAF1	UBTF
0.649424	CEBPD	HMGN3	TAF1	ZBTB7A
0.633648	CEBPD	HMGN3	TAF1	ZNF274
0.630747	CEBPD	HMGN3	UBTF	ZBTB7A
0.625972	CEBPD	HMGN3	UBTF	ZNF274
0.640143	CEBPD	HMGN3	ZBTB7A	ZNF274
0.722299	CEBPD	NFYB	NRSF	PML
0.769182	CEBPD	NFYB	NRSF	POLR2A
0.652824	CEBPD	NFYB	NRSF	SIN3AK20
0.644912	CEBPD	NFYB	NRSF	TAF1
0.628814	CEBPD	NFYB	NRSF	UBTF
0.63623	CEBPD	NFYB	NRSF	ZBTB7A
0.630856	CEBPD	NFYB	NRSF	ZNF274
0.772477	CEBPD	NFYB	PML	POLR2A
0.720124	CEBPD	NFYB	PML	SIN3AK20
0.721567	CEBPD	NFYB	PML	TAF1
0.723382	CEBPD	NFYB	PML	UBTF
0.723673	CEBPD	NFYB	PML	ZBTB7A
0.723954	CEBPD	NFYB	PML	ZNF274
0.761765	CEBPD	NFYB	POLR2A	SIN3AK20
0.771783	CEBPD	NFYB	POLR2A	TAF1
0.766317	CEBPD	NFYB	POLR2A	UBTF
0.786044	CEBPD	NFYB	POLR2A	ZBTB7A
0.769326	CEBPD	NFYB	POLR2A	ZNF274
0.642192	CEBPD	NFYB	SIN3AK20	TAF1
0.653157	CEBPD	NFYB	SIN3AK20	UBTF
0.656406	CEBPD	NFYB	SIN3AK20	ZBTB7A
0.640683	CEBPD	NFYB	SIN3AK20	ZNF274
0.641755	CEBPD	NFYB	TAF1	UBTF
0.656929	CEBPD	NFYB	TAF1	ZBTB7A
0.633086	CEBPD	NFYB	TAF1	ZNF274
0.635264	CEBPD	NFYB	UBTF	ZBTB7A
0.628216	CEBPD	NFYB	UBTF	ZNF274
0.643163	CEBPD	NFYB	ZBTB7A	ZNF274
0.776797	CEBPD	NRSF	PML	POLR2A
0.723299	CEBPD	NRSF	PML	SIN3AK20
0.72267	CEBPD	NRSF	PML	TAF1
0.722442	CEBPD	NRSF	PML	UBTF
0.723641	CEBPD	NRSF	PML	ZBTB7A
0.72682	CEBPD	NRSF	PML	ZNF274
0.769759	CEBPD	NRSF	POLR2A	SIN3AK20
0.772383	CEBPD	NRSF	POLR2A	TAF1
0.768477	CEBPD	NRSF	POLR2A	UBTF
0.785445	CEBPD	NRSF	POLR2A	ZBTB7A
0.770123	CEBPD	NRSF	POLR2A	ZNF274
0.646962	CEBPD	NRSF	SIN3AK20	TAF1
0.651775	CEBPD	NRSF	SIN3AK20	UBTF
0.654132	CEBPD	NRSF	SIN3AK20	ZBTB7A
0.649359	CEBPD	NRSF	SIN3AK20	ZNF274
0.63861	CEBPD	NRSF	TAF1	UBTF
0.654055	CEBPD	NRSF	TAF1	ZBTB7A
0.635093	CEBPD	NRSF	TAF1	ZNF274
0.632229	CEBPD	NRSF	UBTF	ZBTB7A
0.625294	CEBPD	NRSF	UBTF	ZNF274
0.640966	CEBPD	NRSF	ZBTB7A	ZNF274
0.767007	CEBPD	PML	POLR2A	SIN3AK20
0.779984	CEBPD	PML	POLR2A	TAF1
0.772974	CEBPD	PML	POLR2A	UBTF
0.788326	CEBPD	PML	POLR2A	ZBTB7A
0.767718	CEBPD	PML	POLR2A	ZNF274
0.717914	CEBPD	PML	SIN3AK20	TAF1
0.723357	CEBPD	PML	SIN3AK20	UBTF
0.724018	CEBPD	PML	SIN3AK20	ZBTB7A
0.718807	CEBPD	PML	SIN3AK20	ZNF274
0.723177	CEBPD	PML	TAF1	UBTF
0.723762	CEBPD	PML	TAF1	ZBTB7A
0.721839	CEBPD	PML	TAF1	ZNF274
0.724865	CEBPD	PML	UBTF	ZBTB7A
0.726563	CEBPD	PML	UBTF	ZNF274
0.730491	CEBPD	PML	ZBTB7A	ZNF274
0.773171	CEBPD	POLR2A	SIN3AK20	TAF1
0.762623	CEBPD	POLR2A	SIN3AK20	UBTF
0.787714	CEBPD	POLR2A	SIN3AK20	ZBTB7A
0.760038	CEBPD	POLR2A	SIN3AK20	ZNF274
0.772095	CEBPD	POLR2A	TAF1	UBTF
0.78619	CEBPD	POLR2A	TAF1	ZBTB7A
0.772224	CEBPD	POLR2A	TAF1	ZNF274
0.786578	CEBPD	POLR2A	UBTF	ZBTB7A
0.763821	CEBPD	POLR2A	UBTF	ZNF274
0.786207	CEBPD	POLR2A	ZBTB7A	ZNF274
0.64598	CEBPD	SIN3AK20	TAF1	UBTF
0.658551	CEBPD	SIN3AK20	TAF1	ZBTB7A
0.623975	CEBPD	SIN3AK20	TAF1	ZNF274
0.656833	CEBPD	SIN3AK20	UBTF	ZBTB7A
0.64634	CEBPD	SIN3AK20	UBTF	ZNF274
0.662305	CEBPD	SIN3AK20	ZBTB7A	ZNF274
0.655157	CEBPD	TAF1	UBTF	ZBTB7A
0.628801	CEBPD	TAF1	UBTF	ZNF274
0.656946	CEBPD	TAF1	ZBTB7A	ZNF274
0.641612	CEBPD	UBTF	ZBTB7A	ZNF274
0.54347	ELF1	GTF2F1	HMGN3	NFYB
0.555555	ELF1	GTF2F1	HMGN3	NRSF
0.724579	ELF1	GTF2F1	HMGN3	PML
0.786178	ELF1	GTF2F1	HMGN3	POLR2A
0.62967	ELF1	GTF2F1	HMGN3	SIN3AK20
0.592865	ELF1	GTF2F1	HMGN3	TAF1
0.54712	ELF1	GTF2F1	HMGN3	UBTF
0.545728	ELF1	GTF2F1	HMGN3	ZBTB7A
0.543524	ELF1	GTF2F1	HMGN3	ZNF274
0.559135	ELF1	GTF2F1	NFYB	NRSF
0.723819	ELF1	GTF2F1	NFYB	PML
0.778908	ELF1	GTF2F1	NFYB	POLR2A
0.627868	ELF1	GTF2F1	NFYB	SIN3AK20
0.59763	ELF1	GTF2F1	NFYB	TAF1
0.547634	ELF1	GTF2F1	NFYB	UBTF
0.545211	ELF1	GTF2F1	NFYB	ZBTB7A
0.543714	ELF1	GTF2F1	NFYB	ZNF274
0.72605	ELF1	GTF2F1	NRSF	PML
0.779078	ELF1	GTF2F1	NRSF	POLR2A
0.636696	ELF1	GTF2F1	NRSF	SIN3AK20
0.597641	ELF1	GTF2F1	NRSF	TAF1
0.557919	ELF1	GTF2F1	NRSF	UBTF
0.561218	ELF1	GTF2F1	NRSF	ZBTB7A
0.557377	ELF1	GTF2F1	NRSF	ZNF274
0.78686	ELF1	GTF2F1	PML	POLR2A
0.727248	ELF1	GTF2F1	PML	SIN3AK20
0.725669	ELF1	GTF2F1	PML	TAF1
0.725886	ELF1	GTF2F1	PML	UBTF
0.724877	ELF1	GTF2F1	PML	ZBTB7A
0.729403	ELF1	GTF2F1	PML	ZNF274
0.783368	ELF1	GTF2F1	POLR2A	SIN3AK20
0.77942	ELF1	GTF2F1	POLR2A	TAF1
0.78025	ELF1	GTF2F1	POLR2A	UBTF
0.786546	ELF1	GTF2F1	POLR2A	ZBTB7A
0.784084	ELF1	GTF2F1	POLR2A	ZNF274
0.643864	ELF1	GTF2F1	SIN3AK20	TAF1
0.630313	ELF1	GTF2F1	SIN3AK20	UBTF
0.632505	ELF1	GTF2F1	SIN3AK20	ZBTB7A
0.632449	ELF1	GTF2F1	SIN3AK20	ZNF274
0.599215	ELF1	GTF2F1	TAF1	UBTF
0.603011	ELF1	GTF2F1	TAF1	ZBTB7A
0.595659	ELF1	GTF2F1	TAF1	ZNF274
0.551164	ELF1	GTF2F1	UBTF	ZBTB7A
0.548521	ELF1	GTF2F1	UBTF	ZNF274
0.548664	ELF1	GTF2F1	ZBTB7A	ZNF274
0.541368	ELF1	HMGN3	NFYB	NRSF
0.720572	ELF1	HMGN3	NFYB	PML
0.783816	ELF1	HMGN3	NFYB	POLR2A
0.624763	ELF1	HMGN3	NFYB	SIN3AK20
0.587435	ELF1	HMGN3	NFYB	TAF1
0.520549	ELF1	HMGN3	NFYB	UBTF
0.508655	ELF1	HMGN3	NFYB	ZBTB7A
0.516083	ELF1	HMGN3	NFYB	ZNF274
0.722575	ELF1	HMGN3	NRSF	PML
0.783987	ELF1	HMGN3	NRSF	POLR2A
0.631225	ELF1	HMGN3	NRSF	SIN3AK20
0.592147	ELF1	HMGN3	NRSF	TAF1
0.549445	ELF1	HMGN3	NRSF	UBTF
0.554984	ELF1	HMGN3	NRSF	ZBTB7A
0.544064	ELF1	HMGN3	NRSF	ZNF274
0.790866	ELF1	HMGN3	PML	POLR2A
0.720375	ELF1	HMGN3	PML	SIN3AK20
0.720782	ELF1	HMGN3	PML	TAF1
0.724058	ELF1	HMGN3	PML	UBTF
0.719891	ELF1	HMGN3	PML	ZBTB7A
0.727983	ELF1	HMGN3	PML	ZNF274
0.790498	ELF1	HMGN3	POLR2A	SIN3AK20
0.784358	ELF1	HMGN3	POLR2A	TAF1
0.786355	ELF1	HMGN3	POLR2A	UBTF
0.785688	ELF1	HMGN3	POLR2A	ZBTB7A
0.787418	ELF1	HMGN3	POLR2A	ZNF274
0.641028	ELF1	HMGN3	SIN3AK20	TAF1
0.625683	ELF1	HMGN3	SIN3AK20	UBTF
0.625428	ELF1	HMGN3	SIN3AK20	ZBTB7A
0.630086	ELF1	HMGN3	SIN3AK20	ZNF274
0.594045	ELF1	HMGN3	TAF1	UBTF
0.598722	ELF1	HMGN3	TAF1	ZBTB7A
0.590686	ELF1	HMGN3	TAF1	ZNF274
0.53479	ELF1	HMGN3	UBTF	ZBTB7A
0.532312	ELF1	HMGN3	UBTF	ZNF274
0.521733	ELF1	HMGN3	ZBTB7A	ZNF274
0.723281	ELF1	NFYB	NRSF	PML
0.777244	ELF1	NFYB	NRSF	POLR2A
0.632353	ELF1	NFYB	NRSF	SIN3AK20
0.59575	ELF1	NFYB	NRSF	TAF1
0.549651	ELF1	NFYB	NRSF	UBTF
0.549088	ELF1	NFYB	NRSF	ZBTB7A
0.543021	ELF1	NFYB	NRSF	ZNF274
0.785905	ELF1	NFYB	PML	POLR2A
0.72132	ELF1	NFYB	PML	SIN3AK20
0.721951	ELF1	NFYB	PML	TAF1
0.724228	ELF1	NFYB	PML	UBTF
0.721147	ELF1	NFYB	PML	ZBTB7A
0.727361	ELF1	NFYB	PML	ZNF274
0.78261	ELF1	NFYB	POLR2A	SIN3AK20
0.778065	ELF1	NFYB	POLR2A	TAF1
0.77917	ELF1	NFYB	POLR2A	UBTF
0.785165	ELF1	NFYB	POLR2A	ZBTB7A
0.783541	ELF1	NFYB	POLR2A	ZNF274
0.642931	ELF1	NFYB	SIN3AK20	TAF1
0.62551	ELF1	NFYB	SIN3AK20	UBTF
0.627465	ELF1	NFYB	SIN3AK20	ZBTB7A
0.62928	ELF1	NFYB	SIN3AK20	ZNF274
0.596947	ELF1	NFYB	TAF1	UBTF
0.598329	ELF1	NFYB	TAF1	ZBTB7A
0.592992	ELF1	NFYB	TAF1	ZNF274
0.531752	ELF1	NFYB	UBTF	ZBTB7A
0.531133	ELF1	NFYB	UBTF	ZNF274
0.506707	ELF1	NFYB	ZBTB7A	ZNF274
0.787881	ELF1	NRSF	PML	POLR2A
0.725486	ELF1	NRSF	PML	SIN3AK20
0.725672	ELF1	NRSF	PML	TAF1
0.724209	ELF1	NRSF	PML	UBTF
0.722167	ELF1	NRSF	PML	ZBTB7A
0.730571	ELF1	NRSF	PML	ZNF274
0.78356	ELF1	NRSF	POLR2A	SIN3AK20
0.778019	ELF1	NRSF	POLR2A	TAF1
0.779339	ELF1	NRSF	POLR2A	UBTF
0.785036	ELF1	NRSF	POLR2A	ZBTB7A
0.782846	ELF1	NRSF	POLR2A	ZNF274
0.645909	ELF1	NRSF	SIN3AK20	TAF1
0.631803	ELF1	NRSF	SIN3AK20	UBTF
0.631821	ELF1	NRSF	SIN3AK20	ZBTB7A
0.637315	ELF1	NRSF	SIN3AK20	ZNF274
0.598235	ELF1	NRSF	TAF1	UBTF
0.60496	ELF1	NRSF	TAF1	ZBTB7A
0.596569	ELF1	NRSF	TAF1	ZNF274
0.560448	ELF1	NRSF	UBTF	ZBTB7A
0.552332	ELF1	NRSF	UBTF	ZNF274
0.548601	ELF1	NRSF	ZBTB7A	ZNF274
0.786681	ELF1	PML	POLR2A	SIN3AK20
0.786671	ELF1	PML	POLR2A	TAF1
0.787696	ELF1	PML	POLR2A	UBTF
0.79147	ELF1	PML	POLR2A	ZBTB7A
0.785929	ELF1	PML	POLR2A	ZNF274
0.719716	ELF1	PML	SIN3AK20	TAF1
0.726878	ELF1	PML	SIN3AK20	UBTF
0.721403	ELF1	PML	SIN3AK20	ZBTB7A
0.727011	ELF1	PML	SIN3AK20	ZNF274
0.7264	ELF1	PML	TAF1	UBTF
0.722231	ELF1	PML	TAF1	ZBTB7A
0.726431	ELF1	PML	TAF1	ZNF274
0.722981	ELF1	PML	UBTF	ZBTB7A
0.731358	ELF1	PML	UBTF	ZNF274
0.72957	ELF1	PML	ZBTB7A	ZNF274
0.783592	ELF1	POLR2A	SIN3AK20	TAF1
0.783963	ELF1	POLR2A	SIN3AK20	UBTF
0.790102	ELF1	POLR2A	SIN3AK20	ZBTB7A
0.78554	ELF1	POLR2A	SIN3AK20	ZNF274
0.780524	ELF1	POLR2A	TAF1	UBTF
0.784903	ELF1	POLR2A	TAF1	ZBTB7A
0.783826	ELF1	POLR2A	TAF1	ZNF274
0.786752	ELF1	POLR2A	UBTF	ZBTB7A
0.784099	ELF1	POLR2A	UBTF	ZNF274
0.788742	ELF1	POLR2A	ZBTB7A	ZNF274
0.646745	ELF1	SIN3AK20	TAF1	UBTF
0.646504	ELF1	SIN3AK20	TAF1	ZBTB7A
0.644249	ELF1	SIN3AK20	TAF1	ZNF274
0.625764	ELF1	SIN3AK20	UBTF	ZBTB7A
0.631859	ELF1	SIN3AK20	UBTF	ZNF274
0.634773	ELF1	SIN3AK20	ZBTB7A	ZNF274
0.605481	ELF1	TAF1	UBTF	ZBTB7A
0.600542	ELF1	TAF1	UBTF	ZNF274
0.599107	ELF1	TAF1	ZBTB7A	ZNF274
0.537698	ELF1	UBTF	ZBTB7A	ZNF274
0.554807	GTF2F1	HMGN3	NFYB	NRSF
0.719943	GTF2F1	HMGN3	NFYB	PML
0.780307	GTF2F1	HMGN3	NFYB	POLR2A
0.627014	GTF2F1	HMGN3	NFYB	SIN3AK20
0.589601	GTF2F1	HMGN3	NFYB	TAF1
0.545462	GTF2F1	HMGN3	NFYB	UBTF
0.543595	GTF2F1	HMGN3	NFYB	ZBTB7A
0.543155	GTF2F1	HMGN3	NFYB	ZNF274
0.723013	GTF2F1	HMGN3	NRSF	PML
0.780138	GTF2F1	HMGN3	NRSF	POLR2A
0.633093	GTF2F1	HMGN3	NRSF	SIN3AK20
0.580218	GTF2F1	HMGN3	NRSF	TAF1
0.549734	GTF2F1	HMGN3	NRSF	UBTF
0.558478	GTF2F1	HMGN3	NRSF	ZBTB7A
0.5511	GTF2F1	HMGN3	NRSF	ZNF274
0.783594	GTF2F1	HMGN3	PML	POLR2A
0.719553	GTF2F1	HMGN3	PML	SIN3AK20
0.7205	GTF2F1	HMGN3	PML	TAF1
0.720871	GTF2F1	HMGN3	PML	UBTF
0.723652	GTF2F1	HMGN3	PML	ZBTB7A
0.72316	GTF2F1	HMGN3	PML	ZNF274
0.781341	GTF2F1	HMGN3	POLR2A	SIN3AK20
0.783679	GTF2F1	HMGN3	POLR2A	TAF1
0.77956	GTF2F1	HMGN3	POLR2A	UBTF
0.786098	GTF2F1	HMGN3	POLR2A	ZBTB7A
0.78138	GTF2F1	HMGN3	POLR2A	ZNF274
0.631616	GTF2F1	HMGN3	SIN3AK20	TAF1
0.627888	GTF2F1	HMGN3	SIN3AK20	UBTF
0.632667	GTF2F1	HMGN3	SIN3AK20	ZBTB7A
0.629095	GTF2F1	HMGN3	SIN3AK20	ZNF274
0.582161	GTF2F1	HMGN3	TAF1	UBTF
0.599033	GTF2F1	HMGN3	TAF1	ZBTB7A
0.581353	GTF2F1	HMGN3	TAF1	ZNF274
0.547199	GTF2F1	HMGN3	UBTF	ZBTB7A
0.546174	GTF2F1	HMGN3	UBTF	ZNF274
0.545439	GTF2F1	HMGN3	ZBTB7A	ZNF274
0.723681	GTF2F1	NFYB	NRSF	PML
0.766798	GTF2F1	NFYB	NRSF	POLR2A
0.634533	GTF2F1	NFYB	NRSF	SIN3AK20
0.590126	GTF2F1	NFYB	NRSF	TAF1
0.556377	GTF2F1	NFYB	NRSF	UBTF
0.561725	GTF2F1	NFYB	NRSF	ZBTB7A
0.557519	GTF2F1	NFYB	NRSF	ZNF274
0.768654	GTF2F1	NFYB	PML	POLR2A
0.718741	GTF2F1	NFYB	PML	SIN3AK20
0.720993	GTF2F1	NFYB	PML	TAF1
0.722055	GTF2F1	NFYB	PML	UBTF
0.723475	GTF2F1	NFYB	PML	ZBTB7A
0.72196	GTF2F1	NFYB	PML	ZNF274
0.760528	GTF2F1	NFYB	POLR2A	SIN3AK20
0.770904	GTF2F1	NFYB	POLR2A	TAF1
0.765113	GTF2F1	NFYB	POLR2A	UBTF
0.784591	GTF2F1	NFYB	POLR2A	ZBTB7A
0.770734	GTF2F1	NFYB	POLR2A	ZNF274
0.63289	GTF2F1	NFYB	SIN3AK20	TAF1
0.629382	GTF2F1	NFYB	SIN3AK20	UBTF
0.63361	GTF2F1	NFYB	SIN3AK20	ZBTB7A
0.627768	GTF2F1	NFYB	SIN3AK20	ZNF274
0.592163	GTF2F1	NFYB	TAF1	UBTF
0.605761	GTF2F1	NFYB	TAF1	ZBTB7A
0.590129	GTF2F1	NFYB	TAF1	ZNF274
0.547115	GTF2F1	NFYB	UBTF	ZBTB7A
0.546869	GTF2F1	NFYB	UBTF	ZNF274
0.544616	GTF2F1	NFYB	ZBTB7A	ZNF274
0.776733	GTF2F1	NRSF	PML	POLR2A
0.727589	GTF2F1	NRSF	PML	SIN3AK20
0.72549	GTF2F1	NRSF	PML	TAF1
0.723258	GTF2F1	NRSF	PML	UBTF
0.725264	GTF2F1	NRSF	PML	ZBTB7A
0.727545	GTF2F1	NRSF	PML	ZNF274
0.769232	GTF2F1	NRSF	POLR2A	SIN3AK20
0.770841	GTF2F1	NRSF	POLR2A	TAF1
0.765729	GTF2F1	NRSF	POLR2A	UBTF
0.783646	GTF2F1	NRSF	POLR2A	ZBTB7A
0.771565	GTF2F1	NRSF	POLR2A	ZNF274
0.637651	GTF2F1	NRSF	SIN3AK20	TAF1
0.633207	GTF2F1	NRSF	SIN3AK20	UBTF
0.63912	GTF2F1	NRSF	SIN3AK20	ZBTB7A
0.635581	GTF2F1	NRSF	SIN3AK20	ZNF274
0.576796	GTF2F1	NRSF	TAF1	UBTF
0.603563	GTF2F1	NRSF	TAF1	ZBTB7A
0.578127	GTF2F1	NRSF	TAF1	ZNF274
0.560464	GTF2F1	NRSF	UBTF	ZBTB7A
0.550461	GTF2F1	NRSF	UBTF	ZNF274
0.563932	GTF2F1	NRSF	ZBTB7A	ZNF274
0.759772	GTF2F1	PML	POLR2A	SIN3AK20
0.77943	GTF2F1	PML	POLR2A	TAF1
0.76898	GTF2F1	PML	POLR2A	UBTF
0.788855	GTF2F1	PML	POLR2A	ZBTB7A
0.764364	GTF2F1	PML	POLR2A	ZNF274
0.720108	GTF2F1	PML	SIN3AK20	TAF1
0.723274	GTF2F1	PML	SIN3AK20	UBTF
0.727279	GTF2F1	PML	SIN3AK20	ZBTB7A
0.715793	GTF2F1	PML	SIN3AK20	ZNF274
0.723204	GTF2F1	PML	TAF1	UBTF
0.726006	GTF2F1	PML	TAF1	ZBTB7A
0.721905	GTF2F1	PML	TAF1	ZNF274
0.724608	GTF2F1	PML	UBTF	ZBTB7A
0.724233	GTF2F1	PML	UBTF	ZNF274
0.730726	GTF2F1	PML	ZBTB7A	ZNF274
0.773936	GTF2F1	POLR2A	SIN3AK20	TAF1
0.761508	GTF2F1	POLR2A	SIN3AK20	UBTF
0.787133	GTF2F1	POLR2A	SIN3AK20	ZBTB7A
0.761317	GTF2F1	POLR2A	SIN3AK20	ZNF274
0.771084	GTF2F1	POLR2A	TAF1	UBTF
0.785177	GTF2F1	POLR2A	TAF1	ZBTB7A
0.776264	GTF2F1	POLR2A	TAF1	ZNF274
0.784765	GTF2F1	POLR2A	UBTF	ZBTB7A
0.764526	GTF2F1	POLR2A	UBTF	ZNF274
0.787614	GTF2F1	POLR2A	ZBTB7A	ZNF274
0.634676	GTF2F1	SIN3AK20	TAF1	UBTF
0.649629	GTF2F1	SIN3AK20	TAF1	ZBTB7A
0.625939	GTF2F1	SIN3AK20	TAF1	ZNF274
0.633235	GTF2F1	SIN3AK20	UBTF	ZBTB7A
0.629857	GTF2F1	SIN3AK20	UBTF	ZNF274
0.640521	GTF2F1	SIN3AK20	ZBTB7A	ZNF274
0.603638	GTF2F1	TAF1	UBTF	ZBTB7A
0.57803	GTF2F1	TAF1	UBTF	ZNF274
0.603387	GTF2F1	TAF1	ZBTB7A	ZNF274
0.55247	GTF2F1	UBTF	ZBTB7A	ZNF274
0.721168	HMGN3	NFYB	NRSF	PML
0.779378	HMGN3	NFYB	NRSF	POLR2A
0.631887	HMGN3	NFYB	NRSF	SIN3AK20
0.583965	HMGN3	NFYB	NRSF	TAF1
0.543529	HMGN3	NFYB	NRSF	UBTF
0.54967	HMGN3	NFYB	NRSF	ZBTB7A
0.540261	HMGN3	NFYB	NRSF	ZNF274
0.784313	HMGN3	NFYB	PML	POLR2A
0.716514	HMGN3	NFYB	PML	SIN3AK20
0.717124	HMGN3	NFYB	PML	TAF1
0.721551	HMGN3	NFYB	PML	UBTF
0.719532	HMGN3	NFYB	PML	ZBTB7A
0.723828	HMGN3	NFYB	PML	ZNF274
0.783017	HMGN3	NFYB	POLR2A	SIN3AK20
0.782003	HMGN3	NFYB	POLR2A	TAF1
0.779992	HMGN3	NFYB	POLR2A	UBTF
0.785076	HMGN3	NFYB	POLR2A	ZBTB7A
0.782533	HMGN3	NFYB	POLR2A	ZNF274
0.635029	HMGN3	NFYB	SIN3AK20	TAF1
0.626035	HMGN3	NFYB	SIN3AK20	UBTF
0.628652	HMGN3	NFYB	SIN3AK20	ZBTB7A
0.628282	HMGN3	NFYB	SIN3AK20	ZNF274
0.586283	HMGN3	NFYB	TAF1	UBTF
0.599428	HMGN3	NFYB	TAF1	ZBTB7A
0.587194	HMGN3	NFYB	TAF1	ZNF274
0.520787	HMGN3	NFYB	UBTF	ZBTB7A
0.522871	HMGN3	NFYB	UBTF	ZNF274
0.502082	HMGN3	NFYB	ZBTB7A	ZNF274
0.785794	HMGN3	NRSF	PML	POLR2A
0.722206	HMGN3	NRSF	PML	SIN3AK20
0.72184	HMGN3	NRSF	PML	TAF1
0.721945	HMGN3	NRSF	PML	UBTF
0.721137	HMGN3	NRSF	PML	ZBTB7A
0.728248	HMGN3	NRSF	PML	ZNF274
0.784073	HMGN3	NRSF	POLR2A	SIN3AK20
0.781795	HMGN3	NRSF	POLR2A	TAF1
0.780216	HMGN3	NRSF	POLR2A	UBTF
0.784334	HMGN3	NRSF	POLR2A	ZBTB7A
0.78216	HMGN3	NRSF	POLR2A	ZNF274
0.635665	HMGN3	NRSF	SIN3AK20	TAF1
0.628489	HMGN3	NRSF	SIN3AK20	UBTF
0.631335	HMGN3	NRSF	SIN3AK20	ZBTB7A
0.635875	HMGN3	NRSF	SIN3AK20	ZNF274
0.579449	HMGN3	NRSF	TAF1	UBTF
0.601564	HMGN3	NRSF	TAF1	ZBTB7A
0.57988	HMGN3	NRSF	TAF1	ZNF274
0.556899	HMGN3	NRSF	UBTF	ZBTB7A
0.542323	HMGN3	NRSF	UBTF	ZNF274
0.548101	HMGN3	NRSF	ZBTB7A	ZNF274
0.784066	HMGN3	PML	POLR2A	SIN3AK20
0.788014	HMGN3	PML	POLR2A	TAF1
0.784996	HMGN3	PML	POLR2A	UBTF
0.789842	HMGN3	PML	POLR2A	ZBTB7A
0.783318	HMGN3	PML	POLR2A	ZNF274
0.714281	HMGN3	PML	SIN3AK20	TAF1
0.721228	HMGN3	PML	SIN3AK20	UBTF
0.718573	HMGN3	PML	SIN3AK20	ZBTB7A
0.721594	HMGN3	PML	SIN3AK20	ZNF274
0.721716	HMGN3	PML	TAF1	UBTF
0.718899	HMGN3	PML	TAF1	ZBTB7A
0.72259	HMGN3	PML	TAF1	ZNF274
0.722819	HMGN3	PML	UBTF	ZBTB7A
0.727343	HMGN3	PML	UBTF	ZNF274
0.727822	HMGN3	PML	ZBTB7A	ZNF274
0.788072	HMGN3	POLR2A	SIN3AK20	TAF1
0.782183	HMGN3	POLR2A	SIN3AK20	UBTF
0.788622	HMGN3	POLR2A	SIN3AK20	ZBTB7A
0.783736	HMGN3	POLR2A	SIN3AK20	ZNF274
0.784456	HMGN3	POLR2A	TAF1	UBTF
0.785393	HMGN3	POLR2A	TAF1	ZBTB7A
0.784878	HMGN3	POLR2A	TAF1	ZNF274
0.785907	HMGN3	POLR2A	UBTF	ZBTB7A
0.782191	HMGN3	POLR2A	UBTF	ZNF274
0.787901	HMGN3	POLR2A	ZBTB7A	ZNF274
0.631983	HMGN3	SIN3AK20	TAF1	UBTF
0.641146	HMGN3	SIN3AK20	TAF1	ZBTB7A
0.633923	HMGN3	SIN3AK20	TAF1	ZNF274
0.626845	HMGN3	SIN3AK20	UBTF	ZBTB7A
0.62935	HMGN3	SIN3AK20	UBTF	ZNF274
0.634707	HMGN3	SIN3AK20	ZBTB7A	ZNF274
0.603569	HMGN3	TAF1	UBTF	ZBTB7A
0.58431	HMGN3	TAF1	UBTF	ZNF274
0.598594	HMGN3	TAF1	ZBTB7A	ZNF274
0.524165	HMGN3	UBTF	ZBTB7A	ZNF274
0.778486	NFYB	NRSF	PML	POLR2A
0.724462	NFYB	NRSF	PML	SIN3AK20
0.723696	NFYB	NRSF	PML	TAF1
0.723212	NFYB	NRSF	PML	UBTF
0.722743	NFYB	NRSF	PML	ZBTB7A
0.727674	NFYB	NRSF	PML	ZNF274
0.771226	NFYB	NRSF	POLR2A	SIN3AK20
0.770855	NFYB	NRSF	POLR2A	TAF1
0.767638	NFYB	NRSF	POLR2A	UBTF
0.783576	NFYB	NRSF	POLR2A	ZBTB7A
0.774378	NFYB	NRSF	POLR2A	ZNF274
0.640858	NFYB	NRSF	SIN3AK20	TAF1
0.633116	NFYB	NRSF	SIN3AK20	UBTF
0.636172	NFYB	NRSF	SIN3AK20	ZBTB7A
0.635759	NFYB	NRSF	SIN3AK20	ZNF274
0.58534	NFYB	NRSF	TAF1	UBTF
0.606858	NFYB	NRSF	TAF1	ZBTB7A
0.590105	NFYB	NRSF	TAF1	ZNF274
0.555809	NFYB	NRSF	UBTF	ZBTB7A
0.547273	NFYB	NRSF	UBTF	ZNF274
0.542195	NFYB	NRSF	ZBTB7A	ZNF274
0.766383	NFYB	PML	POLR2A	SIN3AK20
0.779428	NFYB	PML	POLR2A	TAF1
0.775047	NFYB	PML	POLR2A	UBTF
0.788662	NFYB	PML	POLR2A	ZBTB7A
0.768765	NFYB	PML	POLR2A	ZNF274
0.714752	NFYB	PML	SIN3AK20	TAF1
0.724354	NFYB	PML	SIN3AK20	UBTF
0.721265	NFYB	PML	SIN3AK20	ZBTB7A
0.715818	NFYB	PML	SIN3AK20	ZNF274
0.724054	NFYB	PML	TAF1	UBTF
0.72165	NFYB	PML	TAF1	ZBTB7A
0.719288	NFYB	PML	TAF1	ZNF274
0.723679	NFYB	PML	UBTF	ZBTB7A
0.727601	NFYB	PML	UBTF	ZNF274
0.728718	NFYB	PML	ZBTB7A	ZNF274
0.774839	NFYB	POLR2A	SIN3AK20	TAF1
0.768396	NFYB	POLR2A	SIN3AK20	UBTF
0.787425	NFYB	POLR2A	SIN3AK20	ZBTB7A
0.768645	NFYB	POLR2A	SIN3AK20	ZNF274
0.772408	NFYB	POLR2A	TAF1	UBTF
0.784245	NFYB	POLR2A	TAF1	ZBTB7A
0.776977	NFYB	POLR2A	TAF1	ZNF274
0.784391	NFYB	POLR2A	UBTF	ZBTB7A
0.771899	NFYB	POLR2A	UBTF	ZNF274
0.787329	NFYB	POLR2A	ZBTB7A	ZNF274
0.640417	NFYB	SIN3AK20	TAF1	UBTF
0.648141	NFYB	SIN3AK20	TAF1	ZBTB7A
0.633908	NFYB	SIN3AK20	TAF1	ZNF274
0.629366	NFYB	SIN3AK20	UBTF	ZBTB7A
0.630945	NFYB	SIN3AK20	UBTF	ZNF274
0.636893	NFYB	SIN3AK20	ZBTB7A	ZNF274
0.606726	NFYB	TAF1	UBTF	ZBTB7A
0.593009	NFYB	TAF1	UBTF	ZNF274
0.600923	NFYB	TAF1	ZBTB7A	ZNF274
0.52179	NFYB	UBTF	ZBTB7A	ZNF274
0.777326	NRSF	PML	POLR2A	SIN3AK20
0.782259	NRSF	PML	POLR2A	TAF1
0.778155	NRSF	PML	POLR2A	UBTF
0.788502	NRSF	PML	POLR2A	ZBTB7A
0.776772	NRSF	PML	POLR2A	ZNF274
0.722213	NRSF	PML	SIN3AK20	TAF1
0.725931	NRSF	PML	SIN3AK20	UBTF
0.724337	NRSF	PML	SIN3AK20	ZBTB7A
0.728438	NRSF	PML	SIN3AK20	ZNF274
0.724713	NRSF	PML	TAF1	UBTF
0.723929	NRSF	PML	TAF1	ZBTB7A
0.726728	NRSF	PML	TAF1	ZNF274
0.722898	NRSF	PML	UBTF	ZBTB7A
0.729081	NRSF	PML	UBTF	ZNF274
0.730862	NRSF	PML	ZBTB7A	ZNF274
0.776462	NRSF	POLR2A	SIN3AK20	TAF1
0.770428	NRSF	POLR2A	SIN3AK20	UBTF
0.786213	NRSF	POLR2A	SIN3AK20	ZBTB7A
0.773567	NRSF	POLR2A	SIN3AK20	ZNF274
0.772252	NRSF	POLR2A	TAF1	UBTF
0.783845	NRSF	POLR2A	TAF1	ZBTB7A
0.776573	NRSF	POLR2A	TAF1	ZNF274
0.783862	NRSF	POLR2A	UBTF	ZBTB7A
0.772039	NRSF	POLR2A	UBTF	ZNF274
0.786116	NRSF	POLR2A	ZBTB7A	ZNF274
0.637462	NRSF	SIN3AK20	TAF1	UBTF
0.645479	NRSF	SIN3AK20	TAF1	ZBTB7A
0.637875	NRSF	SIN3AK20	TAF1	ZNF274
0.632471	NRSF	SIN3AK20	UBTF	ZBTB7A
0.636235	NRSF	SIN3AK20	UBTF	ZNF274
0.643447	NRSF	SIN3AK20	ZBTB7A	ZNF274
0.605328	NRSF	TAF1	UBTF	ZBTB7A
0.579038	NRSF	TAF1	UBTF	ZNF274
0.603739	NRSF	TAF1	ZBTB7A	ZNF274
0.55624	NRSF	UBTF	ZBTB7A	ZNF274
0.777727	PML	POLR2A	SIN3AK20	TAF1
0.768674	PML	POLR2A	SIN3AK20	UBTF
0.78924	PML	POLR2A	SIN3AK20	ZBTB7A
0.753561	PML	POLR2A	SIN3AK20	ZNF274
0.780498	PML	POLR2A	TAF1	UBTF
0.789333	PML	POLR2A	TAF1	ZBTB7A
0.776931	PML	POLR2A	TAF1	ZNF274
0.789021	PML	POLR2A	UBTF	ZBTB7A
0.768887	PML	POLR2A	UBTF	ZNF274
0.788747	PML	POLR2A	ZBTB7A	ZNF274
0.722197	PML	SIN3AK20	TAF1	UBTF
0.720232	PML	SIN3AK20	TAF1	ZBTB7A
0.713853	PML	SIN3AK20	TAF1	ZNF274
0.725441	PML	SIN3AK20	UBTF	ZBTB7A
0.726143	PML	SIN3AK20	UBTF	ZNF274
0.729688	PML	SIN3AK20	ZBTB7A	ZNF274
0.7249	PML	TAF1	UBTF	ZBTB7A
0.727233	PML	TAF1	UBTF	ZNF274
0.728561	PML	TAF1	ZBTB7A	ZNF274
0.731928	PML	UBTF	ZBTB7A	ZNF274
0.774908	POLR2A	SIN3AK20	TAF1	UBTF
0.788249	POLR2A	SIN3AK20	TAF1	ZBTB7A
0.775923	POLR2A	SIN3AK20	TAF1	ZNF274
0.786859	POLR2A	SIN3AK20	UBTF	ZBTB7A
0.764567	POLR2A	SIN3AK20	UBTF	ZNF274
0.789158	POLR2A	SIN3AK20	ZBTB7A	ZNF274
0.785705	POLR2A	TAF1	UBTF	ZBTB7A
0.7765	POLR2A	TAF1	UBTF	ZNF274
0.786983	POLR2A	TAF1	ZBTB7A	ZNF274
0.78738	POLR2A	UBTF	ZBTB7A	ZNF274
0.645418	SIN3AK20	TAF1	UBTF	ZBTB7A
0.636691	SIN3AK20	TAF1	UBTF	ZNF274
0.651129	SIN3AK20	TAF1	ZBTB7A	ZNF274
0.637145	SIN3AK20	UBTF	ZBTB7A	ZNF274
0.606287	TAF1	UBTF	ZBTB7A	ZNF274
[[5]]
0.638535	BRF2	CCNT2	CEBPD	ELF1	GTF2F1
0.639303	BRF2	CCNT2	CEBPD	ELF1	HMGN3
0.634503	BRF2	CCNT2	CEBPD	ELF1	NFYB
0.633202	BRF2	CCNT2	CEBPD	ELF1	NRSF
0.730151	BRF2	CCNT2	CEBPD	ELF1	PML
0.787566	BRF2	CCNT2	CEBPD	ELF1	POLR2A
0.647343	BRF2	CCNT2	CEBPD	ELF1	SIN3AK20
0.643705	BRF2	CCNT2	CEBPD	ELF1	TAF1
0.635922	BRF2	CCNT2	CEBPD	ELF1	UBTF
0.642823	BRF2	CCNT2	CEBPD	ELF1	ZBTB7A
0.63442	BRF2	CCNT2	CEBPD	ELF1	ZNF274
0.639717	BRF2	CCNT2	CEBPD	GTF2F1	HMGN3
0.632002	BRF2	CCNT2	CEBPD	GTF2F1	NFYB
0.631581	BRF2	CCNT2	CEBPD	GTF2F1	NRSF
0.721917	BRF2	CCNT2	CEBPD	GTF2F1	PML
0.76956	BRF2	CCNT2	CEBPD	GTF2F1	POLR2A
0.638961	BRF2	CCNT2	CEBPD	GTF2F1	SIN3AK20
0.622383	BRF2	CCNT2	CEBPD	GTF2F1	TAF1
0.625076	BRF2	CCNT2	CEBPD	GTF2F1	UBTF
0.650611	BRF2	CCNT2	CEBPD	GTF2F1	ZBTB7A
0.618267	BRF2	CCNT2	CEBPD	GTF2F1	ZNF274
0.637461	BRF2	CCNT2	CEBPD	HMGN3	NFYB
0.635668	BRF2	CCNT2	CEBPD	HMGN3	NRSF
0.723282	BRF2	CCNT2	CEBPD	HMGN3	PML
0.782441	BRF2	CCNT2	CEBPD	HMGN3	POLR2A
0.64844	BRF2	CCNT2	CEBPD	HMGN3	SIN3AK20
0.63919	BRF2	CCNT2	CEBPD	HMGN3	TAF1
0.637035	BRF2	CCNT2	CEBPD	HMGN3	UBTF
0.641314	BRF2	CCNT2	CEBPD	HMGN3	ZBTB7A
0.637475	BRF2	CCNT2	CEBPD	HMGN3	ZNF274
0.631762	BRF2	CCNT2	CEBPD	NFYB	NRSF
0.722533	BRF2	CCNT2	CEBPD	NFYB	PML
0.775179	BRF2	CCNT2	CEBPD	NFYB	POLR2A
0.639864	BRF2	CCNT2	CEBPD	NFYB	SIN3AK20
0.632379	BRF2	CCNT2	CEBPD	NFYB	TAF1
0.633437	BRF2	CCNT2	CEBPD	NFYB	UBTF
0.643483	BRF2	CCNT2	CEBPD	NFYB	ZBTB7A
0.62721	BRF2	CCNT2	CEBPD	NFYB	ZNF274
0.724815	BRF2	CCNT2	CEBPD	NRSF	PML
0.776552	BRF2	CCNT2	CEBPD	NRSF	POLR2A
0.642558	BRF2	CCNT2	CEBPD	NRSF	SIN3AK20
0.633383	BRF2	CCNT2	CEBPD	NRSF	TAF1
0.626482	BRF2	CCNT2	CEBPD	NRSF	UBTF
0.63926	BRF2	CCNT2	CEBPD	NRSF	ZBTB7A
0.626898	BRF2	CCNT2	CEBPD	NRSF	ZNF274
0.773172	BRF2	CCNT2	CEBPD	PML	POLR2A
0.717862	BRF2	CCNT2	CEBPD	PML	SIN3AK20
0.721293	BRF2	CCNT2	CEBPD	PML	TAF1
0.724673	BRF2	CCNT2	CEBPD	PML	UBTF
0.72844	BRF2	CCNT2	CEBPD	PML	ZBTB7A
0.719315	BRF2	CCNT2	CEBPD	PML	ZNF274
0.768484	BRF2	CCNT2	CEBPD	POLR2A	SIN3AK20
0.780483	BRF2	CCNT2	CEBPD	POLR2A	TAF1
0.770812	BRF2	CCNT2	CEBPD	POLR2A	UBTF
0.788541	BRF2	CCNT2	CEBPD	POLR2A	ZBTB7A
[truncated: 30,782 more rows]
[truncated: 10 more columns]
