# Supplementary material for: Estimating the effects of transcription factors binding and histone modifications on gene expression levels in human cells
Source: Oncotarget. 2017 Apr 9;8(25):40090–103. doi: 10.18632/oncotarget.16988 (PMC5522221; doi:10.18632/oncotarget.16988)
Supplement: Supplementary file 6 [file oncotarget-08-40090-s006.xls]

## Sheet: 2047 HMs-modes for H1-hESC
[[1]]
0.227082	H3K4me1
0.323968	H3K4me2
0.421058	H3K4me3
0.462583	H3K9ac
0.246918	H3K9me3
0.459679	H3K27ac
0.296453	H3K27me3
0.496242	H3K36me3
0.475907	H3K79me2
0.394961	H4K20me1
0.246918	Dnase
[[2]]
0.346506	H3K4me1	H3K4me2
0.438291	H3K4me1	H3K4me3
0.465066	H3K4me1	H3K9ac
0.288541	H3K4me1	H3K9me3
0.470736	H3K4me1	H3K27ac
0.367278	H3K4me1	H3K27me3
0.524761	H3K4me1	H3K36me3
0.478799	H3K4me1	H3K79me2
0.41214	H3K4me1	H4K20me1
0.288541	H3K4me1	Dnase
0.452049	H3K4me2	H3K4me3
0.479456	H3K4me2	H3K9ac
0.372683	H3K4me2	H3K9me3
0.481862	H3K4me2	H3K27ac
0.486696	H3K4me2	H3K27me3
0.63298	H3K4me2	H3K36me3
0.480767	H3K4me2	H3K79me2
0.487914	H3K4me2	H4K20me1
0.372683	H3K4me2	Dnase
0.470653	H3K4me3	H3K9ac
0.458399	H3K4me3	H3K9me3
0.482672	H3K4me3	H3K27ac
0.510841	H3K4me3	H3K27me3
0.702497	H3K4me3	H3K36me3
0.492435	H3K4me3	H3K79me2
0.557206	H3K4me3	H4K20me1
0.458399	H3K4me3	Dnase
0.485271	H3K9ac	H3K9me3
0.481733	H3K9ac	H3K27ac
0.545383	H3K9ac	H3K27me3
0.711189	H3K9ac	H3K36me3
0.497539	H3K9ac	H3K79me2
0.553838	H3K9ac	H4K20me1
0.485271	H3K9ac	Dnase
0.482629	H3K9me3	H3K27ac
0.352618	H3K9me3	H3K27me3
0.544571	H3K9me3	H3K36me3
0.503242	H3K9me3	H3K79me2
0.436613	H3K9me3	H4K20me1
0.246918	H3K9me3	Dnase
0.506673	H3K27ac	H3K27me3
0.683019	H3K27ac	H3K36me3
0.507123	H3K27ac	H3K79me2
0.547019	H3K27ac	H4K20me1
0.482629	H3K27ac	Dnase
0.558743	H3K27me3	H3K36me3
0.514123	H3K27me3	H3K79me2
0.504268	H3K27me3	H4K20me1
0.352618	H3K27me3	Dnase
0.664341	H3K36me3	H3K79me2
0.536402	H3K36me3	H4K20me1
0.544571	H3K36me3	Dnase
0.52775	H3K79me2	H4K20me1
0.503242	H3K79me2	Dnase
0.436613	H4K20me1	Dnase
[[3]]
0.461097	H3K4me1	H3K4me2	H3K4me3
0.482026	H3K4me1	H3K4me2	H3K9ac
0.3855	H3K4me1	H3K4me2	H3K9me3
0.486208	H3K4me1	H3K4me2	H3K27ac
0.492611	H3K4me1	H3K4me2	H3K27me3
0.642608	H3K4me1	H3K4me2	H3K36me3
0.488552	H3K4me1	H3K4me2	H3K79me2
0.500691	H3K4me1	H3K4me2	H4K20me1
0.3855	H3K4me1	H3K4me2	Dnase
0.475254	H3K4me1	H3K4me3	H3K9ac
0.464938	H3K4me1	H3K4me3	H3K9me3
0.48823	H3K4me1	H3K4me3	H3K27ac
0.520112	H3K4me1	H3K4me3	H3K27me3
0.70647	H3K4me1	H3K4me3	H3K36me3
0.498543	H3K4me1	H3K4me3	H3K79me2
0.558255	H3K4me1	H3K4me3	H4K20me1
0.464938	H3K4me1	H3K4me3	Dnase
0.490127	H3K4me1	H3K9ac	H3K9me3
0.492925	H3K4me1	H3K9ac	H3K27ac
0.546179	H3K4me1	H3K9ac	H3K27me3
0.713912	H3K4me1	H3K9ac	H3K36me3
0.504997	H3K4me1	H3K9ac	H3K79me2
0.564979	H3K4me1	H3K9ac	H4K20me1
0.490127	H3K4me1	H3K9ac	Dnase
0.493136	H3K4me1	H3K9me3	H3K27ac
0.402316	H3K4me1	H3K9me3	H3K27me3
0.562938	H3K4me1	H3K9me3	H3K36me3
0.50636	H3K4me1	H3K9me3	H3K79me2
0.455031	H3K4me1	H3K9me3	H4K20me1
0.289662	H3K4me1	H3K9me3	Dnase
0.510761	H3K4me1	H3K27ac	H3K27me3
0.695666	H3K4me1	H3K27ac	H3K36me3
0.523845	H3K4me1	H3K27ac	H3K79me2
0.588169	H3K4me1	H3K27ac	H4K20me1
0.493136	H3K4me1	H3K27ac	Dnase
0.60127	H3K4me1	H3K27me3	H3K36me3
0.521229	H3K4me1	H3K27me3	H3K79me2
0.522719	H3K4me1	H3K27me3	H4K20me1
0.402316	H3K4me1	H3K27me3	Dnase
0.673248	H3K4me1	H3K36me3	H3K79me2
0.553723	H3K4me1	H3K36me3	H4K20me1
0.562938	H3K4me1	H3K36me3	Dnase
0.546927	H3K4me1	H3K79me2	H4K20me1
0.50636	H3K4me1	H3K79me2	Dnase
0.455031	H3K4me1	H4K20me1	Dnase
0.489021	H3K4me2	H3K4me3	H3K9ac
0.475609	H3K4me2	H3K4me3	H3K9me3
0.509981	H3K4me2	H3K4me3	H3K27ac
0.515821	H3K4me2	H3K4me3	H3K27me3
0.711848	H3K4me2	H3K4me3	H3K36me3
0.505476	H3K4me2	H3K4me3	H3K79me2
0.574767	H3K4me2	H3K4me3	H4K20me1
0.475609	H3K4me2	H3K4me3	Dnase
0.499755	H3K4me2	H3K9ac	H3K9me3
0.512342	H3K4me2	H3K9ac	H3K27ac
0.550744	H3K4me2	H3K9ac	H3K27me3
0.722465	H3K4me2	H3K9ac	H3K36me3
0.512134	H3K4me2	H3K9ac	H3K79me2
0.592961	H3K4me2	H3K9ac	H4K20me1
0.499755	H3K4me2	H3K9ac	Dnase
0.500364	H3K4me2	H3K9me3	H3K27ac
0.503499	H3K4me2	H3K9me3	H3K27me3
0.662361	H3K4me2	H3K9me3	H3K36me3
0.510061	H3K4me2	H3K9me3	H3K79me2
0.523948	H3K4me2	H3K9me3	H4K20me1
0.373378	H3K4me2	H3K9me3	Dnase
0.520728	H3K4me2	H3K27ac	H3K27me3
0.707525	H3K4me2	H3K27ac	H3K36me3
0.530978	H3K4me2	H3K27ac	H3K79me2
0.60384	H3K4me2	H3K27ac	H4K20me1
0.500364	H3K4me2	H3K27ac	Dnase
0.740311	H3K4me2	H3K27me3	H3K36me3
0.546159	H3K4me2	H3K27me3	H3K79me2
0.620011	H3K4me2	H3K27me3	H4K20me1
0.503499	H3K4me2	H3K27me3	Dnase
0.709257	H3K4me2	H3K36me3	H3K79me2
0.644544	H3K4me2	H3K36me3	H4K20me1
0.662361	H3K4me2	H3K36me3	Dnase
0.586908	H3K4me2	H3K79me2	H4K20me1
0.510061	H3K4me2	H3K79me2	Dnase
0.523948	H3K4me2	H4K20me1	Dnase
0.493592	H3K4me3	H3K9ac	H3K9me3
0.495043	H3K4me3	H3K9ac	H3K27ac
0.554278	H3K4me3	H3K9ac	H3K27me3
0.723138	H3K4me3	H3K9ac	H3K36me3
0.503113	H3K4me3	H3K9ac	H3K79me2
0.584598	H3K4me3	H3K9ac	H4K20me1
0.493592	H3K4me3	H3K9ac	Dnase
0.50624	H3K4me3	H3K9me3	H3K27ac
0.525193	H3K4me3	H3K9me3	H3K27me3
0.722274	H3K4me3	H3K9me3	H3K36me3
0.518299	H3K4me3	H3K9me3	H3K79me2
0.58123	H3K4me3	H3K9me3	H4K20me1
0.457576	H3K4me3	H3K9me3	Dnase
0.534534	H3K4me3	H3K27ac	H3K27me3
0.724361	H3K4me3	H3K27ac	H3K36me3
0.520217	H3K4me3	H3K27ac	H3K79me2
0.596753	H3K4me3	H3K27ac	H4K20me1
0.50624	H3K4me3	H3K27ac	Dnase
0.747714	H3K4me3	H3K27me3	H3K36me3
0.557133	H3K4me3	H3K27me3	H3K79me2
0.634108	H3K4me3	H3K27me3	H4K20me1
0.525193	H3K4me3	H3K27me3	Dnase
0.726199	H3K4me3	H3K36me3	H3K79me2
0.714491	H3K4me3	H3K36me3	H4K20me1
0.722274	H3K4me3	H3K36me3	Dnase
0.59331	H3K4me3	H3K79me2	H4K20me1
0.518299	H3K4me3	H3K79me2	Dnase
0.58123	H3K4me3	H4K20me1	Dnase
0.508117	H3K9ac	H3K9me3	H3K27ac
0.556481	H3K9ac	H3K9me3	H3K27me3
0.732532	H3K9ac	H3K9me3	H3K36me3
0.523815	H3K9ac	H3K9me3	H3K79me2
0.588723	H3K9ac	H3K9me3	H4K20me1
0.484882	H3K9ac	H3K9me3	Dnase
0.555263	H3K9ac	H3K27ac	H3K27me3
0.726565	H3K9ac	H3K27ac	H3K36me3
0.513111	H3K9ac	H3K27ac	H3K79me2
0.579338	H3K9ac	H3K27ac	H4K20me1
0.508117	H3K9ac	H3K27ac	Dnase
0.741366	H3K9ac	H3K27me3	H3K36me3
0.569456	H3K9ac	H3K27me3	H3K79me2
0.638204	H3K9ac	H3K27me3	H4K20me1
0.556481	H3K9ac	H3K27me3	Dnase
0.722996	H3K9ac	H3K36me3	H3K79me2
0.722105	H3K9ac	H3K36me3	H4K20me1
0.732532	H3K9ac	H3K36me3	Dnase
0.578311	H3K9ac	H3K79me2	H4K20me1
0.523815	H3K9ac	H3K79me2	Dnase
0.588723	H3K9ac	H4K20me1	Dnase
0.526376	H3K9me3	H3K27ac	H3K27me3
0.702783	H3K9me3	H3K27ac	H3K36me3
0.531848	H3K9me3	H3K27ac	H3K79me2
0.585306	H3K9me3	H3K27ac	H4K20me1
0.48276	H3K9me3	H3K27ac	Dnase
0.603489	H3K9me3	H3K27me3	H3K36me3
0.53425	H3K9me3	H3K27me3	H3K79me2
0.527049	H3K9me3	H3K27me3	H4K20me1
0.353718	H3K9me3	H3K27me3	Dnase
0.68603	H3K9me3	H3K36me3	H3K79me2
0.577431	H3K9me3	H3K36me3	H4K20me1
0.544678	H3K9me3	H3K36me3	Dnase
0.561772	H3K9me3	H3K79me2	H4K20me1
0.502927	H3K9me3	H3K79me2	Dnase
0.437143	H3K9me3	H4K20me1	Dnase
0.72526	H3K27ac	H3K27me3	H3K36me3
0.55625	H3K27ac	H3K27me3	H3K79me2
0.629687	H3K27ac	H3K27me3	H4K20me1
0.526376	H3K27ac	H3K27me3	Dnase
0.714484	H3K27ac	H3K36me3	H3K79me2
0.700781	H3K27ac	H3K36me3	H4K20me1
0.702783	H3K27ac	H3K36me3	Dnase
0.573909	H3K27ac	H3K79me2	H4K20me1
0.531848	H3K27ac	H3K79me2	Dnase
0.585306	H3K27ac	H4K20me1	Dnase
0.696608	H3K27me3	H3K36me3	H3K79me2
0.614298	H3K27me3	H3K36me3	H4K20me1
0.603489	H3K27me3	H3K36me3	Dnase
0.592915	H3K27me3	H3K79me2	H4K20me1
0.53425	H3K27me3	H3K79me2	Dnase
0.527049	H3K27me3	H4K20me1	Dnase
0.673184	H3K36me3	H3K79me2	H4K20me1
0.68603	H3K36me3	H3K79me2	Dnase
0.577431	H3K36me3	H4K20me1	Dnase
0.561772	H3K79me2	H4K20me1	Dnase
[[4]]
0.492935	H3K4me1	H3K4me2	H3K4me3	H3K9ac
0.484562	H3K4me1	H3K4me2	H3K4me3	H3K9me3
0.513196	H3K4me1	H3K4me2	H3K4me3	H3K27ac
0.525369	H3K4me1	H3K4me2	H3K4me3	H3K27me3
0.715039	H3K4me1	H3K4me2	H3K4me3	H3K36me3
0.511671	H3K4me1	H3K4me2	H3K4me3	H3K79me2
0.580966	H3K4me1	H3K4me2	H3K4me3	H4K20me1
0.484562	H3K4me1	H3K4me2	H3K4me3	Dnase
0.502989	H3K4me1	H3K4me2	H3K9ac	H3K9me3
0.515943	H3K4me1	H3K4me2	H3K9ac	H3K27ac
0.552873	H3K4me1	H3K4me2	H3K9ac	H3K27me3
0.725453	H3K4me1	H3K4me2	H3K9ac	H3K36me3
0.517354	H3K4me1	H3K4me2	H3K9ac	H3K79me2
0.596493	H3K4me1	H3K4me2	H3K9ac	H4K20me1
0.502989	H3K4me1	H3K4me2	H3K9ac	Dnase
0.50534	H3K4me1	H3K4me2	H3K9me3	H3K27ac
0.509743	H3K4me1	H3K4me2	H3K9me3	H3K27me3
0.670579	H3K4me1	H3K4me2	H3K9me3	H3K36me3
0.51522	H3K4me1	H3K4me2	H3K9me3	H3K79me2
0.53545	H3K4me1	H3K4me2	H3K9me3	H4K20me1
0.385795	H3K4me1	H3K4me2	H3K9me3	Dnase
0.524487	H3K4me1	H3K4me2	H3K27ac	H3K27me3
0.712904	H3K4me1	H3K4me2	H3K27ac	H3K36me3
0.536777	H3K4me1	H3K4me2	H3K27ac	H3K79me2
0.615779	H3K4me1	H3K4me2	H3K27ac	H4K20me1
0.50534	H3K4me1	H3K4me2	H3K27ac	Dnase
0.743499	H3K4me1	H3K4me2	H3K27me3	H3K36me3
0.551282	H3K4me1	H3K4me2	H3K27me3	H3K79me2
0.624734	H3K4me1	H3K4me2	H3K27me3	H4K20me1
0.509743	H3K4me1	H3K4me2	H3K27me3	Dnase
0.714801	H3K4me1	H3K4me2	H3K36me3	H3K79me2
0.655807	H3K4me1	H3K4me2	H3K36me3	H4K20me1
0.670579	H3K4me1	H3K4me2	H3K36me3	Dnase
0.59177	H3K4me1	H3K4me2	H3K79me2	H4K20me1
0.51522	H3K4me1	H3K4me2	H3K79me2	Dnase
0.53545	H3K4me1	H3K4me2	H4K20me1	Dnase
0.498323	H3K4me1	H3K4me3	H3K9ac	H3K9me3
0.501742	H3K4me1	H3K4me3	H3K9ac	H3K27ac
0.555787	H3K4me1	H3K4me3	H3K9ac	H3K27me3
0.728339	H3K4me1	H3K4me3	H3K9ac	H3K36me3
0.510894	H3K4me1	H3K4me3	H3K9ac	H3K79me2
0.588731	H3K4me1	H3K4me3	H3K9ac	H4K20me1
0.498323	H3K4me1	H3K4me3	H3K9ac	Dnase
0.510545	H3K4me1	H3K4me3	H3K9me3	H3K27ac
0.537467	H3K4me1	H3K4me3	H3K9me3	H3K27me3
0.725715	H3K4me1	H3K4me3	H3K9me3	H3K36me3
0.523535	H3K4me1	H3K4me3	H3K9me3	H3K79me2
0.585962	H3K4me1	H3K4me3	H3K9me3	H4K20me1
0.464004	H3K4me1	H3K4me3	H3K9me3	Dnase
0.537919	H3K4me1	H3K4me3	H3K27ac	H3K27me3
0.727915	H3K4me1	H3K4me3	H3K27ac	H3K36me3
0.52875	H3K4me1	H3K4me3	H3K27ac	H3K79me2
0.612077	H3K4me1	H3K4me3	H3K27ac	H4K20me1
0.510545	H3K4me1	H3K4me3	H3K27ac	Dnase
0.752794	H3K4me1	H3K4me3	H3K27me3	H3K36me3
0.561406	H3K4me1	H3K4me3	H3K27me3	H3K79me2
0.637079	H3K4me1	H3K4me3	H3K27me3	H4K20me1
0.537467	H3K4me1	H3K4me3	H3K27me3	Dnase
0.730808	H3K4me1	H3K4me3	H3K36me3	H3K79me2
0.716978	H3K4me1	H3K4me3	H3K36me3	H4K20me1
0.725715	H3K4me1	H3K4me3	H3K36me3	Dnase
0.597536	H3K4me1	H3K4me3	H3K79me2	H4K20me1
0.523535	H3K4me1	H3K4me3	H3K79me2	Dnase
0.585962	H3K4me1	H3K4me3	H4K20me1	Dnase
0.517012	H3K4me1	H3K9ac	H3K9me3	H3K27ac
0.560702	H3K4me1	H3K9ac	H3K9me3	H3K27me3
0.734534	H3K4me1	H3K9ac	H3K9me3	H3K36me3
0.528583	H3K4me1	H3K9ac	H3K9me3	H3K79me2
0.596906	H3K4me1	H3K9ac	H3K9me3	H4K20me1
0.489978	H3K4me1	H3K9ac	H3K9me3	Dnase
0.558248	H3K4me1	H3K9ac	H3K27ac	H3K27me3
0.730466	H3K4me1	H3K9ac	H3K27ac	H3K36me3
0.527146	H3K4me1	H3K9ac	H3K27ac	H3K79me2
0.605606	H3K4me1	H3K9ac	H3K27ac	H4K20me1
0.517012	H3K4me1	H3K9ac	H3K27ac	Dnase
0.744054	H3K4me1	H3K9ac	H3K27me3	H3K36me3
0.572954	H3K4me1	H3K9ac	H3K27me3	H3K79me2
0.640427	H3K4me1	H3K9ac	H3K27me3	H4K20me1
0.560702	H3K4me1	H3K9ac	H3K27me3	Dnase
0.727216	H3K4me1	H3K9ac	H3K36me3	H3K79me2
0.723943	H3K4me1	H3K9ac	H3K36me3	H4K20me1
0.734534	H3K4me1	H3K9ac	H3K36me3	Dnase
0.58989	H3K4me1	H3K9ac	H3K79me2	H4K20me1
0.528583	H3K4me1	H3K9ac	H3K79me2	Dnase
0.596906	H3K4me1	H3K9ac	H4K20me1	Dnase
0.530207	H3K4me1	H3K9me3	H3K27ac	H3K27me3
0.713078	H3K4me1	H3K9me3	H3K27ac	H3K36me3
0.54507	H3K4me1	H3K9me3	H3K27ac	H3K79me2
0.612078	H3K4me1	H3K9me3	H3K27ac	H4K20me1
0.493224	H3K4me1	H3K9me3	H3K27ac	Dnase
0.630003	H3K4me1	H3K9me3	H3K27me3	H3K36me3
0.543381	H3K4me1	H3K9me3	H3K27me3	H3K79me2
0.544102	H3K4me1	H3K9me3	H3K27me3	H4K20me1
0.40305	H3K4me1	H3K9me3	H3K27me3	Dnase
0.694552	H3K4me1	H3K9me3	H3K36me3	H3K79me2
0.592567	H3K4me1	H3K9me3	H3K36me3	H4K20me1
0.563143	H3K4me1	H3K9me3	H3K36me3	Dnase
0.573614	H3K4me1	H3K9me3	H3K79me2	H4K20me1
0.505833	H3K4me1	H3K9me3	H3K79me2	Dnase
0.455952	H3K4me1	H3K9me3	H4K20me1	Dnase
0.730039	H3K4me1	H3K27ac	H3K27me3	H3K36me3
0.560967	H3K4me1	H3K27ac	H3K27me3	H3K79me2
0.638236	H3K4me1	H3K27ac	H3K27me3	H4K20me1
0.530207	H3K4me1	H3K27ac	H3K27me3	Dnase
0.725866	H3K4me1	H3K27ac	H3K36me3	H3K79me2
0.713921	H3K4me1	H3K27ac	H3K36me3	H4K20me1
0.713078	H3K4me1	H3K27ac	H3K36me3	Dnase
0.611022	H3K4me1	H3K27ac	H3K79me2	H4K20me1
0.54507	H3K4me1	H3K27ac	H3K79me2	Dnase
0.612078	H3K4me1	H3K27ac	H4K20me1	Dnase
0.705115	H3K4me1	H3K27me3	H3K36me3	H3K79me2
0.636688	H3K4me1	H3K27me3	H3K36me3	H4K20me1
0.630003	H3K4me1	H3K27me3	H3K36me3	Dnase
0.598891	H3K4me1	H3K27me3	H3K79me2	H4K20me1
0.543381	H3K4me1	H3K27me3	H3K79me2	Dnase
0.544102	H3K4me1	H3K27me3	H4K20me1	Dnase
0.682615	H3K4me1	H3K36me3	H3K79me2	H4K20me1
0.694552	H3K4me1	H3K36me3	H3K79me2	Dnase
0.592567	H3K4me1	H3K36me3	H4K20me1	Dnase
0.573614	H3K4me1	H3K79me2	H4K20me1	Dnase
0.508908	H3K4me2	H3K4me3	H3K9ac	H3K9me3
0.52198	H3K4me2	H3K4me3	H3K9ac	H3K27ac
0.558074	H3K4me2	H3K4me3	H3K9ac	H3K27me3
0.733641	H3K4me2	H3K4me3	H3K9ac	H3K36me3
0.51994	H3K4me2	H3K4me3	H3K9ac	H3K79me2
0.601905	H3K4me2	H3K4me3	H3K9ac	H4K20me1
0.508908	H3K4me2	H3K4me3	H3K9ac	Dnase
0.529693	H3K4me2	H3K4me3	H3K9me3	H3K27ac
0.534009	H3K4me2	H3K4me3	H3K9me3	H3K27me3
0.729246	H3K4me2	H3K4me3	H3K9me3	H3K36me3
0.528424	H3K4me2	H3K4me3	H3K9me3	H3K79me2
0.596192	H3K4me2	H3K4me3	H3K9me3	H4K20me1
0.475272	H3K4me2	H3K4me3	H3K9me3	Dnase
0.545652	H3K4me2	H3K4me3	H3K27ac	H3K27me3
0.733544	H3K4me2	H3K4me3	H3K27ac	H3K36me3
0.544068	H3K4me2	H3K4me3	H3K27ac	H3K79me2
0.623974	H3K4me2	H3K4me3	H3K27ac	H4K20me1
0.529693	H3K4me2	H3K4me3	H3K27ac	Dnase
0.753293	H3K4me2	H3K4me3	H3K27me3	H3K36me3
0.560208	H3K4me2	H3K4me3	H3K27me3	H3K79me2
0.636886	H3K4me2	H3K4me3	H3K27me3	H4K20me1
0.534009	H3K4me2	H3K4me3	H3K27me3	Dnase
0.733209	H3K4me2	H3K4me3	H3K36me3	H3K79me2
0.722783	H3K4me2	H3K4me3	H3K36me3	H4K20me1
0.729246	H3K4me2	H3K4me3	H3K36me3	Dnase
0.606676	H3K4me2	H3K4me3	H3K79me2	H4K20me1
0.528424	H3K4me2	H3K4me3	H3K79me2	Dnase
0.596192	H3K4me2	H3K4me3	H4K20me1	Dnase
0.531392	H3K4me2	H3K9ac	H3K9me3	H3K27ac
0.564328	H3K4me2	H3K9ac	H3K9me3	H3K27me3
0.741134	H3K4me2	H3K9ac	H3K9me3	H3K36me3
0.53411	H3K4me2	H3K9ac	H3K9me3	H3K79me2
0.611427	H3K4me2	H3K9ac	H3K9me3	H4K20me1
0.499651	H3K4me2	H3K9ac	H3K9me3	Dnase
0.564469	H3K4me2	H3K9ac	H3K27ac	H3K27me3
0.735079	H3K4me2	H3K9ac	H3K27ac	H3K36me3
0.539777	H3K4me2	H3K9ac	H3K27ac	H3K79me2
0.621634	H3K4me2	H3K9ac	H3K27ac	H4K20me1
0.531392	H3K4me2	H3K9ac	H3K27ac	Dnase
0.753586	H3K4me2	H3K9ac	H3K27me3	H3K36me3
0.57617	H3K4me2	H3K9ac	H3K27me3	H3K79me2
0.645397	H3K4me2	H3K9ac	H3K27me3	H4K20me1
0.564328	H3K4me2	H3K9ac	H3K27me3	Dnase
0.734007	H3K4me2	H3K9ac	H3K36me3	H3K79me2
0.73475	H3K4me2	H3K9ac	H3K36me3	H4K20me1
0.741134	H3K4me2	H3K9ac	H3K36me3	Dnase
0.609296	H3K4me2	H3K9ac	H3K79me2	H4K20me1
0.53411	H3K4me2	H3K9ac	H3K79me2	Dnase
0.611427	H3K4me2	H3K9ac	H4K20me1	Dnase
0.536052	H3K4me2	H3K9me3	H3K27ac	H3K27me3
0.721582	H3K4me2	H3K9me3	H3K27ac	H3K36me3
0.549216	H3K4me2	H3K9me3	H3K27ac	H3K79me2
0.621755	H3K4me2	H3K9me3	H3K27ac	H4K20me1
0.500222	H3K4me2	H3K9me3	H3K27ac	Dnase
0.752789	H3K4me2	H3K9me3	H3K27me3	H3K36me3
0.565114	H3K4me2	H3K9me3	H3K27me3	H3K79me2
0.632077	H3K4me2	H3K9me3	H3K27me3	H4K20me1
0.503928	H3K4me2	H3K9me3	H3K27me3	Dnase
0.728351	H3K4me2	H3K9me3	H3K36me3	H3K79me2
0.672721	H3K4me2	H3K9me3	H3K36me3	H4K20me1
0.661498	H3K4me2	H3K9me3	H3K36me3	Dnase
0.605942	H3K4me2	H3K9me3	H3K79me2	H4K20me1
0.509779	H3K4me2	H3K9me3	H3K79me2	Dnase
0.52428	H3K4me2	H3K9me3	H4K20me1	Dnase
0.746787	H3K4me2	H3K27ac	H3K27me3	H3K36me3
0.567063	H3K4me2	H3K27ac	H3K27me3	H3K79me2
0.640893	H3K4me2	H3K27ac	H3K27me3	H4K20me1
0.536052	H3K4me2	H3K27ac	H3K27me3	Dnase
0.733163	H3K4me2	H3K27ac	H3K36me3	H3K79me2
0.721713	H3K4me2	H3K27ac	H3K36me3	H4K20me1
0.721582	H3K4me2	H3K27ac	H3K36me3	Dnase
0.626494	H3K4me2	H3K27ac	H3K79me2	H4K20me1
0.549216	H3K4me2	H3K27ac	H3K79me2	Dnase
0.621755	H3K4me2	H3K27ac	H4K20me1	Dnase
0.757275	H3K4me2	H3K27me3	H3K36me3	H3K79me2
0.750264	H3K4me2	H3K27me3	H3K36me3	H4K20me1
0.752789	H3K4me2	H3K27me3	H3K36me3	Dnase
0.639392	H3K4me2	H3K27me3	H3K79me2	H4K20me1
0.565114	H3K4me2	H3K27me3	H3K79me2	Dnase
0.632077	H3K4me2	H3K27me3	H4K20me1	Dnase
0.724691	H3K4me2	H3K36me3	H3K79me2	H4K20me1
0.728351	H3K4me2	H3K36me3	H3K79me2	Dnase
0.672715	H3K4me2	H3K36me3	H4K20me1	Dnase
0.605942	H3K4me2	H3K79me2	H4K20me1	Dnase
0.51875	H3K4me3	H3K9ac	H3K9me3	H3K27ac
0.56556	H3K4me3	H3K9ac	H3K9me3	H3K27me3
0.744105	H3K4me3	H3K9ac	H3K9me3	H3K36me3
0.529047	H3K4me3	H3K9ac	H3K9me3	H3K79me2
0.607223	H3K4me3	H3K9ac	H3K9me3	H4K20me1
0.493494	H3K4me3	H3K9ac	H3K9me3	Dnase
0.563448	H3K4me3	H3K9ac	H3K27ac	H3K27me3
0.737038	H3K4me3	H3K9ac	H3K27ac	H3K36me3
0.522768	H3K4me3	H3K9ac	H3K27ac	H3K79me2
0.607383	H3K4me3	H3K9ac	H3K27ac	H4K20me1
0.51875	H3K4me3	H3K9ac	H3K27ac	Dnase
0.753872	H3K4me3	H3K9ac	H3K27me3	H3K36me3
0.578404	H3K4me3	H3K9ac	H3K27me3	H3K79me2
0.647823	H3K4me3	H3K9ac	H3K27me3	H4K20me1
0.56556	H3K4me3	H3K9ac	H3K27me3	Dnase
0.734417	H3K4me3	H3K9ac	H3K36me3	H3K79me2
0.736043	H3K4me3	H3K9ac	H3K36me3	H4K20me1
0.744105	H3K4me3	H3K9ac	H3K36me3	Dnase
0.602791	H3K4me3	H3K9ac	H3K79me2	H4K20me1
0.529047	H3K4me3	H3K9ac	H3K79me2	Dnase
0.607223	H3K4me3	H3K9ac	H4K20me1	Dnase
0.55245	H3K4me3	H3K9me3	H3K27ac	H3K27me3
0.739192	H3K4me3	H3K9me3	H3K27ac	H3K36me3
0.542367	H3K4me3	H3K9me3	H3K27ac	H3K79me2
0.617291	H3K4me3	H3K9me3	H3K27ac	H4K20me1
0.505812	H3K4me3	H3K9me3	H3K27ac	Dnase
0.762527	H3K4me3	H3K9me3	H3K27me3	H3K36me3
0.575192	H3K4me3	H3K9me3	H3K27me3	H3K79me2
0.645623	H3K4me3	H3K9me3	H3K27me3	H4K20me1
0.525908	H3K4me3	H3K9me3	H3K27me3	Dnase
0.743605	H3K4me3	H3K9me3	H3K36me3	H3K79me2
0.729417	H3K4me3	H3K9me3	H3K36me3	H4K20me1
0.72152	H3K4me3	H3K9me3	H3K36me3	Dnase
0.611769	H3K4me3	H3K9me3	H3K79me2	H4K20me1
0.51792	H3K4me3	H3K9me3	H3K79me2	Dnase
0.580435	H3K4me3	H3K9me3	H4K20me1	Dnase
0.755449	H3K4me3	H3K27ac	H3K27me3	H3K36me3
0.571159	H3K4me3	H3K27ac	H3K27me3	H3K79me2
0.647741	H3K4me3	H3K27ac	H3K27me3	H4K20me1
0.552451	H3K4me3	H3K27ac	H3K27me3	Dnase
0.741289	H3K4me3	H3K27ac	H3K36me3	H3K79me2
0.734779	H3K4me3	H3K27ac	H3K36me3	H4K20me1
0.739192	H3K4me3	H3K27ac	H3K36me3	Dnase
0.617758	H3K4me3	H3K27ac	H3K79me2	H4K20me1
0.542367	H3K4me3	H3K27ac	H3K79me2	Dnase
0.617291	H3K4me3	H3K27ac	H4K20me1	Dnase
0.758596	H3K4me3	H3K27me3	H3K36me3	H3K79me2
0.757987	H3K4me3	H3K27me3	H3K36me3	H4K20me1
0.762526	H3K4me3	H3K27me3	H3K36me3	Dnase
0.646961	H3K4me3	H3K27me3	H3K79me2	H4K20me1
0.575192	H3K4me3	H3K27me3	H3K79me2	Dnase
0.645623	H3K4me3	H3K27me3	H4K20me1	Dnase
0.738817	H3K4me3	H3K36me3	H3K79me2	H4K20me1
0.743605	H3K4me3	H3K36me3	H3K79me2	Dnase
0.729417	H3K4me3	H3K36me3	H4K20me1	Dnase
0.611763	H3K4me3	H3K79me2	H4K20me1	Dnase
0.570266	H3K9ac	H3K9me3	H3K27ac	H3K27me3
0.743234	H3K9ac	H3K9me3	H3K27ac	H3K36me3
0.538542	H3K9ac	H3K9me3	H3K27ac	H3K79me2
0.612363	H3K9ac	H3K9me3	H3K27ac	H4K20me1
0.507954	H3K9ac	H3K9me3	H3K27ac	Dnase
0.756311	H3K9ac	H3K9me3	H3K27me3	H3K36me3
0.583619	H3K9ac	H3K9me3	H3K27me3	H3K79me2
0.649731	H3K9ac	H3K9me3	H3K27me3	H4K20me1
0.55614	H3K9ac	H3K9me3	H3K27me3	Dnase
0.742935	H3K9ac	H3K9me3	H3K36me3	H3K79me2
0.739476	H3K9ac	H3K9me3	H3K36me3	H4K20me1
0.731767	H3K9ac	H3K9me3	H3K36me3	Dnase
0.606171	H3K9ac	H3K9me3	H3K79me2	H4K20me1
0.523835	H3K9ac	H3K9me3	H3K79me2	Dnase
0.588818	H3K9ac	H3K9me3	H4K20me1	Dnase
0.749442	H3K9ac	H3K27ac	H3K27me3	H3K36me3
0.577625	H3K9ac	H3K27ac	H3K27me3	H3K79me2
0.646784	H3K9ac	H3K27ac	H3K27me3	H4K20me1
0.570266	H3K9ac	H3K27ac	H3K27me3	Dnase
0.737418	H3K9ac	H3K27ac	H3K36me3	H3K79me2
0.737269	H3K9ac	H3K27ac	H3K36me3	H4K20me1
0.743234	H3K9ac	H3K27ac	H3K36me3	Dnase
0.597342	H3K9ac	H3K27ac	H3K79me2	H4K20me1
0.538542	H3K9ac	H3K27ac	H3K79me2	Dnase
0.612363	H3K9ac	H3K27ac	H4K20me1	Dnase
0.749514	H3K9ac	H3K27me3	H3K36me3	H3K79me2
0.751271	H3K9ac	H3K27me3	H3K36me3	H4K20me1
0.756311	H3K9ac	H3K27me3	H3K36me3	Dnase
0.646523	H3K9ac	H3K27me3	H3K79me2	H4K20me1
0.583619	H3K9ac	H3K27me3	H3K79me2	Dnase
0.649731	H3K9ac	H3K27me3	H4K20me1	Dnase
0.733711	H3K9ac	H3K36me3	H3K79me2	H4K20me1
0.742935	H3K9ac	H3K36me3	H3K79me2	Dnase
0.739476	H3K9ac	H3K36me3	H4K20me1	Dnase
0.606171	H3K9ac	H3K79me2	H4K20me1	Dnase
0.739509	H3K9me3	H3K27ac	H3K27me3	H3K36me3
0.574498	H3K9me3	H3K27ac	H3K27me3	H3K79me2
0.644041	H3K9me3	H3K27ac	H3K27me3	H4K20me1
0.525982	H3K9me3	H3K27ac	H3K27me3	Dnase
0.731213	H3K9me3	H3K27ac	H3K36me3	H3K79me2
0.718277	H3K9me3	H3K27ac	H3K36me3	H4K20me1
0.702726	H3K9me3	H3K27ac	H3K36me3	Dnase
0.606843	H3K9me3	H3K27ac	H3K79me2	H4K20me1
0.531568	H3K9me3	H3K27ac	H3K79me2	Dnase
0.585142	H3K9me3	H3K27ac	H4K20me1	Dnase
0.717155	H3K9me3	H3K27me3	H3K36me3	H3K79me2
0.642559	H3K9me3	H3K27me3	H3K36me3	H4K20me1
0.602936	H3K9me3	H3K27me3	H3K36me3	Dnase
0.609425	H3K9me3	H3K27me3	H3K79me2	H4K20me1
0.534483	H3K9me3	H3K27me3	H3K79me2	Dnase
0.526881	H3K9me3	H3K27me3	H4K20me1	Dnase
0.693464	H3K9me3	H3K36me3	H3K79me2	H4K20me1
0.685499	H3K9me3	H3K36me3	H3K79me2	Dnase
0.577325	H3K9me3	H3K36me3	H4K20me1	Dnase
0.561234	H3K9me3	H3K79me2	H4K20me1	Dnase
0.747488	H3K27ac	H3K27me3	H3K36me3	H3K79me2
0.74193	H3K27ac	H3K27me3	H3K36me3	H4K20me1
0.739509	H3K27ac	H3K27me3	H3K36me3	Dnase
0.64431	H3K27ac	H3K27me3	H3K79me2	H4K20me1
0.574498	H3K27ac	H3K27me3	H3K79me2	Dnase
0.644041	H3K27ac	H3K27me3	H4K20me1	Dnase
0.72506	H3K27ac	H3K36me3	H3K79me2	H4K20me1
0.731213	H3K27ac	H3K36me3	H3K79me2	Dnase
0.718277	H3K27ac	H3K36me3	H4K20me1	Dnase
0.606843	H3K27ac	H3K79me2	H4K20me1	Dnase
0.705466	H3K27me3	H3K36me3	H3K79me2	H4K20me1
0.717155	H3K27me3	H3K36me3	H3K79me2	Dnase
0.642559	H3K27me3	H3K36me3	H4K20me1	Dnase
0.609425	H3K27me3	H3K79me2	H4K20me1	Dnase
0.693464	H3K36me3	H3K79me2	H4K20me1	Dnase
[[5]]
0.512857	H3K4me1	H3K4me2	H3K4me3	H3K9ac	H3K9me3
0.524984	H3K4me1	H3K4me2	H3K4me3	H3K9ac	H3K27ac
0.561195	H3K4me1	H3K4me2	H3K4me3	H3K9ac	H3K27me3
0.735677	H3K4me1	H3K4me2	H3K4me3	H3K9ac	H3K36me3
0.524713	H3K4me1	H3K4me2	H3K4me3	H3K9ac	H3K79me2
0.604467	H3K4me1	H3K4me2	H3K4me3	H3K9ac	H4K20me1
0.512857	H3K4me1	H3K4me2	H3K4me3	H3K9ac	Dnase
0.532707	H3K4me1	H3K4me2	H3K4me3	H3K9me3	H3K27ac
0.543226	H3K4me1	H3K4me2	H3K4me3	H3K9me3	H3K27me3
0.732046	H3K4me1	H3K4me2	H3K4me3	H3K9me3	H3K36me3
0.533092	H3K4me1	H3K4me2	H3K4me3	H3K9me3	H3K79me2
0.60182	H3K4me1	H3K4me2	H3K4me3	H3K9me3	H4K20me1
0.484724	H3K4me1	H3K4me2	H3K4me3	H3K9me3	Dnase
0.549836	H3K4me1	H3K4me2	H3K4me3	H3K27ac	H3K27me3
0.735112	H3K4me1	H3K4me2	H3K4me3	H3K27ac	H3K36me3
0.546874	H3K4me1	H3K4me2	H3K4me3	H3K27ac	H3K79me2
0.630303	H3K4me1	H3K4me2	H3K4me3	H3K27ac	H4K20me1
0.532707	H3K4me1	H3K4me2	H3K4me3	H3K27ac	Dnase
0.755789	H3K4me1	H3K4me2	H3K4me3	H3K27me3	H3K36me3
0.565764	H3K4me1	H3K4me2	H3K4me3	H3K27me3	H3K79me2
0.640177	H3K4me1	H3K4me2	H3K4me3	H3K27me3	H4K20me1
0.543226	H3K4me1	H3K4me2	H3K4me3	H3K27me3	Dnase
0.736003	H3K4me1	H3K4me2	H3K4me3	H3K36me3	H3K79me2
0.726447	H3K4me1	H3K4me2	H3K4me3	H3K36me3	H4K20me1
0.732046	H3K4me1	H3K4me2	H3K4me3	H3K36me3	Dnase
0.610318	H3K4me1	H3K4me2	H3K4me3	H3K79me2	H4K20me1
0.533092	H3K4me1	H3K4me2	H3K4me3	H3K79me2	Dnase
0.60182	H3K4me1	H3K4me2	H3K4me3	H4K20me1	Dnase
0.534837	H3K4me1	H3K4me2	H3K9ac	H3K9me3	H3K27ac
0.567094	H3K4me1	H3K4me2	H3K9ac	H3K9me3	H3K27me3
0.743397	H3K4me1	H3K4me2	H3K9ac	H3K9me3	H3K36me3
0.537106	H3K4me1	H3K4me2	H3K9ac	H3K9me3	H3K79me2
0.61536	H3K4me1	H3K4me2	H3K9ac	H3K9me3	H4K20me1
0.503314	H3K4me1	H3K4me2	H3K9ac	H3K9me3	Dnase
0.566745	H3K4me1	H3K4me2	H3K9ac	H3K27ac	H3K27me3
0.738313	H3K4me1	H3K4me2	H3K9ac	H3K27ac	H3K36me3
0.544845	H3K4me1	H3K4me2	H3K9ac	H3K27ac	H3K79me2
0.630062	H3K4me1	H3K4me2	H3K9ac	H3K27ac	H4K20me1
0.534837	H3K4me1	H3K4me2	H3K9ac	H3K27ac	Dnase
0.756017	H3K4me1	H3K4me2	H3K9ac	H3K27me3	H3K36me3
0.579379	H3K4me1	H3K4me2	H3K9ac	H3K27me3	H3K79me2
0.648632	H3K4me1	H3K4me2	H3K9ac	H3K27me3	H4K20me1
0.567094	H3K4me1	H3K4me2	H3K9ac	H3K27me3	Dnase
0.73757	H3K4me1	H3K4me2	H3K9ac	H3K36me3	H3K79me2
0.736892	H3K4me1	H3K4me2	H3K9ac	H3K36me3	H4K20me1
0.743397	H3K4me1	H3K4me2	H3K9ac	H3K36me3	Dnase
0.613538	H3K4me1	H3K4me2	H3K9ac	H3K79me2	H4K20me1
0.537106	H3K4me1	H3K4me2	H3K9ac	H3K79me2	Dnase
0.61536	H3K4me1	H3K4me2	H3K9ac	H4K20me1	Dnase
0.539484	H3K4me1	H3K4me2	H3K9me3	H3K27ac	H3K27me3
0.72744	H3K4me1	H3K4me2	H3K9me3	H3K27ac	H3K36me3
0.554712	H3K4me1	H3K4me2	H3K9me3	H3K27ac	H3K79me2
0.631978	H3K4me1	H3K4me2	H3K9me3	H3K27ac	H4K20me1
0.505333	H3K4me1	H3K4me2	H3K9me3	H3K27ac	Dnase
0.754987	H3K4me1	H3K4me2	H3K9me3	H3K27me3	H3K36me3
0.569259	H3K4me1	H3K4me2	H3K9me3	H3K27me3	H3K79me2
0.636052	H3K4me1	H3K4me2	H3K9me3	H3K27me3	H4K20me1
0.510132	H3K4me1	H3K4me2	H3K9me3	H3K27me3	Dnase
0.732513	H3K4me1	H3K4me2	H3K9me3	H3K36me3	H3K79me2
0.683484	H3K4me1	H3K4me2	H3K9me3	H3K36me3	H4K20me1
0.669732	H3K4me1	H3K4me2	H3K9me3	H3K36me3	Dnase
0.611201	H3K4me1	H3K4me2	H3K9me3	H3K79me2	H4K20me1
0.514957	H3K4me1	H3K4me2	H3K9me3	H3K79me2	Dnase
0.535708	H3K4me1	H3K4me2	H3K9me3	H4K20me1	Dnase
0.750604	H3K4me1	H3K4me2	H3K27ac	H3K27me3	H3K36me3
0.571052	H3K4me1	H3K4me2	H3K27ac	H3K27me3	H3K79me2
0.64823	H3K4me1	H3K4me2	H3K27ac	H3K27me3	H4K20me1
0.539484	H3K4me1	H3K4me2	H3K27ac	H3K27me3	Dnase
0.737878	H3K4me1	H3K4me2	H3K27ac	H3K36me3	H3K79me2
0.728937	H3K4me1	H3K4me2	H3K27ac	H3K36me3	H4K20me1
0.72744	H3K4me1	H3K4me2	H3K27ac	H3K36me3	Dnase
0.636197	H3K4me1	H3K4me2	H3K27ac	H3K79me2	H4K20me1
0.554712	H3K4me1	H3K4me2	H3K27ac	H3K79me2	Dnase
0.631978	H3K4me1	H3K4me2	H3K27ac	H4K20me1	Dnase
0.760102	H3K4me1	H3K4me2	H3K27me3	H3K36me3	H3K79me2
0.75335	H3K4me1	H3K4me2	H3K27me3	H3K36me3	H4K20me1
0.754987	H3K4me1	H3K4me2	H3K27me3	H3K36me3	Dnase
0.643171	H3K4me1	H3K4me2	H3K27me3	H3K79me2	H4K20me1
0.569259	H3K4me1	H3K4me2	H3K27me3	H3K79me2	Dnase
0.636052	H3K4me1	H3K4me2	H3K27me3	H4K20me1	Dnase
0.72848	H3K4me1	H3K4me2	H3K36me3	H3K79me2	H4K20me1
0.732513	H3K4me1	H3K4me2	H3K36me3	H3K79me2	Dnase
0.683484	H3K4me1	H3K4me2	H3K36me3	H4K20me1	Dnase
0.611201	H3K4me1	H3K4me2	H3K79me2	H4K20me1	Dnase
0.523965	H3K4me1	H3K4me3	H3K9ac	H3K9me3	H3K27ac
0.57092	H3K4me1	H3K4me3	H3K9ac	H3K9me3	H3K27me3
0.747412	H3K4me1	H3K4me3	H3K9ac	H3K9me3	H3K36me3
0.533327	H3K4me1	H3K4me3	H3K9ac	H3K9me3	H3K79me2
0.612138	H3K4me1	H3K4me3	H3K9ac	H3K9me3	H4K20me1
0.498235	H3K4me1	H3K4me3	H3K9ac	H3K9me3	Dnase
0.566846	H3K4me1	H3K4me3	H3K9ac	H3K27ac	H3K27me3
0.740191	H3K4me1	H3K4me3	H3K9ac	H3K27ac	H3K36me3
0.532911	H3K4me1	H3K4me3	H3K9ac	H3K27ac	H3K79me2
0.620762	H3K4me1	H3K4me3	H3K9ac	H3K27ac	H4K20me1
0.523965	H3K4me1	H3K4me3	H3K9ac	H3K27ac	Dnase
0.757063	H3K4me1	H3K4me3	H3K9ac	H3K27me3	H3K36me3
0.581736	H3K4me1	H3K4me3	H3K9ac	H3K27me3	H3K79me2
0.650605	H3K4me1	H3K4me3	H3K9ac	H3K27me3	H4K20me1
0.57092	H3K4me1	H3K4me3	H3K9ac	H3K27me3	Dnase
0.740233	H3K4me1	H3K4me3	H3K9ac	H3K36me3	H3K79me2
0.738553	H3K4me1	H3K4me3	H3K9ac	H3K36me3	H4K20me1
0.747412	H3K4me1	H3K4me3	H3K9ac	H3K36me3	Dnase
0.608763	H3K4me1	H3K4me3	H3K9ac	H3K79me2	H4K20me1
0.533327	H3K4me1	H3K4me3	H3K9ac	H3K79me2	Dnase
0.612138	H3K4me1	H3K4me3	H3K9ac	H4K20me1	Dnase
0.555734	H3K4me1	H3K4me3	H3K9me3	H3K27ac	H3K27me3
0.742423	H3K4me1	H3K4me3	H3K9me3	H3K27ac	H3K36me3
0.549799	H3K4me1	H3K4me3	H3K9me3	H3K27ac	H3K79me2
0.63059	H3K4me1	H3K4me3	H3K9me3	H3K27ac	H4K20me1
0.510222	H3K4me1	H3K4me3	H3K9me3	H3K27ac	Dnase
0.765864	H3K4me1	H3K4me3	H3K9me3	H3K27me3	H3K36me3
0.580583	H3K4me1	H3K4me3	H3K9me3	H3K27me3	H3K79me2
0.649625	H3K4me1	H3K4me3	H3K9me3	H3K27me3	H4K20me1
0.537755	H3K4me1	H3K4me3	H3K9me3	H3K27me3	Dnase
0.746663	H3K4me1	H3K4me3	H3K9me3	H3K36me3	H3K79me2
0.733292	H3K4me1	H3K4me3	H3K9me3	H3K36me3	H4K20me1
0.724754	H3K4me1	H3K4me3	H3K9me3	H3K36me3	Dnase
0.61701	H3K4me1	H3K4me3	H3K9me3	H3K79me2	H4K20me1
0.52297	H3K4me1	H3K4me3	H3K9me3	H3K79me2	Dnase
0.585359	H3K4me1	H3K4me3	H3K9me3	H4K20me1	Dnase
0.758051	H3K4me1	H3K4me3	H3K27ac	H3K27me3	H3K36me3
0.574608	H3K4me1	H3K4me3	H3K27ac	H3K27me3	H3K79me2
0.65373	H3K4me1	H3K4me3	H3K27ac	H3K27me3	H4K20me1
0.555734	H3K4me1	H3K4me3	H3K27ac	H3K27me3	Dnase
0.744807	H3K4me1	H3K4me3	H3K27ac	H3K36me3	H3K79me2
0.738802	H3K4me1	H3K4me3	H3K27ac	H3K36me3	H4K20me1
0.742423	H3K4me1	H3K4me3	H3K27ac	H3K36me3	Dnase
0.631466	H3K4me1	H3K4me3	H3K27ac	H3K79me2	H4K20me1
0.549799	H3K4me1	H3K4me3	H3K27ac	H3K79me2	Dnase
0.63059	H3K4me1	H3K4me3	H3K27ac	H4K20me1	Dnase
0.762425	H3K4me1	H3K4me3	H3K27me3	H3K36me3	H3K79me2
0.760832	H3K4me1	H3K4me3	H3K27me3	H3K36me3	H4K20me1
0.765864	H3K4me1	H3K4me3	H3K27me3	H3K36me3	Dnase
0.649527	H3K4me1	H3K4me3	H3K27me3	H3K79me2	H4K20me1
0.580583	H3K4me1	H3K4me3	H3K27me3	H3K79me2	Dnase
0.649625	H3K4me1	H3K4me3	H3K27me3	H4K20me1	Dnase
0.741621	H3K4me1	H3K4me3	H3K36me3	H3K79me2	H4K20me1
0.746663	H3K4me1	H3K4me3	H3K36me3	H3K79me2	Dnase
0.733292	H3K4me1	H3K4me3	H3K36me3	H4K20me1	Dnase
0.61701	H3K4me1	H3K4me3	H3K79me2	H4K20me1	Dnase
0.573541	H3K4me1	H3K9ac	H3K9me3	H3K27ac	H3K27me3
0.746669	H3K4me1	H3K9ac	H3K9me3	H3K27ac	H3K36me3
0.548962	H3K4me1	H3K9ac	H3K9me3	H3K27ac	H3K79me2
0.628864	H3K4me1	H3K9ac	H3K9me3	H3K27ac	H4K20me1
0.51747	H3K4me1	H3K9ac	H3K9me3	H3K27ac	Dnase
0.758279	H3K4me1	H3K9ac	H3K9me3	H3K27me3	H3K36me3
0.587889	H3K4me1	H3K9ac	H3K9me3	H3K27me3	H3K79me2
0.652735	H3K4me1	H3K9ac	H3K9me3	H3K27me3	H4K20me1
0.560254	H3K4me1	H3K9ac	H3K9me3	H3K27me3	Dnase
0.745333	H3K4me1	H3K9ac	H3K9me3	H3K36me3	H3K79me2
0.741356	H3K4me1	H3K9ac	H3K9me3	H3K36me3	H4K20me1
0.733429	H3K4me1	H3K9ac	H3K9me3	H3K36me3	Dnase
0.613602	H3K4me1	H3K9ac	H3K9me3	H3K79me2	H4K20me1
0.528616	H3K4me1	H3K9ac	H3K9me3	H3K79me2	Dnase
0.59659	H3K4me1	H3K9ac	H3K9me3	H4K20me1	Dnase
0.752062	H3K4me1	H3K9ac	H3K27ac	H3K27me3	H3K36me3
0.582928	H3K4me1	H3K9ac	H3K27ac	H3K27me3	H3K79me2
0.654233	H3K4me1	H3K9ac	H3K27ac	H3K27me3	H4K20me1
0.573541	H3K4me1	H3K9ac	H3K27ac	H3K27me3	Dnase
0.742035	H3K4me1	H3K9ac	H3K27ac	H3K36me3	H3K79me2
0.741481	H3K4me1	H3K9ac	H3K27ac	H3K36me3	H4K20me1
0.746669	H3K4me1	H3K9ac	H3K27ac	H3K36me3	Dnase
0.620123	H3K4me1	H3K9ac	H3K27ac	H3K79me2	H4K20me1
0.548962	H3K4me1	H3K9ac	H3K27ac	H3K79me2	Dnase
0.628864	H3K4me1	H3K9ac	H3K27ac	H4K20me1	Dnase
0.752639	H3K4me1	H3K9ac	H3K27me3	H3K36me3	H3K79me2
0.753094	H3K4me1	H3K9ac	H3K27me3	H3K36me3	H4K20me1
0.758279	H3K4me1	H3K9ac	H3K27me3	H3K36me3	Dnase
0.648912	H3K4me1	H3K9ac	H3K27me3	H3K79me2	H4K20me1
0.587889	H3K4me1	H3K9ac	H3K27me3	H3K79me2	Dnase
0.652735	H3K4me1	H3K9ac	H3K27me3	H4K20me1	Dnase
0.736708	H3K4me1	H3K9ac	H3K36me3	H3K79me2	H4K20me1
0.745333	H3K4me1	H3K9ac	H3K36me3	H3K79me2	Dnase
0.741356	H3K4me1	H3K9ac	H3K36me3	H4K20me1	Dnase
0.613602	H3K4me1	H3K9ac	H3K79me2	H4K20me1	Dnase
0.743741	H3K4me1	H3K9me3	H3K27ac	H3K27me3	H3K36me3
0.579688	H3K4me1	H3K9me3	H3K27ac	H3K27me3	H3K79me2
0.651637	H3K4me1	H3K9me3	H3K27ac	H3K27me3	H4K20me1
0.53024	H3K4me1	H3K9me3	H3K27ac	H3K27me3	Dnase
0.740112	H3K4me1	H3K9me3	H3K27ac	H3K36me3	H3K79me2
0.72992	H3K4me1	H3K9me3	H3K27ac	H3K36me3	H4K20me1
0.712629	H3K4me1	H3K9me3	H3K27ac	H3K36me3	Dnase
0.631128	H3K4me1	H3K9me3	H3K27ac	H3K79me2	H4K20me1
0.544721	H3K4me1	H3K9me3	H3K27ac	H3K79me2	Dnase
0.612044	H3K4me1	H3K9me3	H3K27ac	H4K20me1	Dnase
0.723639	H3K4me1	H3K9me3	H3K27me3	H3K36me3	H3K79me2
0.65949	H3K4me1	H3K9me3	H3K27me3	H3K36me3	H4K20me1
0.629348	H3K4me1	H3K9me3	H3K27me3	H3K36me3	Dnase
0.615354	H3K4me1	H3K9me3	H3K27me3	H3K79me2	H4K20me1
0.543574	H3K4me1	H3K9me3	H3K27me3	H3K79me2	Dnase
0.544111	H3K4me1	H3K9me3	H3K27me3	H4K20me1	Dnase
0.701015	H3K4me1	H3K9me3	H3K36me3	H3K79me2	H4K20me1
0.693638	H3K4me1	H3K9me3	H3K36me3	H3K79me2	Dnase
0.59226	H3K4me1	H3K9me3	H3K36me3	H4K20me1	Dnase
0.5729	H3K4me1	H3K9me3	H3K79me2	H4K20me1	Dnase
0.751807	H3K4me1	H3K27ac	H3K27me3	H3K36me3	H3K79me2
0.74668	H3K4me1	H3K27ac	H3K27me3	H3K36me3	H4K20me1
0.743744	H3K4me1	H3K27ac	H3K27me3	H3K36me3	Dnase
0.652165	H3K4me1	H3K27ac	H3K27me3	H3K79me2	H4K20me1
0.579688	H3K4me1	H3K27ac	H3K27me3	H3K79me2	Dnase
0.651637	H3K4me1	H3K27ac	H3K27me3	H4K20me1	Dnase
0.736321	H3K4me1	H3K27ac	H3K36me3	H3K79me2	H4K20me1
0.74011	H3K4me1	H3K27ac	H3K36me3	H3K79me2	Dnase
0.72992	H3K4me1	H3K27ac	H3K36me3	H4K20me1	Dnase
0.631128	H3K4me1	H3K27ac	H3K79me2	H4K20me1	Dnase
0.713068	H3K4me1	H3K27me3	H3K36me3	H3K79me2	H4K20me1
0.723639	H3K4me1	H3K27me3	H3K36me3	H3K79me2	Dnase
0.65949	H3K4me1	H3K27me3	H3K36me3	H4K20me1	Dnase
0.615354	H3K4me1	H3K27me3	H3K79me2	H4K20me1	Dnase
0.701015	H3K4me1	H3K36me3	H3K79me2	H4K20me1	Dnase
0.540822	H3K4me2	H3K4me3	H3K9ac	H3K9me3	H3K27ac
0.572166	H3K4me2	H3K4me3	H3K9ac	H3K9me3	H3K27me3
0.750189	H3K4me2	H3K4me3	H3K9ac	H3K9me3	H3K36me3
0.541025	H3K4me2	H3K4me3	H3K9ac	H3K9me3	H3K79me2
0.619661	H3K4me2	H3K4me3	H3K9ac	H3K9me3	H4K20me1
0.509448	H3K4me2	H3K4me3	H3K9ac	H3K9me3	Dnase
0.572938	H3K4me2	H3K4me3	H3K9ac	H3K27ac	H3K27me3
0.744163	H3K4me2	H3K4me3	H3K9ac	H3K27ac	H3K36me3
0.548103	H3K4me2	H3K4me3	H3K9ac	H3K27ac	H3K79me2
0.631375	H3K4me2	H3K4me3	H3K9ac	H3K27ac	H4K20me1
0.540822	H3K4me2	H3K4me3	H3K9ac	H3K27ac	Dnase
0.757964	H3K4me2	H3K4me3	H3K9ac	H3K27me3	H3K36me3
0.582568	H3K4me2	H3K4me3	H3K9ac	H3K27me3	H3K79me2
0.650981	H3K4me2	H3K4me3	H3K9ac	H3K27me3	H4K20me1
0.572166	H3K4me2	H3K4me3	H3K9ac	H3K27me3	Dnase
0.743276	H3K4me2	H3K4me3	H3K9ac	H3K36me3	H3K79me2
0.744281	H3K4me2	H3K4me3	H3K9ac	H3K36me3	H4K20me1
0.750189	H3K4me2	H3K4me3	H3K9ac	H3K36me3	Dnase
0.617086	H3K4me2	H3K4me3	H3K9ac	H3K79me2	H4K20me1
0.541025	H3K4me2	H3K4me3	H3K9ac	H3K79me2	Dnase
0.619661	H3K4me2	H3K4me3	H3K9ac	H4K20me1	Dnase
0.560904	H3K4me2	H3K4me3	H3K9me3	H3K27ac	H3K27me3
0.746484	H3K4me2	H3K4me3	H3K9me3	H3K27ac	H3K36me3
0.561241	H3K4me2	H3K4me3	H3K9me3	H3K27ac	H3K79me2
0.640058	H3K4me2	H3K4me3	H3K9me3	H3K27ac	H4K20me1
0.529831	H3K4me2	H3K4me3	H3K9me3	H3K27ac	Dnase
0.765598	H3K4me2	H3K4me3	H3K9me3	H3K27me3	H3K36me3
0.578833	H3K4me2	H3K4me3	H3K9me3	H3K27me3	H3K79me2
0.64849	H3K4me2	H3K4me3	H3K9me3	H3K27me3	H4K20me1
0.533794	H3K4me2	H3K4me3	H3K9me3	H3K27me3	Dnase
0.747645	H3K4me2	H3K4me3	H3K9me3	H3K36me3	H3K79me2
0.736507	H3K4me2	H3K4me3	H3K9me3	H3K36me3	H4K20me1
0.728379	H3K4me2	H3K4me3	H3K9me3	H3K36me3	Dnase
0.622134	H3K4me2	H3K4me3	H3K9me3	H3K79me2	H4K20me1
0.528754	H3K4me2	H3K4me3	H3K9me3	H3K79me2	Dnase
0.596105	H3K4me2	H3K4me3	H3K9me3	H4K20me1	Dnase
0.757687	H3K4me2	H3K4me3	H3K27ac	H3K27me3	H3K36me3
0.58032	H3K4me2	H3K4me3	H3K27ac	H3K27me3	H3K79me2
0.655332	H3K4me2	H3K4me3	H3K27ac	H3K27me3	H4K20me1
0.560904	H3K4me2	H3K4me3	H3K27ac	H3K27me3	Dnase
0.746972	H3K4me2	H3K4me3	H3K27ac	H3K36me3	H3K79me2
0.74403	H3K4me2	H3K4me3	H3K27ac	H3K36me3	H4K20me1
0.746484	H3K4me2	H3K4me3	H3K27ac	H3K36me3	Dnase
0.639548	H3K4me2	H3K4me3	H3K27ac	H3K79me2	H4K20me1
0.561241	H3K4me2	H3K4me3	H3K27ac	H3K79me2	Dnase
0.640058	H3K4me2	H3K4me3	H3K27ac	H4K20me1	Dnase
0.763658	H3K4me2	H3K4me3	H3K27me3	H3K36me3	H3K79me2
0.761664	H3K4me2	H3K4me3	H3K27me3	H3K36me3	H4K20me1
0.765598	H3K4me2	H3K4me3	H3K27me3	H3K36me3	Dnase
0.649564	H3K4me2	H3K4me3	H3K27me3	H3K79me2	H4K20me1
0.578833	H3K4me2	H3K4me3	H3K27me3	H3K79me2	Dnase
0.64849	H3K4me2	H3K4me3	H3K27me3	H4K20me1	Dnase
0.745056	H3K4me2	H3K4me3	H3K36me3	H3K79me2	H4K20me1
0.747645	H3K4me2	H3K4me3	H3K36me3	H3K79me2	Dnase
0.736507	H3K4me2	H3K4me3	H3K36me3	H4K20me1	Dnase
0.62214	H3K4me2	H3K4me3	H3K79me2	H4K20me1	Dnase
0.57797	H3K4me2	H3K9ac	H3K9me3	H3K27ac	H3K27me3
0.749483	H3K4me2	H3K9ac	H3K9me3	H3K27ac	H3K36me3
0.557865	H3K4me2	H3K9ac	H3K9me3	H3K27ac	H3K79me2
0.638188	H3K4me2	H3K9ac	H3K9me3	H3K27ac	H4K20me1
0.531273	H3K4me2	H3K9ac	H3K9me3	H3K27ac	Dnase
0.766041	H3K4me2	H3K9ac	H3K9me3	H3K27me3	H3K36me3
0.591168	H3K4me2	H3K9ac	H3K9me3	H3K27me3	H3K79me2
0.656406	H3K4me2	H3K9ac	H3K9me3	H3K27me3	H4K20me1
0.564056	H3K4me2	H3K9ac	H3K9me3	H3K27me3	Dnase
0.751193	H3K4me2	H3K9ac	H3K9me3	H3K36me3	H3K79me2
0.749123	H3K4me2	H3K9ac	H3K9me3	H3K36me3	H4K20me1
0.74012	H3K4me2	H3K9ac	H3K9me3	H3K36me3	Dnase
0.624402	H3K4me2	H3K9ac	H3K9me3	H3K79me2	H4K20me1
0.53426	H3K4me2	H3K9ac	H3K9me3	H3K79me2	Dnase
0.611575	H3K4me2	H3K9ac	H3K9me3	H4K20me1	Dnase
0.756348	H3K4me2	H3K9ac	H3K27ac	H3K27me3	H3K36me3
0.587684	H3K4me2	H3K9ac	H3K27ac	H3K27me3	H3K79me2
0.6551	H3K4me2	H3K9ac	H3K27ac	H3K27me3	H4K20me1
0.57797	H3K4me2	H3K9ac	H3K27ac	H3K27me3	Dnase
0.745247	H3K4me2	H3K9ac	H3K27ac	H3K36me3	H3K79me2
0.746965	H3K4me2	H3K9ac	H3K27ac	H3K36me3	H4K20me1
0.749483	H3K4me2	H3K9ac	H3K27ac	H3K36me3	Dnase
0.633028	H3K4me2	H3K9ac	H3K27ac	H3K79me2	H4K20me1
0.557865	H3K4me2	H3K9ac	H3K27ac	H3K79me2	Dnase
0.638188	H3K4me2	H3K9ac	H3K27ac	H4K20me1	Dnase
0.76136	H3K4me2	H3K9ac	H3K27me3	H3K36me3	H3K79me2
0.762616	H3K4me2	H3K9ac	H3K27me3	H3K36me3	H4K20me1
0.766041	H3K4me2	H3K9ac	H3K27me3	H3K36me3	Dnase
0.65357	H3K4me2	H3K9ac	H3K27me3	H3K79me2	H4K20me1
0.591168	H3K4me2	H3K9ac	H3K27me3	H3K79me2	Dnase
0.656406	H3K4me2	H3K9ac	H3K27me3	H4K20me1	Dnase
0.746013	H3K4me2	H3K9ac	H3K36me3	H3K79me2	H4K20me1
0.751193	H3K4me2	H3K9ac	H3K36me3	H3K79me2	Dnase
0.749123	H3K4me2	H3K9ac	H3K36me3	H4K20me1	Dnase
0.624402	H3K4me2	H3K9ac	H3K79me2	H4K20me1	Dnase
0.758228	H3K4me2	H3K9me3	H3K27ac	H3K27me3	H3K36me3
0.582244	H3K4me2	H3K9me3	H3K27ac	H3K27me3	H3K79me2
0.653098	H3K4me2	H3K9me3	H3K27ac	H3K27me3	H4K20me1
0.535923	H3K4me2	H3K9me3	H3K27ac	H3K27me3	Dnase
0.745018	H3K4me2	H3K9me3	H3K27ac	H3K36me3	H3K79me2
0.733813	H3K4me2	H3K9me3	H3K27ac	H3K36me3	H4K20me1
0.720694	H3K4me2	H3K9me3	H3K27ac	H3K36me3	Dnase
0.640074	H3K4me2	H3K9me3	H3K27ac	H3K79me2	H4K20me1
0.548634	H3K4me2	H3K9me3	H3K27ac	H3K79me2	Dnase
0.621215	H3K4me2	H3K9me3	H3K27ac	H4K20me1	Dnase
0.768431	H3K4me2	H3K9me3	H3K27me3	H3K36me3	H3K79me2
0.759802	H3K4me2	H3K9me3	H3K27me3	H3K36me3	H4K20me1
0.751619	H3K4me2	H3K9me3	H3K27me3	H3K36me3	Dnase
0.65019	H3K4me2	H3K9me3	H3K27me3	H3K79me2	H4K20me1
0.56552	H3K4me2	H3K9me3	H3K27me3	H3K79me2	Dnase
0.631873	H3K4me2	H3K9me3	H3K27me3	H4K20me1	Dnase
0.737834	H3K4me2	H3K9me3	H3K36me3	H3K79me2	H4K20me1
0.727433	H3K4me2	H3K9me3	H3K36me3	H3K79me2	Dnase
0.671778	H3K4me2	H3K9me3	H3K36me3	H4K20me1	Dnase
0.605116	H3K4me2	H3K9me3	H3K79me2	H4K20me1	Dnase
0.761812	H3K4me2	H3K27ac	H3K27me3	H3K36me3	H3K79me2
0.757208	H3K4me2	H3K27ac	H3K27me3	H3K36me3	H4K20me1
0.758228	H3K4me2	H3K27ac	H3K27me3	H3K36me3	Dnase
0.654265	H3K4me2	H3K27ac	H3K27me3	H3K79me2	H4K20me1
0.582244	H3K4me2	H3K27ac	H3K27me3	H3K79me2	Dnase
0.653098	H3K4me2	H3K27ac	H3K27me3	H4K20me1	Dnase
0.744209	H3K4me2	H3K27ac	H3K36me3	H3K79me2	H4K20me1
0.745018	H3K4me2	H3K27ac	H3K36me3	H3K79me2	Dnase
0.733813	H3K4me2	H3K27ac	H3K36me3	H4K20me1	Dnase
0.640074	H3K4me2	H3K27ac	H3K79me2	H4K20me1	Dnase
0.764656	H3K4me2	H3K27me3	H3K36me3	H3K79me2	H4K20me1
0.768431	H3K4me2	H3K27me3	H3K36me3	H3K79me2	Dnase
0.759802	H3K4me2	H3K27me3	H3K36me3	H4K20me1	Dnase
0.65019	H3K4me2	H3K27me3	H3K79me2	H4K20me1	Dnase
0.737834	H3K4me2	H3K36me3	H3K79me2	H4K20me1	Dnase
0.578143	H3K4me3	H3K9ac	H3K9me3	H3K27ac	H3K27me3
0.752817	H3K4me3	H3K9ac	H3K9me3	H3K27ac	H3K36me3
0.545242	H3K4me3	H3K9ac	H3K9me3	H3K27ac	H3K79me2
0.627339	H3K4me3	H3K9ac	H3K9me3	H3K27ac	H4K20me1
0.518176	H3K4me3	H3K9ac	H3K9me3	H3K27ac	Dnase
0.767387	H3K4me3	H3K9ac	H3K9me3	H3K27me3	H3K36me3
0.592004	H3K4me3	H3K9ac	H3K9me3	H3K27me3	H3K79me2
0.658574	H3K4me3	H3K9ac	H3K9me3	H3K27me3	H4K20me1
0.565086	H3K4me3	H3K9ac	H3K9me3	H3K27me3	Dnase
0.754139	H3K4me3	H3K9ac	H3K9me3	H3K36me3	H3K79me2
0.752183	H3K4me3	H3K9ac	H3K9me3	H3K36me3	H4K20me1
0.743644	H3K4me3	H3K9ac	H3K9me3	H3K36me3	Dnase
0.621289	H3K4me3	H3K9ac	H3K9me3	H3K79me2	H4K20me1
0.52936	H3K4me3	H3K9ac	H3K9me3	H3K79me2	Dnase
0.606982	H3K4me3	H3K9ac	H3K9me3	H4K20me1	Dnase
0.758961	H3K4me3	H3K9ac	H3K27ac	H3K27me3	H3K36me3
0.585999	H3K4me3	H3K9ac	H3K27ac	H3K27me3	H3K79me2
0.654691	H3K4me3	H3K9ac	H3K27ac	H3K27me3	H4K20me1
0.578143	H3K4me3	H3K9ac	H3K27ac	H3K27me3	Dnase
0.747305	H3K4me3	H3K9ac	H3K27ac	H3K36me3	H3K79me2
0.747971	H3K4me3	H3K9ac	H3K27ac	H3K36me3	H4K20me1
0.752817	H3K4me3	H3K9ac	H3K27ac	H3K36me3	Dnase
0.621425	H3K4me3	H3K9ac	H3K27ac	H3K79me2	H4K20me1
0.545242	H3K4me3	H3K9ac	H3K27ac	H3K79me2	Dnase
0.627339	H3K4me3	H3K9ac	H3K27ac	H4K20me1	Dnase
0.761293	H3K4me3	H3K9ac	H3K27me3	H3K36me3	H3K79me2
0.763201	H3K4me3	H3K9ac	H3K27me3	H3K36me3	H4K20me1
0.767387	H3K4me3	H3K9ac	H3K27me3	H3K36me3	Dnase
0.656012	H3K4me3	H3K9ac	H3K27me3	H3K79me2	H4K20me1
0.592004	H3K4me3	H3K9ac	H3K27me3	H3K79me2	Dnase
0.658574	H3K4me3	H3K9ac	H3K27me3	H4K20me1	Dnase
0.747249	H3K4me3	H3K9ac	H3K36me3	H3K79me2	H4K20me1
0.754139	H3K4me3	H3K9ac	H3K36me3	H3K79me2	Dnase
0.752183	H3K4me3	H3K9ac	H3K36me3	H4K20me1	Dnase
0.621289	H3K4me3	H3K9ac	H3K79me2	H4K20me1	Dnase
0.767645	H3K4me3	H3K9me3	H3K27ac	H3K27me3	H3K36me3
0.588123	H3K4me3	H3K9me3	H3K27ac	H3K27me3	H3K79me2
0.660371	H3K4me3	H3K9me3	H3K27ac	H3K27me3	H4K20me1
0.552112	H3K4me3	H3K9me3	H3K27ac	H3K27me3	Dnase
0.75431	H3K4me3	H3K9me3	H3K27ac	H3K36me3	H3K79me2
0.747265	H3K4me3	H3K9me3	H3K27ac	H3K36me3	H4K20me1
0.738626	H3K4me3	H3K9me3	H3K27ac	H3K36me3	Dnase
0.633922	H3K4me3	H3K9me3	H3K27ac	H3K79me2	H4K20me1
0.541411	H3K4me3	H3K9me3	H3K27ac	H3K79me2	Dnase
0.617153	H3K4me3	H3K9me3	H3K27ac	H4K20me1	Dnase
0.771783	H3K4me3	H3K9me3	H3K27me3	H3K36me3	H3K79me2
0.76892	H3K4me3	H3K9me3	H3K27me3	H3K36me3	H4K20me1
0.761726	H3K4me3	H3K9me3	H3K27me3	H3K36me3	Dnase
0.657859	H3K4me3	H3K9me3	H3K27me3	H3K79me2	H4K20me1
0.575181	H3K4me3	H3K9me3	H3K27me3	H3K79me2	Dnase
0.645512	H3K4me3	H3K9me3	H3K27me3	H4K20me1	Dnase
0.751328	H3K4me3	H3K9me3	H3K36me3	H3K79me2	H4K20me1
0.742686	H3K4me3	H3K9me3	H3K36me3	H3K79me2	Dnase
0.728252	H3K4me3	H3K9me3	H3K36me3	H4K20me1	Dnase
0.611069	H3K4me3	H3K9me3	H3K79me2	H4K20me1	Dnase
0.766132	H3K4me3	H3K27ac	H3K27me3	H3K36me3	H3K79me2
0.764906	H3K4me3	H3K27ac	H3K27me3	H3K36me3	H4K20me1
0.767645	H3K4me3	H3K27ac	H3K27me3	H3K36me3	Dnase
0.658729	H3K4me3	H3K27ac	H3K27me3	H3K79me2	H4K20me1
0.588123	H3K4me3	H3K27ac	H3K27me3	H3K79me2	Dnase
0.660371	H3K4me3	H3K27ac	H3K27me3	H4K20me1	Dnase
0.751664	H3K4me3	H3K27ac	H3K36me3	H3K79me2	H4K20me1
0.75431	H3K4me3	H3K27ac	H3K36me3	H3K79me2	Dnase
0.747265	H3K4me3	H3K27ac	H3K36me3	H4K20me1	Dnase
0.633922	H3K4me3	H3K27ac	H3K79me2	H4K20me1	Dnase
0.766858	H3K4me3	H3K27me3	H3K36me3	H3K79me2	H4K20me1
0.771783	H3K4me3	H3K27me3	H3K36me3	H3K79me2	Dnase
0.76892	H3K4me3	H3K27me3	H3K36me3	H4K20me1	Dnase
0.657859	H3K4me3	H3K27me3	H3K79me2	H4K20me1	Dnase
0.751328	H3K4me3	H3K36me3	H3K79me2	H4K20me1	Dnase
0.762008	H3K9ac	H3K9me3	H3K27ac	H3K27me3	H3K36me3
0.592715	H3K9ac	H3K9me3	H3K27ac	H3K27me3	H3K79me2
0.660191	H3K9ac	H3K9me3	H3K27ac	H3K27me3	H4K20me1
0.569796	H3K9ac	H3K9me3	H3K27ac	H3K27me3	Dnase
0.752415	H3K9ac	H3K9me3	H3K27ac	H3K36me3	H3K79me2
0.751827	H3K9ac	H3K9me3	H3K27ac	H3K36me3	H4K20me1
0.742284	H3K9ac	H3K9me3	H3K27ac	H3K36me3	Dnase
0.623873	H3K9ac	H3K9me3	H3K27ac	H3K79me2	H4K20me1
0.538466	H3K9ac	H3K9me3	H3K27ac	H3K79me2	Dnase
0.61225	H3K9ac	H3K9me3	H3K27ac	H4K20me1	Dnase
0.763794	H3K9ac	H3K9me3	H3K27me3	H3K36me3	H3K79me2
0.763387	H3K9ac	H3K9me3	H3K27me3	H3K36me3	H4K20me1
0.755695	H3K9ac	H3K9me3	H3K27me3	H3K36me3	Dnase
0.656872	H3K9ac	H3K9me3	H3K27me3	H3K79me2	H4K20me1
0.583714	H3K9ac	H3K9me3	H3K27me3	H3K79me2	Dnase
0.64951	H3K9ac	H3K9me3	H3K27me3	H4K20me1	Dnase
0.748677	H3K9ac	H3K9me3	H3K36me3	H3K79me2	H4K20me1
0.7419	H3K9ac	H3K9me3	H3K36me3	H3K79me2	Dnase
0.738343	H3K9ac	H3K9me3	H3K36me3	H4K20me1	Dnase
0.606054	H3K9ac	H3K9me3	H3K79me2	H4K20me1	Dnase
0.758325	H3K9ac	H3K27ac	H3K27me3	H3K36me3	H3K79me2
0.759193	H3K9ac	H3K27ac	H3K27me3	H3K36me3	H4K20me1
0.762008	H3K9ac	H3K27ac	H3K27me3	H3K36me3	Dnase
0.654856	H3K9ac	H3K27ac	H3K27me3	H3K79me2	H4K20me1
0.592715	H3K9ac	H3K27ac	H3K27me3	H3K79me2	Dnase
0.660191	H3K9ac	H3K27ac	H3K27me3	H4K20me1	Dnase
0.747017	H3K9ac	H3K27ac	H3K36me3	H3K79me2	H4K20me1
0.752415	H3K9ac	H3K27ac	H3K36me3	H3K79me2	Dnase
0.751828	H3K9ac	H3K27ac	H3K36me3	H4K20me1	Dnase
0.623873	H3K9ac	H3K27ac	H3K79me2	H4K20me1	Dnase
0.758124	H3K9ac	H3K27me3	H3K36me3	H3K79me2	H4K20me1
0.763794	H3K9ac	H3K27me3	H3K36me3	H3K79me2	Dnase
0.763387	H3K9ac	H3K27me3	H3K36me3	H4K20me1	Dnase
0.656872	H3K9ac	H3K27me3	H3K79me2	H4K20me1	Dnase
0.748677	H3K9ac	H3K36me3	H3K79me2	H4K20me1	Dnase
0.759535	H3K9me3	H3K27ac	H3K27me3	H3K36me3	H3K79me2
0.753467	H3K9me3	H3K27ac	H3K27me3	H3K36me3	H4K20me1
0.7387	H3K9me3	H3K27ac	H3K27me3	H3K36me3	Dnase
0.656934	H3K9me3	H3K27ac	H3K27me3	H3K79me2	H4K20me1
0.574485	H3K9me3	H3K27ac	H3K27me3	H3K79me2	Dnase
0.643805	H3K9me3	H3K27ac	H3K27me3	H4K20me1	Dnase
0.740243	H3K9me3	H3K27ac	H3K36me3	H3K79me2	H4K20me1
0.730801	H3K9me3	H3K27ac	H3K36me3	H3K79me2	Dnase
0.717871	H3K9me3	H3K27ac	H3K36me3	H4K20me1	Dnase
0.606351	H3K9me3	H3K27ac	H3K79me2	H4K20me1	Dnase
0.723282	H3K9me3	H3K27me3	H3K36me3	H3K79me2	H4K20me1
0.716588	H3K9me3	H3K27me3	H3K36me3	H3K79me2	Dnase
0.642133	H3K9me3	H3K27me3	H3K36me3	H4K20me1	Dnase
0.60895	H3K9me3	H3K27me3	H3K79me2	H4K20me1	Dnase
0.692668	H3K9me3	H3K36me3	H3K79me2	H4K20me1	Dnase
0.756646	H3K27ac	H3K27me3	H3K36me3	H3K79me2	H4K20me1
0.759535	H3K27ac	H3K27me3	H3K36me3	H3K79me2	Dnase
0.753467	H3K27ac	H3K27me3	H3K36me3	H4K20me1	Dnase
0.656934	H3K27ac	H3K27me3	H3K79me2	H4K20me1	Dnase
0.740243	H3K27ac	H3K36me3	H3K79me2	H4K20me1	Dnase
0.723282	H3K27me3	H3K36me3	H3K79me2	H4K20me1	Dnase
[[6]]
0.543389	H3K4me1	H3K4me2	H3K4me3	H3K9ac	H3K9me3	H3K27ac
0.57606	H3K4me1	H3K4me2	H3K4me3	H3K9ac	H3K9me3	H3K27me3
0.751944	H3K4me1	H3K4me2	H3K4me3	H3K9ac	H3K9me3	H3K36me3
0.544398	H3K4me1	H3K4me2	H3K4me3	H3K9ac	H3K9me3	H3K79me2
0.622502	H3K4me1	H3K4me2	H3K4me3	H3K9ac	H3K9me3	H4K20me1
0.51332	H3K4me1	H3K4me2	H3K4me3	H3K9ac	H3K9me3	Dnase
0.575779	H3K4me1	H3K4me2	H3K4me3	H3K9ac	H3K27ac	H3K27me3
0.74556	H3K4me1	H3K4me2	H3K4me3	H3K9ac	H3K27ac	H3K36me3
0.550892	H3K4me1	H3K4me2	H3K4me3	H3K9ac	H3K27ac	H3K79me2
0.636599	H3K4me1	H3K4me2	H3K4me3	H3K9ac	H3K27ac	H4K20me1
0.543389	H3K4me1	H3K4me2	H3K4me3	H3K9ac	H3K27ac	Dnase
0.759835	H3K4me1	H3K4me2	H3K4me3	H3K9ac	H3K27me3	H3K36me3
0.585949	H3K4me1	H3K4me2	H3K4me3	H3K9ac	H3K27me3	H3K79me2
0.653746	H3K4me1	H3K4me2	H3K4me3	H3K9ac	H3K27me3	H4K20me1
0.57606	H3K4me1	H3K4me2	H3K4me3	H3K9ac	H3K27me3	Dnase
0.746016	H3K4me1	H3K4me2	H3K4me3	H3K9ac	H3K36me3	H3K79me2
0.745888	H3K4me1	H3K4me2	H3K4me3	H3K9ac	H3K36me3	H4K20me1
0.751944	H3K4me1	H3K4me2	H3K4me3	H3K9ac	H3K36me3	Dnase
0.620002	H3K4me1	H3K4me2	H3K4me3	H3K9ac	H3K79me2	H4K20me1
0.544398	H3K4me1	H3K4me2	H3K4me3	H3K9ac	H3K79me2	Dnase
0.622502	H3K4me1	H3K4me2	H3K4me3	H3K9ac	H4K20me1	Dnase
0.565149	H3K4me1	H3K4me2	H3K4me3	H3K9me3	H3K27ac	H3K27me3
0.748328	H3K4me1	H3K4me2	H3K4me3	H3K9me3	H3K27ac	H3K36me3
0.564156	H3K4me1	H3K4me2	H3K4me3	H3K9me3	H3K27ac	H3K79me2
0.645554	H3K4me1	H3K4me2	H3K4me3	H3K9me3	H3K27ac	H4K20me1
0.53321	H3K4me1	H3K4me2	H3K4me3	H3K9me3	H3K27ac	Dnase
0.767602	H3K4me1	H3K4me2	H3K4me3	H3K9me3	H3K27me3	H3K36me3
0.583925	H3K4me1	H3K4me2	H3K4me3	H3K9me3	H3K27me3	H3K79me2
0.651973	H3K4me1	H3K4me2	H3K4me3	H3K9me3	H3K27me3	H4K20me1
0.543332	H3K4me1	H3K4me2	H3K4me3	H3K9me3	H3K27me3	Dnase
0.749913	H3K4me1	H3K4me2	H3K4me3	H3K9me3	H3K36me3	H3K79me2
0.740356	H3K4me1	H3K4me2	H3K4me3	H3K9me3	H3K36me3	H4K20me1
0.731112	H3K4me1	H3K4me2	H3K4me3	H3K9me3	H3K36me3	Dnase
0.625776	H3K4me1	H3K4me2	H3K4me3	H3K9me3	H3K79me2	H4K20me1
0.533049	H3K4me1	H3K4me2	H3K4me3	H3K9me3	H3K79me2	Dnase
0.601536	H3K4me1	H3K4me2	H3K4me3	H3K9me3	H4K20me1	Dnase
0.759994	H3K4me1	H3K4me2	H3K4me3	H3K27ac	H3K27me3	H3K36me3
0.5834	H3K4me1	H3K4me2	H3K4me3	H3K27ac	H3K27me3	H3K79me2
0.659421	H3K4me1	H3K4me2	H3K4me3	H3K27ac	H3K27me3	H4K20me1
0.565149	H3K4me1	H3K4me2	H3K4me3	H3K27ac	H3K27me3	Dnase
0.748834	H3K4me1	H3K4me2	H3K4me3	H3K27ac	H3K36me3	H3K79me2
0.746182	H3K4me1	H3K4me2	H3K4me3	H3K27ac	H3K36me3	H4K20me1
0.748328	H3K4me1	H3K4me2	H3K4me3	H3K27ac	H3K36me3	Dnase
0.644381	H3K4me1	H3K4me2	H3K4me3	H3K27ac	H3K79me2	H4K20me1
0.564156	H3K4me1	H3K4me2	H3K4me3	H3K27ac	H3K79me2	Dnase
0.645554	H3K4me1	H3K4me2	H3K4me3	H3K27ac	H4K20me1	Dnase
0.765783	H3K4me1	H3K4me2	H3K4me3	H3K27me3	H3K36me3	H3K79me2
0.763948	H3K4me1	H3K4me2	H3K4me3	H3K27me3	H3K36me3	H4K20me1
0.767602	H3K4me1	H3K4me2	H3K4me3	H3K27me3	H3K36me3	Dnase
0.652696	H3K4me1	H3K4me2	H3K4me3	H3K27me3	H3K79me2	H4K20me1
0.583925	H3K4me1	H3K4me2	H3K4me3	H3K27me3	H3K79me2	Dnase
0.651973	H3K4me1	H3K4me2	H3K4me3	H3K27me3	H4K20me1	Dnase
0.747211	H3K4me1	H3K4me2	H3K4me3	H3K36me3	H3K79me2	H4K20me1
0.749913	H3K4me1	H3K4me2	H3K4me3	H3K36me3	H3K79me2	Dnase
0.740356	H3K4me1	H3K4me2	H3K4me3	H3K36me3	H4K20me1	Dnase
0.625776	H3K4me1	H3K4me2	H3K4me3	H3K79me2	H4K20me1	Dnase
0.580486	H3K4me1	H3K4me2	H3K9ac	H3K9me3	H3K27ac	H3K27me3
0.752625	H3K4me1	H3K4me2	H3K9ac	H3K9me3	H3K27ac	H3K36me3
0.562678	H3K4me1	H3K4me2	H3K9ac	H3K9me3	H3K27ac	H3K79me2
0.645907	H3K4me1	H3K4me2	H3K9ac	H3K9me3	H3K27ac	H4K20me1
0.535165	H3K4me1	H3K4me2	H3K9ac	H3K9me3	H3K27ac	Dnase
0.767818	H3K4me1	H3K4me2	H3K9ac	H3K9me3	H3K27me3	H3K36me3
0.593959	H3K4me1	H3K4me2	H3K9ac	H3K9me3	H3K27me3	H3K79me2
0.659556	H3K4me1	H3K4me2	H3K9ac	H3K9me3	H3K27me3	H4K20me1
0.566788	H3K4me1	H3K4me2	H3K9ac	H3K9me3	H3K27me3	Dnase
0.753896	H3K4me1	H3K4me2	H3K9ac	H3K9me3	H3K36me3	H3K79me2
0.751395	H3K4me1	H3K4me2	H3K9ac	H3K9me3	H3K36me3	H4K20me1
0.742333	H3K4me1	H3K4me2	H3K9ac	H3K9me3	H3K36me3	Dnase
0.628668	H3K4me1	H3K4me2	H3K9ac	H3K9me3	H3K79me2	H4K20me1
0.537607	H3K4me1	H3K4me2	H3K9ac	H3K9me3	H3K79me2	Dnase
0.615522	H3K4me1	H3K4me2	H3K9ac	H3K9me3	H4K20me1	Dnase
0.759077	H3K4me1	H3K4me2	H3K9ac	H3K27ac	H3K27me3	H3K36me3
0.591333	H3K4me1	H3K4me2	H3K9ac	H3K27ac	H3K27me3	H3K79me2
0.661152	H3K4me1	H3K4me2	H3K9ac	H3K27ac	H3K27me3	H4K20me1
0.580486	H3K4me1	H3K4me2	H3K9ac	H3K27ac	H3K27me3	Dnase
0.748755	H3K4me1	H3K4me2	H3K9ac	H3K27ac	H3K36me3	H3K79me2
0.75008	H3K4me1	H3K4me2	H3K9ac	H3K27ac	H3K36me3	H4K20me1
0.752625	H3K4me1	H3K4me2	H3K9ac	H3K27ac	H3K36me3	Dnase
0.640989	H3K4me1	H3K4me2	H3K9ac	H3K27ac	H3K79me2	H4K20me1
0.562678	H3K4me1	H3K4me2	H3K9ac	H3K27ac	H3K79me2	Dnase
0.645907	H3K4me1	H3K4me2	H3K9ac	H3K27ac	H4K20me1	Dnase
0.764128	H3K4me1	H3K4me2	H3K9ac	H3K27me3	H3K36me3	H3K79me2
0.764652	H3K4me1	H3K4me2	H3K9ac	H3K27me3	H3K36me3	H4K20me1
0.767818	H3K4me1	H3K4me2	H3K9ac	H3K27me3	H3K36me3	Dnase
0.656851	H3K4me1	H3K4me2	H3K9ac	H3K27me3	H3K79me2	H4K20me1
0.593967	H3K4me1	H3K4me2	H3K9ac	H3K27me3	H3K79me2	Dnase
0.659556	H3K4me1	H3K4me2	H3K9ac	H3K27me3	H4K20me1	Dnase
0.748652	H3K4me1	H3K4me2	H3K9ac	H3K36me3	H3K79me2	H4K20me1
0.753894	H3K4me1	H3K4me2	H3K9ac	H3K36me3	H3K79me2	Dnase
0.751395	H3K4me1	H3K4me2	H3K9ac	H3K36me3	H4K20me1	Dnase
0.628662	H3K4me1	H3K4me2	H3K9ac	H3K79me2	H4K20me1	Dnase
0.761963	H3K4me1	H3K4me2	H3K9me3	H3K27ac	H3K27me3	H3K36me3
0.586848	H3K4me1	H3K4me2	H3K9me3	H3K27ac	H3K27me3	H3K79me2
0.659604	H3K4me1	H3K4me2	H3K9me3	H3K27ac	H3K27me3	H4K20me1
0.539478	H3K4me1	H3K4me2	H3K9me3	H3K27ac	H3K27me3	Dnase
0.749876	H3K4me1	H3K4me2	H3K9me3	H3K27ac	H3K36me3	H3K79me2
0.741501	H3K4me1	H3K4me2	H3K9me3	H3K27ac	H3K36me3	H4K20me1
0.726793	H3K4me1	H3K4me2	H3K9me3	H3K27ac	H3K36me3	Dnase
0.649032	H3K4me1	H3K4me2	H3K9me3	H3K27ac	H3K79me2	H4K20me1
0.554879	H3K4me1	H3K4me2	H3K9me3	H3K27ac	H3K79me2	Dnase
0.631912	H3K4me1	H3K4me2	H3K9me3	H3K27ac	H4K20me1	Dnase
0.770857	H3K4me1	H3K4me2	H3K9me3	H3K27me3	H3K36me3	H3K79me2
0.763142	H3K4me1	H3K4me2	H3K9me3	H3K27me3	H3K36me3	H4K20me1
0.753789	H3K4me1	H3K4me2	H3K9me3	H3K27me3	H3K36me3	Dnase
0.654334	H3K4me1	H3K4me2	H3K9me3	H3K27me3	H3K79me2	H4K20me1
0.569416	H3K4me1	H3K4me2	H3K9me3	H3K27me3	H3K79me2	Dnase
0.635939	H3K4me1	H3K4me2	H3K9me3	H3K27me3	H4K20me1	Dnase
0.742279	H3K4me1	H3K4me2	H3K9me3	H3K36me3	H3K79me2	H4K20me1
0.731499	H3K4me1	H3K4me2	H3K9me3	H3K36me3	H3K79me2	Dnase
0.682781	H3K4me1	H3K4me2	H3K9me3	H3K36me3	H4K20me1	Dnase
0.610862	H3K4me1	H3K4me2	H3K9me3	H3K79me2	H4K20me1	Dnase
0.765211	H3K4me1	H3K4me2	H3K27ac	H3K27me3	H3K36me3	H3K79me2
0.76132	H3K4me1	H3K4me2	H3K27ac	H3K27me3	H3K36me3	H4K20me1
0.761963	H3K4me1	H3K4me2	H3K27ac	H3K27me3	H3K36me3	Dnase
0.660811	H3K4me1	H3K4me2	H3K27ac	H3K27me3	H3K79me2	H4K20me1
0.586848	H3K4me1	H3K4me2	H3K27ac	H3K27me3	H3K79me2	Dnase
0.659604	H3K4me1	H3K4me2	H3K27ac	H3K27me3	H4K20me1	Dnase
0.749538	H3K4me1	H3K4me2	H3K27ac	H3K36me3	H3K79me2	H4K20me1
0.749876	H3K4me1	H3K4me2	H3K27ac	H3K36me3	H3K79me2	Dnase
0.741501	H3K4me1	H3K4me2	H3K27ac	H3K36me3	H4K20me1	Dnase
0.649032	H3K4me1	H3K4me2	H3K27ac	H3K79me2	H4K20me1	Dnase
0.767118	H3K4me1	H3K4me2	H3K27me3	H3K36me3	H3K79me2	H4K20me1
0.770857	H3K4me1	H3K4me2	H3K27me3	H3K36me3	H3K79me2	Dnase
0.763142	H3K4me1	H3K4me2	H3K27me3	H3K36me3	H4K20me1	Dnase
0.654334	H3K4me1	H3K4me2	H3K27me3	H3K79me2	H4K20me1	Dnase
0.742279	H3K4me1	H3K4me2	H3K36me3	H3K79me2	H4K20me1	Dnase
0.582024	H3K4me1	H3K4me3	H3K9ac	H3K9me3	H3K27ac	H3K27me3
0.755211	H3K4me1	H3K4me3	H3K9ac	H3K9me3	H3K27ac	H3K36me3
0.553424	H3K4me1	H3K4me3	H3K9ac	H3K9me3	H3K27ac	H3K79me2
0.638982	H3K4me1	H3K4me3	H3K9ac	H3K9me3	H3K27ac	H4K20me1
0.524174	H3K4me1	H3K4me3	H3K9ac	H3K9me3	H3K27ac	Dnase
0.769908	H3K4me1	H3K4me3	H3K9ac	H3K9me3	H3K27me3	H3K36me3
0.597092	H3K4me1	H3K4me3	H3K9ac	H3K9me3	H3K27me3	H3K79me2
0.662109	H3K4me1	H3K4me3	H3K9ac	H3K9me3	H3K27me3	H4K20me1
0.5705	H3K4me1	H3K4me3	H3K9ac	H3K9me3	H3K27me3	Dnase
0.757474	H3K4me1	H3K4me3	H3K9ac	H3K9me3	H3K36me3	H3K79me2
0.754865	H3K4me1	H3K4me3	H3K9ac	H3K9me3	H3K36me3	H4K20me1
0.746592	H3K4me1	H3K4me3	H3K9ac	H3K9me3	H3K36me3	Dnase
0.626592	H3K4me1	H3K4me3	H3K9ac	H3K9me3	H3K79me2	H4K20me1
0.534139	H3K4me1	H3K4me3	H3K9ac	H3K9me3	H3K79me2	Dnase
0.612354	H3K4me1	H3K4me3	H3K9ac	H3K9me3	H4K20me1	Dnase
0.760695	H3K4me1	H3K4me3	H3K9ac	H3K27ac	H3K27me3	H3K36me3
0.590398	H3K4me1	H3K4me3	H3K9ac	H3K27ac	H3K27me3	H3K79me2
0.661412	H3K4me1	H3K4me3	H3K9ac	H3K27ac	H3K27me3	H4K20me1
0.582024	H3K4me1	H3K4me3	H3K9ac	H3K27ac	H3K27me3	Dnase
0.750834	H3K4me1	H3K4me3	H3K9ac	H3K27ac	H3K36me3	H3K79me2
0.750254	H3K4me1	H3K4me3	H3K9ac	H3K27ac	H3K36me3	H4K20me1
0.755211	H3K4me1	H3K4me3	H3K9ac	H3K27ac	H3K36me3	Dnase
0.634115	H3K4me1	H3K4me3	H3K9ac	H3K27ac	H3K79me2	H4K20me1
0.553424	H3K4me1	H3K4me3	H3K9ac	H3K27ac	H3K79me2	Dnase
0.638982	H3K4me1	H3K4me3	H3K9ac	H3K27ac	H4K20me1	Dnase
0.76437	H3K4me1	H3K4me3	H3K9ac	H3K27me3	H3K36me3	H3K79me2
0.765176	H3K4me1	H3K4me3	H3K9ac	H3K27me3	H3K36me3	H4K20me1
0.769908	H3K4me1	H3K4me3	H3K9ac	H3K27me3	H3K36me3	Dnase
0.658586	H3K4me1	H3K4me3	H3K9ac	H3K27me3	H3K79me2	H4K20me1
0.597092	H3K4me1	H3K4me3	H3K9ac	H3K27me3	H3K79me2	Dnase
0.662109	H3K4me1	H3K4me3	H3K9ac	H3K27me3	H4K20me1	Dnase
0.750406	H3K4me1	H3K4me3	H3K9ac	H3K36me3	H3K79me2	H4K20me1
0.757474	H3K4me1	H3K4me3	H3K9ac	H3K36me3	H3K79me2	Dnase
0.754865	H3K4me1	H3K4me3	H3K9ac	H3K36me3	H4K20me1	Dnase
0.626592	H3K4me1	H3K4me3	H3K9ac	H3K79me2	H4K20me1	Dnase
0.770263	H3K4me1	H3K4me3	H3K9me3	H3K27ac	H3K27me3	H3K36me3
0.592605	H3K4me1	H3K4me3	H3K9me3	H3K27ac	H3K27me3	H3K79me2
0.666092	H3K4me1	H3K4me3	H3K9me3	H3K27ac	H3K27me3	H4K20me1
0.55577	H3K4me1	H3K4me3	H3K9me3	H3K27ac	H3K27me3	Dnase
0.757104	H3K4me1	H3K4me3	H3K9me3	H3K27ac	H3K36me3	H3K79me2
0.751464	H3K4me1	H3K4me3	H3K9me3	H3K27ac	H3K36me3	H4K20me1
0.741904	H3K4me1	H3K4me3	H3K9me3	H3K27ac	H3K36me3	Dnase
0.646322	H3K4me1	H3K4me3	H3K9me3	H3K27ac	H3K79me2	H4K20me1
0.549548	H3K4me1	H3K4me3	H3K9me3	H3K27ac	H3K79me2	Dnase
0.630396	H3K4me1	H3K4me3	H3K9me3	H3K27ac	H4K20me1	Dnase
0.774644	H3K4me1	H3K4me3	H3K9me3	H3K27me3	H3K36me3	H3K79me2
0.77188	H3K4me1	H3K4me3	H3K9me3	H3K27me3	H3K36me3	H4K20me1
0.764881	H3K4me1	H3K4me3	H3K9me3	H3K27me3	H3K36me3	Dnase
0.662024	H3K4me1	H3K4me3	H3K9me3	H3K27me3	H3K79me2	H4K20me1
0.58073	H3K4me1	H3K4me3	H3K9me3	H3K27me3	H3K79me2	Dnase
0.649721	H3K4me1	H3K4me3	H3K9me3	H3K27me3	H4K20me1	Dnase
0.754445	H3K4me1	H3K4me3	H3K9me3	H3K36me3	H3K79me2	H4K20me1
0.745692	H3K4me1	H3K4me3	H3K9me3	H3K36me3	H3K79me2	Dnase
0.732239	H3K4me1	H3K4me3	H3K9me3	H3K36me3	H4K20me1	Dnase
0.616598	H3K4me1	H3K4me3	H3K9me3	H3K79me2	H4K20me1	Dnase
0.768247	H3K4me1	H3K4me3	H3K27ac	H3K27me3	H3K36me3	H3K79me2
0.766648	H3K4me1	H3K4me3	H3K27ac	H3K27me3	H3K36me3	H4K20me1
0.770263	H3K4me1	H3K4me3	H3K27ac	H3K27me3	H3K36me3	Dnase
0.664059	H3K4me1	H3K4me3	H3K27ac	H3K27me3	H3K79me2	H4K20me1
0.592605	H3K4me1	H3K4me3	H3K27ac	H3K27me3	H3K79me2	Dnase
0.666092	H3K4me1	H3K4me3	H3K27ac	H3K27me3	H4K20me1	Dnase
0.754636	H3K4me1	H3K4me3	H3K27ac	H3K36me3	H3K79me2	H4K20me1
0.757104	H3K4me1	H3K4me3	H3K27ac	H3K36me3	H3K79me2	Dnase
0.751464	H3K4me1	H3K4me3	H3K27ac	H3K36me3	H4K20me1	Dnase
0.646322	H3K4me1	H3K4me3	H3K27ac	H3K79me2	H4K20me1	Dnase
0.769513	H3K4me1	H3K4me3	H3K27me3	H3K36me3	H3K79me2	H4K20me1
0.774644	H3K4me1	H3K4me3	H3K27me3	H3K36me3	H3K79me2	Dnase
0.771882	H3K4me1	H3K4me3	H3K27me3	H3K36me3	H4K20me1	Dnase
0.662024	H3K4me1	H3K4me3	H3K27me3	H3K79me2	H4K20me1	Dnase
0.754445	H3K4me1	H3K4me3	H3K36me3	H3K79me2	H4K20me1	Dnase
0.764543	H3K4me1	H3K9ac	H3K9me3	H3K27ac	H3K27me3	H3K36me3
0.598266	H3K4me1	H3K9ac	H3K9me3	H3K27ac	H3K27me3	H3K79me2
0.666661	H3K4me1	H3K9ac	H3K9me3	H3K27ac	H3K27me3	H4K20me1
0.573784	H3K4me1	H3K9ac	H3K9me3	H3K27ac	H3K27me3	Dnase
0.756263	H3K4me1	H3K9ac	H3K9me3	H3K27ac	H3K36me3	H3K79me2
0.755559	H3K4me1	H3K9ac	H3K9me3	H3K27ac	H3K36me3	H4K20me1
0.745923	H3K4me1	H3K9ac	H3K9me3	H3K27ac	H3K36me3	Dnase
0.639729	H3K4me1	H3K9ac	H3K9me3	H3K27ac	H3K79me2	H4K20me1
0.549276	H3K4me1	H3K9ac	H3K9me3	H3K27ac	H3K79me2	Dnase
0.628942	H3K4me1	H3K9ac	H3K9me3	H3K27ac	H4K20me1	Dnase
0.765777	H3K4me1	H3K9ac	H3K9me3	H3K27me3	H3K36me3	H3K79me2
0.765095	H3K4me1	H3K9ac	H3K9me3	H3K27me3	H3K36me3	H4K20me1
0.757465	H3K4me1	H3K9ac	H3K9me3	H3K27me3	H3K36me3	Dnase
0.660023	H3K4me1	H3K9ac	H3K9me3	H3K27me3	H3K79me2	H4K20me1
0.588024	H3K4me1	H3K9ac	H3K9me3	H3K27me3	H3K79me2	Dnase
0.652515	H3K4me1	H3K9ac	H3K9me3	H3K27me3	H4K20me1	Dnase
0.751207	H3K4me1	H3K9ac	H3K9me3	H3K36me3	H3K79me2	H4K20me1
0.74425	H3K4me1	H3K9ac	H3K9me3	H3K36me3	H3K79me2	Dnase
0.740402	H3K4me1	H3K9ac	H3K9me3	H3K36me3	H4K20me1	Dnase
0.613274	H3K4me1	H3K9ac	H3K9me3	H3K79me2	H4K20me1	Dnase
0.760973	H3K4me1	H3K9ac	H3K27ac	H3K27me3	H3K36me3	H3K79me2
0.761627	H3K4me1	H3K9ac	H3K27ac	H3K27me3	H3K36me3	H4K20me1
0.764543	H3K4me1	H3K9ac	H3K27ac	H3K27me3	H3K36me3	Dnase
0.661992	H3K4me1	H3K9ac	H3K27ac	H3K27me3	H3K79me2	H4K20me1
0.598266	H3K4me1	H3K9ac	H3K27ac	H3K27me3	H3K79me2	Dnase
0.666661	H3K4me1	H3K9ac	H3K27ac	H3K27me3	H4K20me1	Dnase
0.751535	H3K4me1	H3K9ac	H3K27ac	H3K36me3	H3K79me2	H4K20me1
0.75626	H3K4me1	H3K9ac	H3K27ac	H3K36me3	H3K79me2	Dnase
0.755559	H3K4me1	H3K9ac	H3K27ac	H3K36me3	H4K20me1	Dnase
0.639729	H3K4me1	H3K9ac	H3K27ac	H3K79me2	H4K20me1	Dnase
0.760007	H3K4me1	H3K9ac	H3K27me3	H3K36me3	H3K79me2	H4K20me1
0.765777	H3K4me1	H3K9ac	H3K27me3	H3K36me3	H3K79me2	Dnase
0.765095	H3K4me1	H3K9ac	H3K27me3	H3K36me3	H4K20me1	Dnase
0.660023	H3K4me1	H3K9ac	H3K27me3	H3K79me2	H4K20me1	Dnase
0.751207	H3K4me1	H3K9ac	H3K36me3	H3K79me2	H4K20me1	Dnase
0.763535	H3K4me1	H3K9me3	H3K27ac	H3K27me3	H3K36me3	H3K79me2
0.758352	H3K4me1	H3K9me3	H3K27ac	H3K27me3	H3K36me3	H4K20me1
0.743031	H3K4me1	H3K9me3	H3K27ac	H3K27me3	H3K36me3	Dnase
0.664701	H3K4me1	H3K9me3	H3K27ac	H3K27me3	H3K79me2	H4K20me1
0.580099	H3K4me1	H3K9me3	H3K27ac	H3K27me3	H3K79me2	Dnase
0.651712	H3K4me1	H3K9me3	H3K27ac	H3K27me3	H4K20me1	Dnase
0.749008	H3K4me1	H3K9me3	H3K27ac	H3K36me3	H3K79me2	H4K20me1
0.739461	H3K4me1	H3K9me3	H3K27ac	H3K36me3	H3K79me2	Dnase
0.729469	H3K4me1	H3K9me3	H3K27ac	H3K36me3	H4K20me1	Dnase
0.630477	H3K4me1	H3K9me3	H3K27ac	H3K79me2	H4K20me1	Dnase
0.729013	H3K4me1	H3K9me3	H3K27me3	H3K36me3	H3K79me2	H4K20me1
0.722631	H3K4me1	H3K9me3	H3K27me3	H3K36me3	H3K79me2	Dnase
0.658919	H3K4me1	H3K9me3	H3K27me3	H3K36me3	H4K20me1	Dnase
0.614886	H3K4me1	H3K9me3	H3K27me3	H3K79me2	H4K20me1	Dnase
0.700003	H3K4me1	H3K9me3	H3K36me3	H3K79me2	H4K20me1	Dnase
0.760526	H3K4me1	H3K27ac	H3K27me3	H3K36me3	H3K79me2	H4K20me1
0.763535	H3K4me1	H3K27ac	H3K27me3	H3K36me3	H3K79me2	Dnase
0.758352	H3K4me1	H3K27ac	H3K27me3	H3K36me3	H4K20me1	Dnase
0.664701	H3K4me1	H3K27ac	H3K27me3	H3K79me2	H4K20me1	Dnase
0.749008	H3K4me1	H3K27ac	H3K36me3	H3K79me2	H4K20me1	Dnase
0.729013	H3K4me1	H3K27me3	H3K36me3	H3K79me2	H4K20me1	Dnase
0.58633	H3K4me2	H3K4me3	H3K9ac	H3K9me3	H3K27ac	H3K27me3
0.757822	H3K4me2	H3K4me3	H3K9ac	H3K9me3	H3K27ac	H3K36me3
0.565351	H3K4me2	H3K4me3	H3K9ac	H3K9me3	H3K27ac	H3K79me2
0.647028	H3K4me2	H3K4me3	H3K9ac	H3K9me3	H3K27ac	H4K20me1
0.541049	H3K4me2	H3K4me3	H3K9ac	H3K9me3	H3K27ac	Dnase
0.770034	H3K4me2	H3K4me3	H3K9ac	H3K9me3	H3K27me3	H3K36me3
0.597727	H3K4me2	H3K4me3	H3K9ac	H3K9me3	H3K27me3	H3K79me2
0.66179	H3K4me2	H3K4me3	H3K9ac	H3K9me3	H3K27me3	H4K20me1
0.572132	H3K4me2	H3K4me3	H3K9ac	H3K9me3	H3K27me3	Dnase
0.758837	H3K4me2	H3K4me3	H3K9ac	H3K9me3	H3K36me3	H3K79me2
0.757582	H3K4me2	H3K4me3	H3K9ac	H3K9me3	H3K36me3	H4K20me1
0.749328	H3K4me2	H3K4me3	H3K9ac	H3K9me3	H3K36me3	Dnase
0.63169	H3K4me2	H3K4me3	H3K9ac	H3K9me3	H3K79me2	H4K20me1
0.541877	H3K4me2	H3K4me3	H3K9ac	H3K9me3	H3K79me2	Dnase
0.619935	H3K4me2	H3K4me3	H3K9ac	H3K9me3	H4K20me1	Dnase
0.76079	H3K4me2	H3K4me3	H3K9ac	H3K27ac	H3K27me3	H3K36me3
0.594913	H3K4me2	H3K4me3	H3K9ac	H3K27ac	H3K27me3	H3K79me2
0.662377	H3K4me2	H3K4me3	H3K9ac	H3K27ac	H3K27me3	H4K20me1
0.58633	H3K4me2	H3K4me3	H3K9ac	H3K27ac	H3K27me3	Dnase
0.752776	H3K4me2	H3K4me3	H3K9ac	H3K27ac	H3K36me3	H3K79me2
0.75493	H3K4me2	H3K4me3	H3K9ac	H3K27ac	H3K36me3	H4K20me1
0.757822	H3K4me2	H3K4me3	H3K9ac	H3K27ac	H3K36me3	Dnase
0.6426	H3K4me2	H3K4me3	H3K9ac	H3K27ac	H3K79me2	H4K20me1
0.565351	H3K4me2	H3K4me3	H3K9ac	H3K27ac	H3K79me2	Dnase
0.647028	H3K4me2	H3K4me3	H3K9ac	H3K27ac	H4K20me1	Dnase
0.765042	H3K4me2	H3K4me3	H3K9ac	H3K27me3	H3K36me3	H3K79me2
0.766116	H3K4me2	H3K4me3	H3K9ac	H3K27me3	H3K36me3	H4K20me1
0.770034	H3K4me2	H3K4me3	H3K9ac	H3K27me3	H3K36me3	Dnase
0.658546	H3K4me2	H3K4me3	H3K9ac	H3K27me3	H3K79me2	H4K20me1
0.597727	H3K4me2	H3K4me3	H3K9ac	H3K27me3	H3K79me2	Dnase
0.66179	H3K4me2	H3K4me3	H3K9ac	H3K27me3	H4K20me1	Dnase
0.754236	H3K4me2	H3K4me3	H3K9ac	H3K36me3	H3K79me2	H4K20me1
0.758837	H3K4me2	H3K4me3	H3K9ac	H3K36me3	H3K79me2	Dnase
0.757582	H3K4me2	H3K4me3	H3K9ac	H3K36me3	H4K20me1	Dnase
0.63169	H3K4me2	H3K4me3	H3K9ac	H3K79me2	H4K20me1	Dnase
0.769069	H3K4me2	H3K4me3	H3K9me3	H3K27ac	H3K27me3	H3K36me3
0.595479	H3K4me2	H3K4me3	H3K9me3	H3K27ac	H3K27me3	H3K79me2
0.666833	H3K4me2	H3K4me3	H3K9me3	H3K27ac	H3K27me3	H4K20me1
0.560918	H3K4me2	H3K4me3	H3K9me3	H3K27ac	H3K27me3	Dnase
0.758178	H3K4me2	H3K4me3	H3K9me3	H3K27ac	H3K36me3	H3K79me2
0.754685	H3K4me2	H3K4me3	H3K9me3	H3K27ac	H3K36me3	H4K20me1
0.745684	H3K4me2	H3K4me3	H3K9me3	H3K27ac	H3K36me3	Dnase
0.651952	H3K4me2	H3K4me3	H3K9me3	H3K27ac	H3K79me2	H4K20me1
0.561612	H3K4me2	H3K4me3	H3K9me3	H3K27ac	H3K79me2	Dnase
0.639961	H3K4me2	H3K4me3	H3K9me3	H3K27ac	H4K20me1	Dnase
0.774666	H3K4me2	H3K4me3	H3K9me3	H3K27me3	H3K36me3	H3K79me2
0.771518	H3K4me2	H3K4me3	H3K9me3	H3K27me3	H3K36me3	H4K20me1
0.764796	H3K4me2	H3K4me3	H3K9me3	H3K27me3	H3K36me3	Dnase
0.660481	H3K4me2	H3K4me3	H3K9me3	H3K27me3	H3K79me2	H4K20me1
0.579182	H3K4me2	H3K4me3	H3K9me3	H3K27me3	H3K79me2	Dnase
0.648777	H3K4me2	H3K4me3	H3K9me3	H3K27me3	H4K20me1	Dnase
0.755409	H3K4me2	H3K4me3	H3K9me3	H3K36me3	H3K79me2	H4K20me1
0.746837	H3K4me2	H3K4me3	H3K9me3	H3K36me3	H3K79me2	Dnase
0.735439	H3K4me2	H3K4me3	H3K9me3	H3K36me3	H4K20me1	Dnase
0.621894	H3K4me2	H3K4me3	H3K9me3	H3K79me2	H4K20me1	Dnase
0.767707	H3K4me2	H3K4me3	H3K27ac	H3K27me3	H3K36me3	H3K79me2
0.766449	H3K4me2	H3K4me3	H3K27ac	H3K27me3	H3K36me3	H4K20me1
0.769069	H3K4me2	H3K4me3	H3K27ac	H3K27me3	H3K36me3	Dnase
0.665284	H3K4me2	H3K4me3	H3K27ac	H3K27me3	H3K79me2	H4K20me1
0.595479	H3K4me2	H3K4me3	H3K27ac	H3K27me3	H3K79me2	Dnase
0.666833	H3K4me2	H3K4me3	H3K27ac	H3K27me3	H4K20me1	Dnase
0.756989	H3K4me2	H3K4me3	H3K27ac	H3K36me3	H3K79me2	H4K20me1
0.758178	H3K4me2	H3K4me3	H3K27ac	H3K36me3	H3K79me2	Dnase
0.754685	H3K4me2	H3K4me3	H3K27ac	H3K36me3	H4K20me1	Dnase
0.651952	H3K4me2	H3K4me3	H3K27ac	H3K79me2	H4K20me1	Dnase
0.771218	H3K4me2	H3K4me3	H3K27me3	H3K36me3	H3K79me2	H4K20me1
0.774666	H3K4me2	H3K4me3	H3K27me3	H3K36me3	H3K79me2	Dnase
0.771518	H3K4me2	H3K4me3	H3K27me3	H3K36me3	H4K20me1	Dnase
0.660481	H3K4me2	H3K4me3	H3K27me3	H3K79me2	H4K20me1	Dnase
0.755409	H3K4me2	H3K4me3	H3K36me3	H3K79me2	H4K20me1	Dnase
0.767912	H3K4me2	H3K9ac	H3K9me3	H3K27ac	H3K27me3	H3K36me3
0.601212	H3K4me2	H3K9ac	H3K9me3	H3K27ac	H3K27me3	H3K79me2
0.667001	H3K4me2	H3K9ac	H3K9me3	H3K27ac	H3K27me3	H4K20me1
0.577667	H3K4me2	H3K9ac	H3K9me3	H3K27ac	H3K27me3	Dnase
0.757988	H3K4me2	H3K9ac	H3K9me3	H3K27ac	H3K36me3	H3K79me2
0.758703	H3K4me2	H3K9ac	H3K9me3	H3K27ac	H3K36me3	H4K20me1
0.748604	H3K4me2	H3K9ac	H3K9me3	H3K27ac	H3K36me3	Dnase
0.646505	H3K4me2	H3K9ac	H3K9me3	H3K27ac	H3K79me2	H4K20me1
0.557827	H3K4me2	H3K9ac	H3K9me3	H3K27ac	H3K79me2	Dnase
0.638027	H3K4me2	H3K9ac	H3K9me3	H3K27ac	H4K20me1	Dnase
0.773281	H3K4me2	H3K9ac	H3K9me3	H3K27me3	H3K36me3	H3K79me2
0.77286	H3K4me2	H3K9ac	H3K9me3	H3K27me3	H3K36me3	H4K20me1
0.765306	H3K4me2	H3K9ac	H3K9me3	H3K27me3	H3K36me3	Dnase
0.663478	H3K4me2	H3K9ac	H3K9me3	H3K27me3	H3K79me2	H4K20me1
0.591102	H3K4me2	H3K9ac	H3K9me3	H3K27me3	H3K79me2	Dnase
0.656418	H3K4me2	H3K9ac	H3K9me3	H3K27me3	H4K20me1	Dnase
0.75824	H3K4me2	H3K9ac	H3K9me3	H3K36me3	H3K79me2	H4K20me1
0.750184	H3K4me2	H3K9ac	H3K9me3	H3K36me3	H3K79me2	Dnase
0.748176	H3K4me2	H3K9ac	H3K9me3	H3K36me3	H4K20me1	Dnase
0.624502	H3K4me2	H3K9ac	H3K9me3	H3K79me2	H4K20me1	Dnase
0.764956	H3K4me2	H3K9ac	H3K27ac	H3K27me3	H3K36me3	H3K79me2
0.765449	H3K4me2	H3K9ac	H3K27ac	H3K27me3	H3K36me3	H4K20me1
0.767912	H3K4me2	H3K9ac	H3K27ac	H3K27me3	H3K36me3	Dnase
0.662701	H3K4me2	H3K9ac	H3K27ac	H3K27me3	H3K79me2	H4K20me1
0.601212	H3K4me2	H3K9ac	H3K27ac	H3K27me3	H3K79me2	Dnase
0.667001	H3K4me2	H3K9ac	H3K27ac	H3K27me3	H4K20me1	Dnase
0.755523	H3K4me2	H3K9ac	H3K27ac	H3K36me3	H3K79me2	H4K20me1
0.757988	H3K4me2	H3K9ac	H3K27ac	H3K36me3	H3K79me2	Dnase
0.758703	H3K4me2	H3K9ac	H3K27ac	H3K36me3	H4K20me1	Dnase
0.646505	H3K4me2	H3K9ac	H3K27ac	H3K79me2	H4K20me1	Dnase
0.769308	H3K4me2	H3K9ac	H3K27me3	H3K36me3	H3K79me2	H4K20me1
0.773281	H3K4me2	H3K9ac	H3K27me3	H3K36me3	H3K79me2	Dnase
0.77286	H3K4me2	H3K9ac	H3K27me3	H3K36me3	H4K20me1	Dnase
0.663478	H3K4me2	H3K9ac	H3K27me3	H3K79me2	H4K20me1	Dnase
0.75824	H3K4me2	H3K9ac	H3K36me3	H3K79me2	H4K20me1	Dnase
0.771765	H3K4me2	H3K9me3	H3K27ac	H3K27me3	H3K36me3	H3K79me2
0.766673	H3K4me2	H3K9me3	H3K27ac	H3K27me3	H3K36me3	H4K20me1
0.757213	H3K4me2	H3K9me3	H3K27ac	H3K27me3	H3K36me3	Dnase
0.665141	H3K4me2	H3K9me3	H3K27ac	H3K27me3	H3K79me2	H4K20me1
0.582086	H3K4me2	H3K9me3	H3K27ac	H3K27me3	H3K79me2	Dnase
0.652535	H3K4me2	H3K9me3	H3K27ac	H3K27me3	H4K20me1	Dnase
0.753599	H3K4me2	H3K9me3	H3K27ac	H3K36me3	H3K79me2	H4K20me1
0.744235	H3K4me2	H3K9me3	H3K27ac	H3K36me3	H3K79me2	Dnase
0.733122	H3K4me2	H3K9me3	H3K27ac	H3K36me3	H4K20me1	Dnase
0.639537	H3K4me2	H3K9me3	H3K27ac	H3K79me2	H4K20me1	Dnase
0.773217	H3K4me2	H3K9me3	H3K27me3	H3K36me3	H3K79me2	H4K20me1
0.767425	H3K4me2	H3K9me3	H3K27me3	H3K36me3	H3K79me2	Dnase
0.758776	H3K4me2	H3K9me3	H3K27me3	H3K36me3	H4K20me1	Dnase
0.649743	H3K4me2	H3K9me3	H3K27me3	H3K79me2	H4K20me1	Dnase
0.736698	H3K4me2	H3K9me3	H3K36me3	H3K79me2	H4K20me1	Dnase
0.768528	H3K4me2	H3K27ac	H3K27me3	H3K36me3	H3K79me2	H4K20me1
0.771765	H3K4me2	H3K27ac	H3K27me3	H3K36me3	H3K79me2	Dnase
0.766673	H3K4me2	H3K27ac	H3K27me3	H3K36me3	H4K20me1	Dnase
0.665141	H3K4me2	H3K27ac	H3K27me3	H3K79me2	H4K20me1	Dnase
0.753599	H3K4me2	H3K27ac	H3K36me3	H3K79me2	H4K20me1	Dnase
0.773217	H3K4me2	H3K27me3	H3K36me3	H3K79me2	H4K20me1	Dnase
0.770603	H3K4me3	H3K9ac	H3K9me3	H3K27ac	H3K27me3	H3K36me3
0.600597	H3K4me3	H3K9ac	H3K9me3	H3K27ac	H3K27me3	H3K79me2
0.66688	H3K4me3	H3K9ac	H3K9me3	H3K27ac	H3K27me3	H4K20me1
0.577962	H3K4me3	H3K9ac	H3K9me3	H3K27ac	H3K27me3	Dnase
0.761729	H3K4me3	H3K9ac	H3K9me3	H3K27ac	H3K36me3	H3K79me2
0.760974	H3K4me3	H3K9ac	H3K9me3	H3K27ac	H3K36me3	H4K20me1
0.752218	H3K4me3	H3K9ac	H3K9me3	H3K27ac	H3K36me3	Dnase
0.638244	H3K4me3	H3K9ac	H3K9me3	H3K27ac	H3K79me2	H4K20me1
0.545222	H3K4me3	H3K9ac	H3K9me3	H3K27ac	H3K79me2	Dnase
0.627105	H3K4me3	H3K9ac	H3K9me3	H3K27ac	H4K20me1	Dnase
0.774245	H3K4me3	H3K9ac	H3K9me3	H3K27me3	H3K36me3	H3K79me2
0.774411	H3K4me3	H3K9ac	H3K9me3	H3K27me3	H3K36me3	H4K20me1
0.766697	H3K4me3	H3K9ac	H3K9me3	H3K27me3	H3K36me3	Dnase
0.665881	H3K4me3	H3K9ac	H3K9me3	H3K27me3	H3K79me2	H4K20me1
0.59202	H3K4me3	H3K9ac	H3K9me3	H3K27me3	H3K79me2	Dnase
0.658485	H3K4me3	H3K9ac	H3K9me3	H3K27me3	H4K20me1	Dnase
0.761315	H3K4me3	H3K9ac	H3K9me3	H3K36me3	H3K79me2	H4K20me1
0.753616	H3K4me3	H3K9ac	H3K9me3	H3K36me3	H3K79me2	Dnase
0.751548	H3K4me3	H3K9ac	H3K9me3	H3K36me3	H4K20me1	Dnase
0.621207	H3K4me3	H3K9ac	H3K9me3	H3K79me2	H4K20me1	Dnase
0.766886	H3K4me3	H3K9ac	H3K27ac	H3K27me3	H3K36me3	H3K79me2
0.767722	H3K4me3	H3K9ac	H3K27ac	H3K27me3	H3K36me3	H4K20me1
0.770603	H3K4me3	H3K9ac	H3K27ac	H3K27me3	H3K36me3	Dnase
0.662634	H3K4me3	H3K9ac	H3K27ac	H3K27me3	H3K79me2	H4K20me1
0.600597	H3K4me3	H3K9ac	H3K27ac	H3K27me3	H3K79me2	Dnase
0.66688	H3K4me3	H3K9ac	H3K27ac	H3K27me3	H4K20me1	Dnase
0.758016	H3K4me3	H3K9ac	H3K27ac	H3K36me3	H3K79me2	H4K20me1
0.761729	H3K4me3	H3K9ac	H3K27ac	H3K36me3	H3K79me2	Dnase
0.760974	H3K4me3	H3K9ac	H3K27ac	H3K36me3	H4K20me1	Dnase
0.638244	H3K4me3	H3K9ac	H3K27ac	H3K79me2	H4K20me1	Dnase
0.76957	H3K4me3	H3K9ac	H3K27me3	H3K36me3	H3K79me2	H4K20me1
0.774245	H3K4me3	H3K9ac	H3K27me3	H3K36me3	H3K79me2	Dnase
0.774411	H3K4me3	H3K9ac	H3K27me3	H3K36me3	H4K20me1	Dnase
0.665881	H3K4me3	H3K9ac	H3K27me3	H3K79me2	H4K20me1	Dnase
0.761315	H3K4me3	H3K9ac	H3K36me3	H3K79me2	H4K20me1	Dnase
0.776649	H3K4me3	H3K9me3	H3K27ac	H3K27me3	H3K36me3	H3K79me2
0.774897	H3K4me3	H3K9me3	H3K27ac	H3K27me3	H3K36me3	H4K20me1
0.766824	H3K4me3	H3K9me3	H3K27ac	H3K27me3	H3K36me3	Dnase
0.669746	H3K4me3	H3K9me3	H3K27ac	H3K27me3	H3K79me2	H4K20me1
0.588103	H3K4me3	H3K9me3	H3K27ac	H3K27me3	H3K79me2	Dnase
0.660244	H3K4me3	H3K9me3	H3K27ac	H3K27me3	H4K20me1	Dnase
0.761782	H3K4me3	H3K9me3	H3K27ac	H3K36me3	H3K79me2	H4K20me1
0.753495	H3K4me3	H3K9me3	H3K27ac	H3K36me3	H3K79me2	Dnase
0.746852	H3K4me3	H3K9me3	H3K27ac	H3K36me3	H4K20me1	Dnase
0.633508	H3K4me3	H3K9me3	H3K27ac	H3K79me2	H4K20me1	Dnase
0.777046	H3K4me3	H3K9me3	H3K27me3	H3K36me3	H3K79me2	H4K20me1
0.770937	H3K4me3	H3K9me3	H3K27me3	H3K36me3	H3K79me2	Dnase
0.768101	H3K4me3	H3K9me3	H3K27me3	H3K36me3	H4K20me1	Dnase
0.657428	H3K4me3	H3K9me3	H3K27me3	H3K79me2	H4K20me1	Dnase
0.750242	H3K4me3	H3K9me3	H3K36me3	H3K79me2	H4K20me1	Dnase
0.773655	H3K4me3	H3K27ac	H3K27me3	H3K36me3	H3K79me2	H4K20me1
0.776649	H3K4me3	H3K27ac	H3K27me3	H3K36me3	H3K79me2	Dnase
0.774897	H3K4me3	H3K27ac	H3K27me3	H3K36me3	H4K20me1	Dnase
0.669746	H3K4me3	H3K27ac	H3K27me3	H3K79me2	H4K20me1	Dnase
0.761782	H3K4me3	H3K27ac	H3K36me3	H3K79me2	H4K20me1	Dnase
0.777046	H3K4me3	H3K27me3	H3K36me3	H3K79me2	H4K20me1	Dnase
0.769676	H3K9ac	H3K9me3	H3K27ac	H3K27me3	H3K36me3	H3K79me2
0.769926	H3K9ac	H3K9me3	H3K27ac	H3K27me3	H3K36me3	H4K20me1
0.761307	H3K9ac	H3K9me3	H3K27ac	H3K27me3	H3K36me3	Dnase
0.66681	H3K9ac	H3K9me3	H3K27ac	H3K27me3	H3K79me2	H4K20me1
0.592658	H3K9ac	H3K9me3	H3K27ac	H3K27me3	H3K79me2	Dnase
0.659847	H3K9ac	H3K9me3	H3K27ac	H3K27me3	H4K20me1	Dnase
0.759568	H3K9ac	H3K9me3	H3K27ac	H3K36me3	H3K79me2	H4K20me1
0.751452	H3K9ac	H3K9me3	H3K27ac	H3K36me3	H3K79me2	Dnase
0.75093	H3K9ac	H3K9me3	H3K27ac	H3K36me3	H4K20me1	Dnase
0.62378	H3K9ac	H3K9me3	H3K27ac	H3K79me2	H4K20me1	Dnase
0.769069	H3K9ac	H3K9me3	H3K27me3	H3K36me3	H3K79me2	H4K20me1
0.763109	H3K9ac	H3K9me3	H3K27me3	H3K36me3	H3K79me2	Dnase
0.762764	H3K9ac	H3K9me3	H3K27me3	H3K36me3	H4K20me1	Dnase
0.656814	H3K9ac	H3K9me3	H3K27me3	H3K79me2	H4K20me1	Dnase
0.747684	H3K9ac	H3K9me3	H3K36me3	H3K79me2	H4K20me1	Dnase
0.766464	H3K9ac	H3K27ac	H3K27me3	H3K36me3	H3K79me2	H4K20me1
0.769676	H3K9ac	H3K27ac	H3K27me3	H3K36me3	H3K79me2	Dnase
0.769926	H3K9ac	H3K27ac	H3K27me3	H3K36me3	H4K20me1	Dnase
0.66681	H3K9ac	H3K27ac	H3K27me3	H3K79me2	H4K20me1	Dnase
0.759568	H3K9ac	H3K27ac	H3K36me3	H3K79me2	H4K20me1	Dnase
0.769069	H3K9ac	H3K27me3	H3K36me3	H3K79me2	H4K20me1	Dnase
0.766491	H3K9me3	H3K27ac	H3K27me3	H3K36me3	H3K79me2	H4K20me1
0.758563	H3K9me3	H3K27ac	H3K27me3	H3K36me3	H3K79me2	Dnase
0.752615	H3K9me3	H3K27ac	H3K27me3	H3K36me3	H4K20me1	Dnase
0.656718	H3K9me3	H3K27ac	H3K27me3	H3K79me2	H4K20me1	Dnase
0.739336	H3K9me3	H3K27ac	H3K36me3	H3K79me2	H4K20me1	Dnase
0.722647	H3K9me3	H3K27me3	H3K36me3	H3K79me2	H4K20me1	Dnase
0.766491	H3K27ac	H3K27me3	H3K36me3	H3K79me2	H4K20me1	Dnase
[[7]]
0.589675	H3K4me1	H3K4me2	H3K4me3	H3K9ac	H3K9me3	H3K27ac	H3K27me3
0.759305	H3K4me1	H3K4me2	H3K4me3	H3K9ac	H3K9me3	H3K27ac	H3K36me3
0.568697	H3K4me1	H3K4me2	H3K4me3	H3K9ac	H3K9me3	H3K27ac	H3K79me2
0.651604	H3K4me1	H3K4me2	H3K4me3	H3K9ac	H3K9me3	H3K27ac	H4K20me1
0.544224	H3K4me1	H3K4me2	H3K4me3	H3K9ac	H3K9me3	H3K27ac	Dnase
0.77172	H3K4me1	H3K4me2	H3K4me3	H3K9ac	H3K9me3	H3K27me3	H3K36me3
0.601513	H3K4me1	H3K4me2	H3K4me3	H3K9ac	H3K9me3	H3K27me3	H3K79me2
0.664591	H3K4me1	H3K4me2	H3K4me3	H3K9ac	H3K9me3	H3K27me3	H4K20me1
0.57623	H3K4me1	H3K4me2	H3K4me3	H3K9ac	H3K9me3	H3K27me3	Dnase
0.760622	H3K4me1	H3K4me2	H3K4me3	H3K9ac	H3K9me3	H3K36me3	H3K79me2
0.7596	H3K4me1	H3K4me2	H3K4me3	H3K9ac	H3K9me3	H3K36me3	H4K20me1
0.751282	H3K4me1	H3K4me2	H3K4me3	H3K9ac	H3K9me3	H3K36me3	Dnase
0.634547	H3K4me1	H3K4me2	H3K4me3	H3K9ac	H3K9me3	H3K79me2	H4K20me1
0.544844	H3K4me1	H3K4me2	H3K4me3	H3K9ac	H3K9me3	H3K79me2	Dnase
0.623289	H3K4me1	H3K4me2	H3K4me3	H3K9ac	H3K9me3	H4K20me1	Dnase
0.76275	H3K4me1	H3K4me2	H3K4me3	H3K9ac	H3K27ac	H3K27me3	H3K36me3
0.598038	H3K4me1	H3K4me2	H3K4me3	H3K9ac	H3K27ac	H3K27me3	H3K79me2
0.666453	H3K4me1	H3K4me2	H3K4me3	H3K9ac	H3K27ac	H3K27me3	H4K20me1
0.589675	H3K4me1	H3K4me2	H3K4me3	H3K9ac	H3K27ac	H3K27me3	Dnase
0.754625	H3K4me1	H3K4me2	H3K4me3	H3K9ac	H3K27ac	H3K36me3	H3K79me2
0.75607	H3K4me1	H3K4me2	H3K4me3	H3K9ac	H3K27ac	H3K36me3	H4K20me1
0.759305	H3K4me1	H3K4me2	H3K4me3	H3K9ac	H3K27ac	H3K36me3	Dnase
0.646819	H3K4me1	H3K4me2	H3K4me3	H3K9ac	H3K27ac	H3K79me2	H4K20me1
0.568697	H3K4me1	H3K4me2	H3K4me3	H3K9ac	H3K27ac	H3K79me2	Dnase
0.651604	H3K4me1	H3K4me2	H3K4me3	H3K9ac	H3K27ac	H4K20me1	Dnase
0.767464	H3K4me1	H3K4me2	H3K4me3	H3K9ac	H3K27me3	H3K36me3	H3K79me2
0.768122	H3K4me1	H3K4me2	H3K4me3	H3K9ac	H3K27me3	H3K36me3	H4K20me1
0.77172	H3K4me1	H3K4me2	H3K4me3	H3K9ac	H3K27me3	H3K36me3	Dnase
0.661367	H3K4me1	H3K4me2	H3K4me3	H3K9ac	H3K27me3	H3K79me2	H4K20me1
0.601513	H3K4me1	H3K4me2	H3K4me3	H3K9ac	H3K27me3	H3K79me2	Dnase
0.664591	H3K4me1	H3K4me2	H3K4me3	H3K9ac	H3K27me3	H4K20me1	Dnase
0.75589	H3K4me1	H3K4me2	H3K4me3	H3K9ac	H3K36me3	H3K79me2	H4K20me1
0.760622	H3K4me1	H3K4me2	H3K4me3	H3K9ac	H3K36me3	H3K79me2	Dnase
0.7596	H3K4me1	H3K4me2	H3K4me3	H3K9ac	H3K36me3	H4K20me1	Dnase
0.634547	H3K4me1	H3K4me2	H3K4me3	H3K9ac	H3K79me2	H4K20me1	Dnase
0.771388	H3K4me1	H3K4me2	H3K4me3	H3K9me3	H3K27ac	H3K27me3	H3K36me3
0.599084	H3K4me1	H3K4me2	H3K4me3	H3K9me3	H3K27ac	H3K27me3	H3K79me2
0.670489	H3K4me1	H3K4me2	H3K4me3	H3K9me3	H3K27ac	H3K27me3	H4K20me1
0.565415	H3K4me1	H3K4me2	H3K4me3	H3K9me3	H3K27ac	H3K27me3	Dnase
0.759905	H3K4me1	H3K4me2	H3K4me3	H3K9me3	H3K27ac	H3K36me3	H3K79me2
0.757285	H3K4me1	H3K4me2	H3K4me3	H3K9me3	H3K27ac	H3K36me3	H4K20me1
0.747708	H3K4me1	H3K4me2	H3K4me3	H3K9me3	H3K27ac	H3K36me3	Dnase
0.656747	H3K4me1	H3K4me2	H3K4me3	H3K9me3	H3K27ac	H3K79me2	H4K20me1
0.564508	H3K4me1	H3K4me2	H3K4me3	H3K9me3	H3K27ac	H3K79me2	Dnase
0.645769	H3K4me1	H3K4me2	H3K4me3	H3K9me3	H3K27ac	H4K20me1	Dnase
0.77664	H3K4me1	H3K4me2	H3K4me3	H3K9me3	H3K27me3	H3K36me3	H3K79me2
0.77379	H3K4me1	H3K4me2	H3K4me3	H3K9me3	H3K27me3	H3K36me3	H4K20me1
0.76687	H3K4me1	H3K4me2	H3K4me3	H3K9me3	H3K27me3	H3K36me3	Dnase
0.663949	H3K4me1	H3K4me2	H3K4me3	H3K9me3	H3K27me3	H3K79me2	H4K20me1
0.58427	H3K4me1	H3K4me2	H3K4me3	H3K9me3	H3K27me3	H3K79me2	Dnase
0.652284	H3K4me1	H3K4me2	H3K4me3	H3K9me3	H3K27me3	H4K20me1	Dnase
0.757844	H3K4me1	H3K4me2	H3K4me3	H3K9me3	H3K36me3	H3K79me2	H4K20me1
0.749157	H3K4me1	H3K4me2	H3K4me3	H3K9me3	H3K36me3	H3K79me2	Dnase
0.739491	H3K4me1	H3K4me2	H3K4me3	H3K9me3	H3K36me3	H4K20me1	Dnase
0.625398	H3K4me1	H3K4me2	H3K4me3	H3K9me3	H3K79me2	H4K20me1	Dnase
0.769753	H3K4me1	H3K4me2	H3K4me3	H3K27ac	H3K27me3	H3K36me3	H3K79me2
0.768646	H3K4me1	H3K4me2	H3K4me3	H3K27ac	H3K27me3	H3K36me3	H4K20me1
0.771388	H3K4me1	H3K4me2	H3K4me3	H3K27ac	H3K27me3	H3K36me3	Dnase
0.668928	H3K4me1	H3K4me2	H3K4me3	H3K27ac	H3K27me3	H3K79me2	H4K20me1
0.599084	H3K4me1	H3K4me2	H3K4me3	H3K27ac	H3K27me3	H3K79me2	Dnase
0.670489	H3K4me1	H3K4me2	H3K4me3	H3K27ac	H3K27me3	H4K20me1	Dnase
0.758904	H3K4me1	H3K4me2	H3K4me3	H3K27ac	H3K36me3	H3K79me2	H4K20me1
0.759905	H3K4me1	H3K4me2	H3K4me3	H3K27ac	H3K36me3	H3K79me2	Dnase
0.757285	H3K4me1	H3K4me2	H3K4me3	H3K27ac	H3K36me3	H4K20me1	Dnase
0.656747	H3K4me1	H3K4me2	H3K4me3	H3K27ac	H3K79me2	H4K20me1	Dnase
0.773037	H3K4me1	H3K4me2	H3K4me3	H3K27me3	H3K36me3	H3K79me2	H4K20me1
0.77664	H3K4me1	H3K4me2	H3K4me3	H3K27me3	H3K36me3	H3K79me2	Dnase
0.77379	H3K4me1	H3K4me2	H3K4me3	H3K27me3	H3K36me3	H4K20me1	Dnase
0.663949	H3K4me1	H3K4me2	H3K4me3	H3K27me3	H3K79me2	H4K20me1	Dnase
0.757844	H3K4me1	H3K4me2	H3K4me3	H3K36me3	H3K79me2	H4K20me1	Dnase
0.770351	H3K4me1	H3K4me2	H3K9ac	H3K9me3	H3K27ac	H3K27me3	H3K36me3
0.605566	H3K4me1	H3K4me2	H3K9ac	H3K9me3	H3K27ac	H3K27me3	H3K79me2
0.672444	H3K4me1	H3K4me2	H3K9ac	H3K9me3	H3K27ac	H3K27me3	H4K20me1
0.580654	H3K4me1	H3K4me2	H3K9ac	H3K9me3	H3K27ac	H3K27me3	Dnase
0.761501	H3K4me1	H3K4me2	H3K9ac	H3K9me3	H3K27ac	H3K36me3	H3K79me2
0.762011	H3K4me1	H3K4me2	H3K9ac	H3K9me3	H3K27ac	H3K36me3	H4K20me1
0.751827	H3K4me1	H3K4me2	H3K9ac	H3K9me3	H3K27ac	H3K36me3	Dnase
0.654346	H3K4me1	H3K4me2	H3K9ac	H3K9me3	H3K27ac	H3K79me2	H4K20me1
0.562744	H3K4me1	H3K4me2	H3K9ac	H3K9me3	H3K27ac	H3K79me2	Dnase
0.64628	H3K4me1	H3K4me2	H3K9ac	H3K9me3	H3K27ac	H4K20me1	Dnase
0.775399	H3K4me1	H3K4me2	H3K9ac	H3K9me3	H3K27me3	H3K36me3	H3K79me2
0.774844	H3K4me1	H3K4me2	H3K9ac	H3K9me3	H3K27me3	H3K36me3	H4K20me1
0.767072	H3K4me1	H3K4me2	H3K9ac	H3K9me3	H3K27me3	H3K36me3	Dnase
0.667283	H3K4me1	H3K4me2	H3K9ac	H3K9me3	H3K27me3	H3K79me2	H4K20me1
0.594101	H3K4me1	H3K4me2	H3K9ac	H3K9me3	H3K27me3	H3K79me2	Dnase
0.659546	H3K4me1	H3K4me2	H3K9ac	H3K9me3	H3K27me3	H4K20me1	Dnase
0.760766	H3K4me1	H3K4me2	H3K9ac	H3K9me3	H3K36me3	H3K79me2	H4K20me1
0.752941	H3K4me1	H3K4me2	H3K9ac	H3K9me3	H3K36me3	H3K79me2	Dnase
0.750365	H3K4me1	H3K4me2	H3K9ac	H3K9me3	H3K36me3	H4K20me1	Dnase
0.628744	H3K4me1	H3K4me2	H3K9ac	H3K9me3	H3K79me2	H4K20me1	Dnase
0.767626	H3K4me1	H3K4me2	H3K9ac	H3K27ac	H3K27me3	H3K36me3	H3K79me2
0.767952	H3K4me1	H3K4me2	H3K9ac	H3K27ac	H3K27me3	H3K36me3	H4K20me1
0.770351	H3K4me1	H3K4me2	H3K9ac	H3K27ac	H3K27me3	H3K36me3	Dnase
0.668396	H3K4me1	H3K4me2	H3K9ac	H3K27ac	H3K27me3	H3K79me2	H4K20me1
0.605566	H3K4me1	H3K4me2	H3K9ac	H3K27ac	H3K27me3	H3K79me2	Dnase
0.672444	H3K4me1	H3K4me2	H3K9ac	H3K27ac	H3K27me3	H4K20me1	Dnase
0.758838	H3K4me1	H3K4me2	H3K9ac	H3K27ac	H3K36me3	H3K79me2	H4K20me1
0.761501	H3K4me1	H3K4me2	H3K9ac	H3K27ac	H3K36me3	H3K79me2	Dnase
0.762011	H3K4me1	H3K4me2	H3K9ac	H3K27ac	H3K36me3	H4K20me1	Dnase
0.654346	H3K4me1	H3K4me2	H3K9ac	H3K27ac	H3K79me2	H4K20me1	Dnase
0.771507	H3K4me1	H3K4me2	H3K9ac	H3K27me3	H3K36me3	H3K79me2	H4K20me1
0.775399	H3K4me1	H3K4me2	H3K9ac	H3K27me3	H3K36me3	H3K79me2	Dnase
0.774844	H3K4me1	H3K4me2	H3K9ac	H3K27me3	H3K36me3	H4K20me1	Dnase
0.667283	H3K4me1	H3K4me2	H3K9ac	H3K27me3	H3K79me2	H4K20me1	Dnase
0.760766	H3K4me1	H3K4me2	H3K9ac	H3K36me3	H3K79me2	H4K20me1	Dnase
0.775566	H3K4me1	H3K4me2	H3K9me3	H3K27ac	H3K27me3	H3K36me3	H3K79me2
0.771069	H3K4me1	H3K4me2	H3K9me3	H3K27ac	H3K27me3	H3K36me3	H4K20me1
0.761169	H3K4me1	H3K4me2	H3K9me3	H3K27ac	H3K27me3	H3K36me3	Dnase
0.671733	H3K4me1	H3K4me2	H3K9me3	H3K27ac	H3K27me3	H3K79me2	H4K20me1
0.587068	H3K4me1	H3K4me2	H3K9me3	H3K27ac	H3K27me3	H3K79me2	Dnase
0.659623	H3K4me1	H3K4me2	H3K9me3	H3K27ac	H3K27me3	H4K20me1	Dnase
0.759073	H3K4me1	H3K4me2	H3K9me3	H3K27ac	H3K36me3	H3K79me2	H4K20me1
0.749157	H3K4me1	H3K4me2	H3K9me3	H3K27ac	H3K36me3	H3K79me2	Dnase
0.740887	H3K4me1	H3K4me2	H3K9me3	H3K27ac	H3K36me3	H4K20me1	Dnase
0.648852	H3K4me1	H3K4me2	H3K9me3	H3K27ac	H3K79me2	H4K20me1	Dnase
0.775962	H3K4me1	H3K4me2	H3K9me3	H3K27me3	H3K36me3	H3K79me2	H4K20me1
0.769631	H3K4me1	H3K4me2	H3K9me3	H3K27me3	H3K36me3	H3K79me2	Dnase
0.762182	H3K4me1	H3K4me2	H3K9me3	H3K27me3	H3K36me3	H4K20me1	Dnase
0.654109	H3K4me1	H3K4me2	H3K9me3	H3K27me3	H3K79me2	H4K20me1	Dnase
0.741021	H3K4me1	H3K4me2	H3K9me3	H3K36me3	H3K79me2	H4K20me1	Dnase
0.771936	H3K4me1	H3K4me2	H3K27ac	H3K27me3	H3K36me3	H3K79me2	H4K20me1
0.775566	H3K4me1	H3K4me2	H3K27ac	H3K27me3	H3K36me3	H3K79me2	Dnase
0.771069	H3K4me1	H3K4me2	H3K27ac	H3K27me3	H3K36me3	H4K20me1	Dnase
0.671733	H3K4me1	H3K4me2	H3K27ac	H3K27me3	H3K79me2	H4K20me1	Dnase
0.759073	H3K4me1	H3K4me2	H3K27ac	H3K36me3	H3K79me2	H4K20me1	Dnase
0.775962	H3K4me1	H3K4me2	H3K27me3	H3K36me3	H3K79me2	H4K20me1	Dnase
0.772674	H3K4me1	H3K4me3	H3K9ac	H3K9me3	H3K27ac	H3K27me3	H3K36me3
0.605732	H3K4me1	H3K4me3	H3K9ac	H3K9me3	H3K27ac	H3K27me3	H3K79me2
0.673036	H3K4me1	H3K4me3	H3K9ac	H3K9me3	H3K27ac	H3K27me3	H4K20me1
0.582343	H3K4me1	H3K4me3	H3K9ac	H3K9me3	H3K27ac	H3K27me3	Dnase
0.764242	H3K4me1	H3K4me3	H3K9ac	H3K9me3	H3K27ac	H3K36me3	H3K79me2
0.763413	H3K4me1	H3K4me3	H3K9ac	H3K9me3	H3K27ac	H3K36me3	H4K20me1
0.754623	H3K4me1	H3K4me3	H3K9ac	H3K9me3	H3K27ac	H3K36me3	Dnase
0.64948	H3K4me1	H3K4me3	H3K9ac	H3K9me3	H3K27ac	H3K79me2	H4K20me1
0.553756	H3K4me1	H3K4me3	H3K9ac	H3K9me3	H3K27ac	H3K79me2	Dnase
0.639243	H3K4me1	H3K4me3	H3K9ac	H3K9me3	H3K27ac	H4K20me1	Dnase
0.776622	H3K4me1	H3K4me3	H3K9ac	H3K9me3	H3K27me3	H3K36me3	H3K79me2
0.776545	H3K4me1	H3K4me3	H3K9ac	H3K9me3	H3K27me3	H3K36me3	H4K20me1
0.769135	H3K4me1	H3K4me3	H3K9ac	H3K9me3	H3K27me3	H3K36me3	Dnase
0.669869	H3K4me1	H3K4me3	H3K9ac	H3K9me3	H3K27me3	H3K79me2	H4K20me1
0.597047	H3K4me1	H3K4me3	H3K9ac	H3K9me3	H3K27me3	H3K79me2	Dnase
0.662305	H3K4me1	H3K4me3	H3K9ac	H3K9me3	H3K27me3	H4K20me1	Dnase
0.76424	H3K4me1	H3K4me3	H3K9ac	H3K9me3	H3K36me3	H3K79me2	H4K20me1
0.756716	H3K4me1	H3K4me3	H3K9ac	H3K9me3	H3K36me3	H3K79me2	Dnase
0.75424	H3K4me1	H3K4me3	H3K9ac	H3K9me3	H3K36me3	H4K20me1	Dnase
0.626425	H3K4me1	H3K4me3	H3K9ac	H3K9me3	H3K79me2	H4K20me1	Dnase
0.768902	H3K4me1	H3K4me3	H3K9ac	H3K27ac	H3K27me3	H3K36me3	H3K79me2
0.769398	H3K4me1	H3K4me3	H3K9ac	H3K27ac	H3K27me3	H3K36me3	H4K20me1
0.772674	H3K4me1	H3K4me3	H3K9ac	H3K27ac	H3K27me3	H3K36me3	Dnase
0.668698	H3K4me1	H3K4me3	H3K9ac	H3K27ac	H3K27me3	H3K79me2	H4K20me1
0.605732	H3K4me1	H3K4me3	H3K9ac	H3K27ac	H3K27me3	H3K79me2	Dnase
0.673036	H3K4me1	H3K4me3	H3K9ac	H3K27ac	H3K27me3	H4K20me1	Dnase
0.760512	H3K4me1	H3K4me3	H3K9ac	H3K27ac	H3K36me3	H3K79me2	H4K20me1
0.764242	H3K4me1	H3K4me3	H3K9ac	H3K27ac	H3K36me3	H3K79me2	Dnase
0.763413	H3K4me1	H3K4me3	H3K9ac	H3K27ac	H3K36me3	H4K20me1	Dnase
0.64948	H3K4me1	H3K4me3	H3K9ac	H3K27ac	H3K79me2	H4K20me1	Dnase
0.771661	H3K4me1	H3K4me3	H3K9ac	H3K27me3	H3K36me3	H3K79me2	H4K20me1
0.776622	H3K4me1	H3K4me3	H3K9ac	H3K27me3	H3K36me3	H3K79me2	Dnase
0.776545	H3K4me1	H3K4me3	H3K9ac	H3K27me3	H3K36me3	H4K20me1	Dnase
0.669869	H3K4me1	H3K4me3	H3K9ac	H3K27me3	H3K79me2	H4K20me1	Dnase
0.76424	H3K4me1	H3K4me3	H3K9ac	H3K36me3	H3K79me2	H4K20me1	Dnase
0.778957	H3K4me1	H3K4me3	H3K9me3	H3K27ac	H3K27me3	H3K36me3	H3K79me2
0.776965	H3K4me1	H3K4me3	H3K9me3	H3K27ac	H3K27me3	H3K36me3	H4K20me1
0.769425	H3K4me1	H3K4me3	H3K9me3	H3K27ac	H3K27me3	H3K36me3	Dnase
0.675934	H3K4me1	H3K4me3	H3K9me3	H3K27ac	H3K27me3	H3K79me2	H4K20me1
0.592812	H3K4me1	H3K4me3	H3K9me3	H3K27ac	H3K27me3	H3K79me2	Dnase
0.666183	H3K4me1	H3K4me3	H3K9me3	H3K27ac	H3K27me3	H4K20me1	Dnase
0.764969	H3K4me1	H3K4me3	H3K9me3	H3K27ac	H3K36me3	H3K79me2	H4K20me1
0.756239	H3K4me1	H3K4me3	H3K9me3	H3K27ac	H3K36me3	H3K79me2	Dnase
0.750978	H3K4me1	H3K4me3	H3K9me3	H3K27ac	H3K36me3	H4K20me1	Dnase
0.646149	H3K4me1	H3K4me3	H3K9me3	H3K27ac	H3K79me2	H4K20me1	Dnase
0.779798	H3K4me1	H3K4me3	H3K9me3	H3K27me3	H3K36me3	H3K79me2	H4K20me1
0.773754	H3K4me1	H3K4me3	H3K9me3	H3K27me3	H3K36me3	H3K79me2	Dnase
0.771185	H3K4me1	H3K4me3	H3K9me3	H3K27me3	H3K36me3	H4K20me1	Dnase
0.661713	H3K4me1	H3K4me3	H3K9me3	H3K27me3	H3K79me2	H4K20me1	Dnase
0.753354	H3K4me1	H3K4me3	H3K9me3	H3K36me3	H3K79me2	H4K20me1	Dnase
0.775084	H3K4me1	H3K4me3	H3K27ac	H3K27me3	H3K36me3	H3K79me2	H4K20me1
0.778957	H3K4me1	H3K4me3	H3K27ac	H3K27me3	H3K36me3	H3K79me2	Dnase
0.776965	H3K4me1	H3K4me3	H3K27ac	H3K27me3	H3K36me3	H4K20me1	Dnase
0.675934	H3K4me1	H3K4me3	H3K27ac	H3K27me3	H3K79me2	H4K20me1	Dnase
0.764969	H3K4me1	H3K4me3	H3K27ac	H3K36me3	H3K79me2	H4K20me1	Dnase
0.779798	H3K4me1	H3K4me3	H3K27me3	H3K36me3	H3K79me2	H4K20me1	Dnase
0.772478	H3K4me1	H3K9ac	H3K9me3	H3K27ac	H3K27me3	H3K36me3	H3K79me2
0.772357	H3K4me1	H3K9ac	H3K9me3	H3K27ac	H3K27me3	H3K36me3	H4K20me1
0.763749	H3K4me1	H3K9ac	H3K9me3	H3K27ac	H3K27me3	H3K36me3	Dnase
0.673814	H3K4me1	H3K9ac	H3K9me3	H3K27ac	H3K27me3	H3K79me2	H4K20me1
0.598829	H3K4me1	H3K9ac	H3K9me3	H3K27ac	H3K27me3	H3K79me2	Dnase
0.666881	H3K4me1	H3K9ac	H3K9me3	H3K27ac	H3K27me3	H4K20me1	Dnase
0.763682	H3K4me1	H3K9ac	H3K9me3	H3K27ac	H3K36me3	H3K79me2	H4K20me1
0.755463	H3K4me1	H3K9ac	H3K9me3	H3K27ac	H3K36me3	H3K79me2	Dnase
0.754819	H3K4me1	H3K9ac	H3K9me3	H3K27ac	H3K36me3	H4K20me1	Dnase
0.639622	H3K4me1	H3K9ac	H3K9me3	H3K27ac	H3K79me2	H4K20me1	Dnase
0.771197	H3K4me1	H3K9ac	H3K9me3	H3K27me3	H3K36me3	H3K79me2	H4K20me1
0.765041	H3K4me1	H3K9ac	H3K9me3	H3K27me3	H3K36me3	H3K79me2	Dnase
0.764461	H3K4me1	H3K9ac	H3K9me3	H3K27me3	H3K36me3	H4K20me1	Dnase
0.660182	H3K4me1	H3K9ac	H3K9me3	H3K27me3	H3K79me2	H4K20me1	Dnase
0.750096	H3K4me1	H3K9ac	H3K9me3	H3K36me3	H3K79me2	H4K20me1	Dnase
0.768745	H3K4me1	H3K9ac	H3K27ac	H3K27me3	H3K36me3	H3K79me2	H4K20me1
0.772478	H3K4me1	H3K9ac	H3K27ac	H3K27me3	H3K36me3	H3K79me2	Dnase
0.772357	H3K4me1	H3K9ac	H3K27ac	H3K27me3	H3K36me3	H4K20me1	Dnase
0.673814	H3K4me1	H3K9ac	H3K27ac	H3K27me3	H3K79me2	H4K20me1	Dnase
0.763682	H3K4me1	H3K9ac	H3K27ac	H3K36me3	H3K79me2	H4K20me1	Dnase
0.771197	H3K4me1	H3K9ac	H3K27me3	H3K36me3	H3K79me2	H4K20me1	Dnase
0.770419	H3K4me1	H3K9me3	H3K27ac	H3K27me3	H3K36me3	H3K79me2	H4K20me1
0.762622	H3K4me1	H3K9me3	H3K27ac	H3K27me3	H3K36me3	H3K79me2	Dnase
0.757576	H3K4me1	H3K9me3	H3K27ac	H3K27me3	H3K36me3	H4K20me1	Dnase
0.664418	H3K4me1	H3K9me3	H3K27ac	H3K27me3	H3K79me2	H4K20me1	Dnase
0.747991	H3K4me1	H3K9me3	H3K27ac	H3K36me3	H3K79me2	H4K20me1	Dnase
0.728253	H3K4me1	H3K9me3	H3K27me3	H3K36me3	H3K79me2	H4K20me1	Dnase
0.770419	H3K4me1	H3K27ac	H3K27me3	H3K36me3	H3K79me2	H4K20me1	Dnase
0.772151	H3K4me2	H3K4me3	H3K9ac	H3K9me3	H3K27ac	H3K27me3	H3K36me3
0.608613	H3K4me2	H3K4me3	H3K9ac	H3K9me3	H3K27ac	H3K27me3	H3K79me2
0.673394	H3K4me2	H3K4me3	H3K9ac	H3K9me3	H3K27ac	H3K27me3	H4K20me1
0.586596	H3K4me2	H3K4me3	H3K9ac	H3K9me3	H3K27ac	H3K27me3	Dnase
0.765155	H3K4me2	H3K4me3	H3K9ac	H3K9me3	H3K27ac	H3K36me3	H3K79me2
0.766098	H3K4me2	H3K4me3	H3K9ac	H3K9me3	H3K27ac	H3K36me3	H4K20me1
0.757232	H3K4me2	H3K4me3	H3K9ac	H3K9me3	H3K27ac	H3K36me3	Dnase
0.655231	H3K4me2	H3K4me3	H3K9ac	H3K9me3	H3K27ac	H3K79me2	H4K20me1
0.565888	H3K4me2	H3K4me3	H3K9ac	H3K9me3	H3K27ac	H3K79me2	Dnase
0.64706	H3K4me2	H3K4me3	H3K9ac	H3K9me3	H3K27ac	H4K20me1	Dnase
0.776588	H3K4me2	H3K4me3	H3K9ac	H3K9me3	H3K27me3	H3K36me3	H3K79me2
0.77642	H3K4me2	H3K4me3	H3K9ac	H3K9me3	H3K27me3	H3K36me3	H4K20me1
0.769471	H3K4me2	H3K4me3	H3K9ac	H3K9me3	H3K27me3	H3K36me3	Dnase
0.668754	H3K4me2	H3K4me3	H3K9ac	H3K9me3	H3K27me3	H3K79me2	H4K20me1
0.597917	H3K4me2	H3K4me3	H3K9ac	H3K9me3	H3K27me3	H3K79me2	Dnase
0.662038	H3K4me2	H3K4me3	H3K9ac	H3K9me3	H3K27me3	H4K20me1	Dnase
0.765459	H3K4me2	H3K4me3	H3K9ac	H3K9me3	H3K36me3	H3K79me2	H4K20me1
0.758206	H3K4me2	H3K4me3	H3K9ac	H3K9me3	H3K36me3	H3K79me2	Dnase
0.756986	H3K4me2	H3K4me3	H3K9ac	H3K9me3	H3K36me3	H4K20me1	Dnase
0.631781	H3K4me2	H3K4me3	H3K9ac	H3K9me3	H3K79me2	H4K20me1	Dnase
0.76866	H3K4me2	H3K4me3	H3K9ac	H3K27ac	H3K27me3	H3K36me3	H3K79me2
0.769433	H3K4me2	H3K4me3	H3K9ac	H3K27ac	H3K27me3	H3K36me3	H4K20me1
0.772151	H3K4me2	H3K4me3	H3K9ac	H3K27ac	H3K27me3	H3K36me3	Dnase
0.669627	H3K4me2	H3K4me3	H3K9ac	H3K27ac	H3K27me3	H3K79me2	H4K20me1
0.608613	H3K4me2	H3K4me3	H3K9ac	H3K27ac	H3K27me3	H3K79me2	Dnase
0.673394	H3K4me2	H3K4me3	H3K9ac	H3K27ac	H3K27me3	H4K20me1	Dnase
0.762847	H3K4me2	H3K4me3	H3K9ac	H3K27ac	H3K36me3	H3K79me2	H4K20me1
0.765155	H3K4me2	H3K4me3	H3K9ac	H3K27ac	H3K36me3	H3K79me2	Dnase
0.766098	H3K4me2	H3K4me3	H3K9ac	H3K27ac	H3K36me3	H4K20me1	Dnase
0.655231	H3K4me2	H3K4me3	H3K9ac	H3K27ac	H3K79me2	H4K20me1	Dnase
0.772931	H3K4me2	H3K4me3	H3K9ac	H3K27me3	H3K36me3	H3K79me2	H4K20me1
0.776586	H3K4me2	H3K4me3	H3K9ac	H3K27me3	H3K36me3	H3K79me2	Dnase
0.77642	H3K4me2	H3K4me3	H3K9ac	H3K27me3	H3K36me3	H4K20me1	Dnase
0.668754	H3K4me2	H3K4me3	H3K9ac	H3K27me3	H3K79me2	H4K20me1	Dnase
0.765459	H3K4me2	H3K4me3	H3K9ac	H3K36me3	H3K79me2	H4K20me1	Dnase
0.777693	H3K4me2	H3K4me3	H3K9me3	H3K27ac	H3K27me3	H3K36me3	H3K79me2
0.775927	H3K4me2	H3K4me3	H3K9me3	H3K27ac	H3K27me3	H3K36me3	H4K20me1
0.768464	H3K4me2	H3K4me3	H3K9me3	H3K27ac	H3K27me3	H3K36me3	Dnase
0.675599	H3K4me2	H3K4me3	H3K9me3	H3K27ac	H3K27me3	H3K79me2	H4K20me1
0.5957	H3K4me2	H3K4me3	H3K9me3	H3K27ac	H3K27me3	H3K79me2	Dnase
0.666628	H3K4me2	H3K4me3	H3K9me3	H3K27ac	H3K27me3	H4K20me1	Dnase
0.765708	H3K4me2	H3K4me3	H3K9me3	H3K27ac	H3K36me3	H3K79me2	H4K20me1
0.757458	H3K4me2	H3K4me3	H3K9me3	H3K27ac	H3K36me3	H3K79me2	Dnase
0.754204	H3K4me2	H3K4me3	H3K9me3	H3K27ac	H3K36me3	H4K20me1	Dnase
0.651578	H3K4me2	H3K4me3	H3K9me3	H3K27ac	H3K79me2	H4K20me1	Dnase
0.78003	H3K4me2	H3K4me3	H3K9me3	H3K27me3	H3K36me3	H3K79me2	H4K20me1
0.773992	H3K4me2	H3K4me3	H3K9me3	H3K27me3	H3K36me3	H3K79me2	Dnase
0.770975	H3K4me2	H3K4me3	H3K9me3	H3K27me3	H3K36me3	H4K20me1	Dnase
0.660717	H3K4me2	H3K4me3	H3K9me3	H3K27me3	H3K79me2	H4K20me1	Dnase
0.754621	H3K4me2	H3K4me3	H3K9me3	H3K36me3	H3K79me2	H4K20me1	Dnase
0.774945	H3K4me2	H3K4me3	H3K27ac	H3K27me3	H3K36me3	H3K79me2	H4K20me1
0.777693	H3K4me2	H3K4me3	H3K27ac	H3K27me3	H3K36me3	H3K79me2	Dnase
0.775927	H3K4me2	H3K4me3	H3K27ac	H3K27me3	H3K36me3	H4K20me1	Dnase
0.675599	H3K4me2	H3K4me3	H3K27ac	H3K27me3	H3K79me2	H4K20me1	Dnase
0.765708	H3K4me2	H3K4me3	H3K27ac	H3K36me3	H3K79me2	H4K20me1	Dnase
0.78003	H3K4me2	H3K4me3	H3K27me3	H3K36me3	H3K79me2	H4K20me1	Dnase
0.775223	H3K4me2	H3K9ac	H3K9me3	H3K27ac	H3K27me3	H3K36me3	H3K79me2
0.774927	H3K4me2	H3K9ac	H3K9me3	H3K27ac	H3K27me3	H3K36me3	H4K20me1
0.76724	H3K4me2	H3K9ac	H3K9me3	H3K27ac	H3K27me3	H3K36me3	Dnase
0.673204	H3K4me2	H3K9ac	H3K9me3	H3K27ac	H3K27me3	H3K79me2	H4K20me1
0.600986	H3K4me2	H3K9ac	H3K9me3	H3K27ac	H3K27me3	H3K79me2	Dnase
0.666725	H3K4me2	H3K9ac	H3K9me3	H3K27ac	H3K27me3	H4K20me1	Dnase
0.765698	H3K4me2	H3K9ac	H3K9me3	H3K27ac	H3K36me3	H3K79me2	H4K20me1
0.757106	H3K4me2	H3K9ac	H3K9me3	H3K27ac	H3K36me3	H3K79me2	Dnase
0.758011	H3K4me2	H3K9ac	H3K9me3	H3K27ac	H3K36me3	H4K20me1	Dnase
0.646225	H3K4me2	H3K9ac	H3K9me3	H3K27ac	H3K79me2	H4K20me1	Dnase
0.778634	H3K4me2	H3K9ac	H3K9me3	H3K27me3	H3K36me3	H3K79me2	H4K20me1
0.772609	H3K4me2	H3K9ac	H3K9me3	H3K27me3	H3K36me3	H3K79me2	Dnase
0.772264	H3K4me2	H3K9ac	H3K9me3	H3K27me3	H3K36me3	H4K20me1	Dnase
0.66359	H3K4me2	H3K9ac	H3K9me3	H3K27me3	H3K79me2	H4K20me1	Dnase
0.757176	H3K4me2	H3K9ac	H3K9me3	H3K36me3	H3K79me2	H4K20me1	Dnase
0.772176	H3K4me2	H3K9ac	H3K27ac	H3K27me3	H3K36me3	H3K79me2	H4K20me1
0.775223	H3K4me2	H3K9ac	H3K27ac	H3K27me3	H3K36me3	H3K79me2	Dnase
0.774927	H3K4me2	H3K9ac	H3K27ac	H3K27me3	H3K36me3	H4K20me1	Dnase
0.673204	H3K4me2	H3K9ac	H3K27ac	H3K27me3	H3K79me2	H4K20me1	Dnase
0.765698	H3K4me2	H3K9ac	H3K27ac	H3K36me3	H3K79me2	H4K20me1	Dnase
0.778634	H3K4me2	H3K9ac	H3K27me3	H3K36me3	H3K79me2	H4K20me1	Dnase
0.776841	H3K4me2	H3K9me3	H3K27ac	H3K27me3	H3K36me3	H3K79me2	H4K20me1
0.770977	H3K4me2	H3K9me3	H3K27ac	H3K27me3	H3K36me3	H3K79me2	Dnase
0.765723	H3K4me2	H3K9me3	H3K27ac	H3K27me3	H3K36me3	H4K20me1	Dnase
0.664401	H3K4me2	H3K9me3	H3K27ac	H3K27me3	H3K79me2	H4K20me1	Dnase
0.752822	H3K4me2	H3K9me3	H3K27ac	H3K36me3	H3K79me2	H4K20me1	Dnase
0.772229	H3K4me2	H3K9me3	H3K27me3	H3K36me3	H3K79me2	H4K20me1	Dnase
0.776841	H3K4me2	H3K27ac	H3K27me3	H3K36me3	H3K79me2	H4K20me1	Dnase
0.777608	H3K4me3	H3K9ac	H3K9me3	H3K27ac	H3K27me3	H3K36me3	H3K79me2
0.777939	H3K4me3	H3K9ac	H3K9me3	H3K27ac	H3K27me3	H3K36me3	H4K20me1
0.769845	H3K4me3	H3K9ac	H3K9me3	H3K27ac	H3K27me3	H3K36me3	Dnase
0.673702	H3K4me3	H3K9ac	H3K9me3	H3K27ac	H3K27me3	H3K79me2	H4K20me1
0.600558	H3K4me3	H3K9ac	H3K9me3	H3K27ac	H3K27me3	H3K79me2	Dnase
0.666887	H3K4me3	H3K9ac	H3K9me3	H3K27ac	H3K27me3	H4K20me1	Dnase
0.769269	H3K4me3	H3K9ac	H3K9me3	H3K27ac	H3K36me3	H3K79me2	H4K20me1
0.761098	H3K4me3	H3K9ac	H3K9me3	H3K27ac	H3K36me3	H3K79me2	Dnase
0.760502	H3K4me3	H3K9ac	H3K9me3	H3K27ac	H3K36me3	H4K20me1	Dnase
0.638015	H3K4me3	H3K9ac	H3K9me3	H3K27ac	H3K79me2	H4K20me1	Dnase
0.779929	H3K4me3	H3K9ac	H3K9me3	H3K27me3	H3K36me3	H3K79me2	H4K20me1
0.773706	H3K4me3	H3K9ac	H3K9me3	H3K27me3	H3K36me3	H3K79me2	Dnase
0.773709	H3K4me3	H3K9ac	H3K9me3	H3K27me3	H3K36me3	H4K20me1	Dnase
0.665837	H3K4me3	H3K9ac	H3K9me3	H3K27me3	H3K79me2	H4K20me1	Dnase
0.760453	H3K4me3	H3K9ac	H3K9me3	H3K36me3	H3K79me2	H4K20me1	Dnase
0.774646	H3K4me3	H3K9ac	H3K27ac	H3K27me3	H3K36me3	H3K79me2	H4K20me1
0.777608	H3K4me3	H3K9ac	H3K27ac	H3K27me3	H3K36me3	H3K79me2	Dnase
0.777939	H3K4me3	H3K9ac	H3K27ac	H3K27me3	H3K36me3	H4K20me1	Dnase
0.673702	H3K4me3	H3K9ac	H3K27ac	H3K27me3	H3K79me2	H4K20me1	Dnase
0.769269	H3K4me3	H3K9ac	H3K27ac	H3K36me3	H3K79me2	H4K20me1	Dnase
0.779929	H3K4me3	H3K9ac	H3K27me3	H3K36me3	H3K79me2	H4K20me1	Dnase
0.782223	H3K4me3	H3K9me3	H3K27ac	H3K27me3	H3K36me3	H3K79me2	H4K20me1
0.775847	H3K4me3	H3K9me3	H3K27ac	H3K27me3	H3K36me3	H3K79me2	Dnase
0.77417	H3K4me3	H3K9me3	H3K27ac	H3K27me3	H3K36me3	H4K20me1	Dnase
0.669606	H3K4me3	H3K9me3	H3K27ac	H3K27me3	H3K79me2	H4K20me1	Dnase
0.760994	H3K4me3	H3K9me3	H3K27ac	H3K36me3	H3K79me2	H4K20me1	Dnase
0.776154	H3K4me3	H3K9me3	H3K27me3	H3K36me3	H3K79me2	H4K20me1	Dnase
0.782223	H3K4me3	H3K27ac	H3K27me3	H3K36me3	H3K79me2	H4K20me1	Dnase
0.775742	H3K9ac	H3K9me3	H3K27ac	H3K27me3	H3K36me3	H3K79me2	H4K20me1
0.768982	H3K9ac	H3K9me3	H3K27ac	H3K27me3	H3K36me3	H3K79me2	Dnase
0.769184	H3K9ac	H3K9me3	H3K27ac	H3K27me3	H3K36me3	H4K20me1	Dnase
0.666732	H3K9ac	H3K9me3	H3K27ac	H3K27me3	H3K79me2	H4K20me1	Dnase
0.758594	H3K9ac	H3K9me3	H3K27ac	H3K36me3	H3K79me2	H4K20me1	Dnase
0.768373	H3K9ac	H3K9me3	H3K27me3	H3K36me3	H3K79me2	H4K20me1	Dnase
0.775742	H3K9ac	H3K27ac	H3K27me3	H3K36me3	H3K79me2	H4K20me1	Dnase
0.765528	H3K9me3	H3K27ac	H3K27me3	H3K36me3	H3K79me2	H4K20me1	Dnase
[[8]]
0.774068	H3K4me1	H3K4me2	H3K4me3	H3K9ac	H3K9me3	H3K27ac	H3K27me3	H3K36me3
0.612158	H3K4me1	H3K4me2	H3K4me3	H3K9ac	H3K9me3	H3K27ac	H3K27me3	H3K79me2
0.677272	H3K4me1	H3K4me2	H3K4me3	H3K9ac	H3K9me3	H3K27ac	H3K27me3	H4K20me1
0.590129	H3K4me1	H3K4me2	H3K4me3	H3K9ac	H3K9me3	H3K27ac	H3K27me3	Dnase
0.766891	H3K4me1	H3K4me2	H3K4me3	H3K9ac	H3K9me3	H3K27ac	H3K36me3	H3K79me2
0.767608	H3K4me1	H3K4me2	H3K4me3	H3K9ac	H3K9me3	H3K27ac	H3K36me3	H4K20me1
0.758746	H3K4me1	H3K4me2	H3K4me3	H3K9ac	H3K9me3	H3K27ac	H3K36me3	Dnase
0.659589	H3K4me1	H3K4me2	H3K4me3	H3K9ac	H3K9me3	H3K27ac	H3K79me2	H4K20me1
0.569161	H3K4me1	H3K4me2	H3K4me3	H3K9ac	H3K9me3	H3K27ac	H3K79me2	Dnase
0.651999	H3K4me1	H3K4me2	H3K4me3	H3K9ac	H3K9me3	H3K27ac	H4K20me1	Dnase
0.77847	H3K4me1	H3K4me2	H3K4me3	H3K9ac	H3K9me3	H3K27me3	H3K36me3	H3K79me2
0.778129	H3K4me1	H3K4me2	H3K4me3	H3K9ac	H3K9me3	H3K27me3	H3K36me3	H4K20me1
0.771189	H3K4me1	H3K4me2	H3K4me3	H3K9ac	H3K9me3	H3K27me3	H3K36me3	Dnase
0.672084	H3K4me1	H3K4me2	H3K4me3	H3K9ac	H3K9me3	H3K27me3	H3K79me2	H4K20me1
0.601552	H3K4me1	H3K4me2	H3K4me3	H3K9ac	H3K9me3	H3K27me3	H3K79me2	Dnase
0.664706	H3K4me1	H3K4me2	H3K4me3	H3K9ac	H3K9me3	H3K27me3	H4K20me1	Dnase
0.76741	H3K4me1	H3K4me2	H3K4me3	H3K9ac	H3K9me3	H3K36me3	H3K79me2	H4K20me1
0.760011	H3K4me1	H3K4me2	H3K4me3	H3K9ac	H3K9me3	H3K36me3	H3K79me2	Dnase
0.758862	H3K4me1	H3K4me2	H3K4me3	H3K9ac	H3K9me3	H3K36me3	H4K20me1	Dnase
0.634778	H3K4me1	H3K4me2	H3K4me3	H3K9ac	H3K9me3	H3K79me2	H4K20me1	Dnase
0.770657	H3K4me1	H3K4me2	H3K4me3	H3K9ac	H3K27ac	H3K27me3	H3K36me3	H3K79me2
0.771277	H3K4me1	H3K4me2	H3K4me3	H3K9ac	H3K27ac	H3K27me3	H3K36me3	H4K20me1
0.774068	H3K4me1	H3K4me2	H3K4me3	H3K9ac	H3K27ac	H3K27me3	H3K36me3	Dnase
0.673474	H3K4me1	H3K4me2	H3K4me3	H3K9ac	H3K27ac	H3K27me3	H3K79me2	H4K20me1
0.612158	H3K4me1	H3K4me2	H3K4me3	H3K9ac	H3K27ac	H3K27me3	H3K79me2	Dnase
0.677272	H3K4me1	H3K4me2	H3K4me3	H3K9ac	H3K27ac	H3K27me3	H4K20me1	Dnase
0.764227	H3K4me1	H3K4me2	H3K4me3	H3K9ac	H3K27ac	H3K36me3	H3K79me2	H4K20me1
0.766891	H3K4me1	H3K4me2	H3K4me3	H3K9ac	H3K27ac	H3K36me3	H3K79me2	Dnase
0.767608	H3K4me1	H3K4me2	H3K4me3	H3K9ac	H3K27ac	H3K36me3	H4K20me1	Dnase
0.659589	H3K4me1	H3K4me2	H3K4me3	H3K9ac	H3K27ac	H3K79me2	H4K20me1	Dnase
0.774641	H3K4me1	H3K4me2	H3K4me3	H3K9ac	H3K27me3	H3K36me3	H3K79me2	H4K20me1
0.77847	H3K4me1	H3K4me2	H3K4me3	H3K9ac	H3K27me3	H3K36me3	H3K79me2	Dnase
0.778129	H3K4me1	H3K4me2	H3K4me3	H3K9ac	H3K27me3	H3K36me3	H4K20me1	Dnase
0.672084	H3K4me1	H3K4me2	H3K4me3	H3K9ac	H3K27me3	H3K79me2	H4K20me1	Dnase
0.76741	H3K4me1	H3K4me2	H3K4me3	H3K9ac	H3K36me3	H3K79me2	H4K20me1	Dnase
0.779827	H3K4me1	H3K4me2	H3K4me3	H3K9me3	H3K27ac	H3K27me3	H3K36me3	H3K79me2
0.778183	H3K4me1	H3K4me2	H3K4me3	H3K9me3	H3K27ac	H3K27me3	H3K36me3	H4K20me1
0.770851	H3K4me1	H3K4me2	H3K4me3	H3K9me3	H3K27ac	H3K27me3	H3K36me3	Dnase
0.679441	H3K4me1	H3K4me2	H3K4me3	H3K9me3	H3K27ac	H3K27me3	H3K79me2	H4K20me1
0.599278	H3K4me1	H3K4me2	H3K4me3	H3K9me3	H3K27ac	H3K27me3	H3K79me2	Dnase
0.670744	H3K4me1	H3K4me2	H3K4me3	H3K9me3	H3K27ac	H3K27me3	H4K20me1	Dnase
0.767868	H3K4me1	H3K4me2	H3K4me3	H3K9me3	H3K27ac	H3K36me3	H3K79me2	H4K20me1
0.7594	H3K4me1	H3K4me2	H3K4me3	H3K9me3	H3K27ac	H3K36me3	H3K79me2	Dnase
0.756802	H3K4me1	H3K4me2	H3K4me3	H3K9me3	H3K27ac	H3K36me3	H4K20me1	Dnase
0.656527	H3K4me1	H3K4me2	H3K4me3	H3K9me3	H3K27ac	H3K79me2	H4K20me1	Dnase
0.782051	H3K4me1	H3K4me2	H3K4me3	H3K9me3	H3K27me3	H3K36me3	H3K79me2	H4K20me1
0.775963	H3K4me1	H3K4me2	H3K4me3	H3K9me3	H3K27me3	H3K36me3	H3K79me2	Dnase
0.773251	H3K4me1	H3K4me2	H3K4me3	H3K9me3	H3K27me3	H3K36me3	H4K20me1	Dnase
0.664014	H3K4me1	H3K4me2	H3K4me3	H3K9me3	H3K27me3	H3K79me2	H4K20me1	Dnase
0.757069	H3K4me1	H3K4me2	H3K4me3	H3K9me3	H3K36me3	H3K79me2	H4K20me1	Dnase
0.776742	H3K4me1	H3K4me2	H3K4me3	H3K27ac	H3K27me3	H3K36me3	H3K79me2	H4K20me1
0.779827	H3K4me1	H3K4me2	H3K4me3	H3K27ac	H3K27me3	H3K36me3	H3K79me2	Dnase
0.778183	H3K4me1	H3K4me2	H3K4me3	H3K27ac	H3K27me3	H3K36me3	H4K20me1	Dnase
0.679441	H3K4me1	H3K4me2	H3K4me3	H3K27ac	H3K27me3	H3K79me2	H4K20me1	Dnase
0.767868	H3K4me1	H3K4me2	H3K4me3	H3K27ac	H3K36me3	H3K79me2	H4K20me1	Dnase
0.782051	H3K4me1	H3K4me2	H3K4me3	H3K27me3	H3K36me3	H3K79me2	H4K20me1	Dnase
0.778212	H3K4me1	H3K4me2	H3K9ac	H3K9me3	H3K27ac	H3K27me3	H3K36me3	H3K79me2
0.777647	H3K4me1	H3K4me2	H3K9ac	H3K9me3	H3K27ac	H3K27me3	H3K36me3	H4K20me1
0.769736	H3K4me1	H3K4me2	H3K9ac	H3K9me3	H3K27ac	H3K27me3	H3K36me3	Dnase
0.67901	H3K4me1	H3K4me2	H3K9ac	H3K9me3	H3K27ac	H3K27me3	H3K79me2	H4K20me1
0.605324	H3K4me1	H3K4me2	H3K9ac	H3K9me3	H3K27ac	H3K27me3	H3K79me2	Dnase
0.672476	H3K4me1	H3K4me2	H3K9ac	H3K9me3	H3K27ac	H3K27me3	H4K20me1	Dnase
0.769214	H3K4me1	H3K4me2	H3K9ac	H3K9me3	H3K27ac	H3K36me3	H3K79me2	H4K20me1
0.760817	H3K4me1	H3K4me2	H3K9ac	H3K9me3	H3K27ac	H3K36me3	H3K79me2	Dnase
0.761281	H3K4me1	H3K4me2	H3K9ac	H3K9me3	H3K27ac	H3K36me3	H4K20me1	Dnase
0.654515	H3K4me1	H3K4me2	H3K9ac	H3K9me3	H3K27ac	H3K79me2	H4K20me1	Dnase
0.780832	H3K4me1	H3K4me2	H3K9ac	H3K9me3	H3K27me3	H3K36me3	H3K79me2	H4K20me1
0.774744	H3K4me1	H3K4me2	H3K9ac	H3K9me3	H3K27me3	H3K36me3	H3K79me2	Dnase
0.774299	H3K4me1	H3K4me2	H3K9ac	H3K9me3	H3K27me3	H3K36me3	H4K20me1	Dnase
0.667363	H3K4me1	H3K4me2	H3K9ac	H3K9me3	H3K27me3	H3K79me2	H4K20me1	Dnase
0.759803	H3K4me1	H3K4me2	H3K9ac	H3K9me3	H3K36me3	H3K79me2	H4K20me1	Dnase
0.774701	H3K4me1	H3K4me2	H3K9ac	H3K27ac	H3K27me3	H3K36me3	H3K79me2	H4K20me1
0.778212	H3K4me1	H3K4me2	H3K9ac	H3K27ac	H3K27me3	H3K36me3	H3K79me2	Dnase
0.777647	H3K4me1	H3K4me2	H3K9ac	H3K27ac	H3K27me3	H3K36me3	H4K20me1	Dnase
0.67901	H3K4me1	H3K4me2	H3K9ac	H3K27ac	H3K27me3	H3K79me2	H4K20me1	Dnase
0.769214	H3K4me1	H3K4me2	H3K9ac	H3K27ac	H3K36me3	H3K79me2	H4K20me1	Dnase
0.780832	H3K4me1	H3K4me2	H3K9ac	H3K27me3	H3K36me3	H3K79me2	H4K20me1	Dnase
0.780814	H3K4me1	H3K4me2	H3K9me3	H3K27ac	H3K27me3	H3K36me3	H3K79me2	H4K20me1
0.774816	H3K4me1	H3K4me2	H3K9me3	H3K27ac	H3K27me3	H3K36me3	H3K79me2	Dnase
0.770427	H3K4me1	H3K4me2	H3K9me3	H3K27ac	H3K27me3	H3K36me3	H4K20me1	Dnase
0.671513	H3K4me1	H3K4me2	H3K9me3	H3K27ac	H3K27me3	H3K79me2	H4K20me1	Dnase
0.758379	H3K4me1	H3K4me2	H3K9me3	H3K27ac	H3K36me3	H3K79me2	H4K20me1	Dnase
0.775062	H3K4me1	H3K4me2	H3K9me3	H3K27me3	H3K36me3	H3K79me2	H4K20me1	Dnase
0.780814	H3K4me1	H3K4me2	H3K27ac	H3K27me3	H3K36me3	H3K79me2	H4K20me1	Dnase
0.780043	H3K4me1	H3K4me3	H3K9ac	H3K9me3	H3K27ac	H3K27me3	H3K36me3	H3K79me2
0.77972	H3K4me1	H3K4me3	H3K9ac	H3K9me3	H3K27ac	H3K27me3	H3K36me3	H4K20me1
0.772072	H3K4me1	H3K4me3	H3K9ac	H3K9me3	H3K27ac	H3K27me3	H3K36me3	Dnase
0.680252	H3K4me1	H3K4me3	H3K9ac	H3K9me3	H3K27ac	H3K27me3	H3K79me2	H4K20me1
0.606146	H3K4me1	H3K4me3	H3K9ac	H3K9me3	H3K27ac	H3K27me3	H3K79me2	Dnase
0.673356	H3K4me1	H3K4me3	H3K9ac	H3K9me3	H3K27ac	H3K27me3	H4K20me1	Dnase
0.771703	H3K4me1	H3K4me3	H3K9ac	H3K9me3	H3K27ac	H3K36me3	H3K79me2	H4K20me1
0.76359	H3K4me1	H3K4me3	H3K9ac	H3K9me3	H3K27ac	H3K36me3	H3K79me2	Dnase
0.763005	H3K4me1	H3K4me3	H3K9ac	H3K9me3	H3K27ac	H3K36me3	H4K20me1	Dnase
0.649503	H3K4me1	H3K4me3	H3K9ac	H3K9me3	H3K27ac	H3K79me2	H4K20me1	Dnase
0.782188	H3K4me1	H3K4me3	H3K9ac	H3K9me3	H3K27me3	H3K36me3	H3K79me2	H4K20me1
0.776074	H3K4me1	H3K4me3	H3K9ac	H3K9me3	H3K27me3	H3K36me3	H3K79me2	Dnase
0.775855	H3K4me1	H3K4me3	H3K9ac	H3K9me3	H3K27me3	H3K36me3	H4K20me1	Dnase
0.669711	H3K4me1	H3K4me3	H3K9ac	H3K9me3	H3K27me3	H3K79me2	H4K20me1	Dnase
0.763425	H3K4me1	H3K4me3	H3K9ac	H3K9me3	H3K36me3	H3K79me2	H4K20me1	Dnase
0.775963	H3K4me1	H3K4me3	H3K9ac	H3K27ac	H3K27me3	H3K36me3	H3K79me2	H4K20me1
0.780043	H3K4me1	H3K4me3	H3K9ac	H3K27ac	H3K27me3	H3K36me3	H3K79me2	Dnase
0.77972	H3K4me1	H3K4me3	H3K9ac	H3K27ac	H3K27me3	H3K36me3	H4K20me1	Dnase
0.680252	H3K4me1	H3K4me3	H3K9ac	H3K27ac	H3K27me3	H3K79me2	H4K20me1	Dnase
0.771703	H3K4me1	H3K4me3	H3K9ac	H3K27ac	H3K36me3	H3K79me2	H4K20me1	Dnase
0.782188	H3K4me1	H3K4me3	H3K9ac	H3K27me3	H3K36me3	H3K79me2	H4K20me1	Dnase
0.78432	H3K4me1	H3K4me3	H3K9me3	H3K27ac	H3K27me3	H3K36me3	H3K79me2	H4K20me1
0.778074	H3K4me1	H3K4me3	H3K9me3	H3K27ac	H3K27me3	H3K36me3	H3K79me2	Dnase
0.776407	H3K4me1	H3K4me3	H3K9me3	H3K27ac	H3K27me3	H3K36me3	H4K20me1	Dnase
0.675828	H3K4me1	H3K4me3	H3K9me3	H3K27ac	H3K27me3	H3K79me2	H4K20me1	Dnase
0.764278	H3K4me1	H3K4me3	H3K9me3	H3K27ac	H3K36me3	H3K79me2	H4K20me1	Dnase
0.779098	H3K4me1	H3K4me3	H3K9me3	H3K27me3	H3K36me3	H3K79me2	H4K20me1	Dnase
0.78432	H3K4me1	H3K4me3	H3K27ac	H3K27me3	H3K36me3	H3K79me2	H4K20me1	Dnase
0.778427	H3K4me1	H3K9ac	H3K9me3	H3K27ac	H3K27me3	H3K36me3	H3K79me2	H4K20me1
0.771792	H3K4me1	H3K9ac	H3K9me3	H3K27ac	H3K27me3	H3K36me3	H3K79me2	Dnase
0.771872	H3K4me1	H3K9ac	H3K9me3	H3K27ac	H3K27me3	H3K36me3	H4K20me1	Dnase
0.673914	H3K4me1	H3K9ac	H3K9me3	H3K27ac	H3K27me3	H3K79me2	H4K20me1	Dnase
0.762856	H3K4me1	H3K9ac	H3K9me3	H3K27ac	H3K36me3	H3K79me2	H4K20me1	Dnase
0.77047	H3K4me1	H3K9ac	H3K9me3	H3K27me3	H3K36me3	H3K79me2	H4K20me1	Dnase
0.778427	H3K4me1	H3K9ac	H3K27ac	H3K27me3	H3K36me3	H3K79me2	H4K20me1	Dnase
0.769643	H3K4me1	H3K9me3	H3K27ac	H3K27me3	H3K36me3	H3K79me2	H4K20me1	Dnase
0.778796	H3K4me2	H3K4me3	H3K9ac	H3K9me3	H3K27ac	H3K27me3	H3K36me3	H3K79me2
0.778891	H3K4me2	H3K4me3	H3K9ac	H3K9me3	H3K27ac	H3K27me3	H3K36me3	H4K20me1
0.771574	H3K4me2	H3K4me3	H3K9ac	H3K9me3	H3K27ac	H3K27me3	H3K36me3	Dnase
0.679663	H3K4me2	H3K4me3	H3K9ac	H3K9me3	H3K27ac	H3K27me3	H3K79me2	H4K20me1
0.608801	H3K4me2	H3K4me3	H3K9ac	H3K9me3	H3K27ac	H3K27me3	H3K79me2	Dnase
0.673485	H3K4me2	H3K4me3	H3K9ac	H3K9me3	H3K27ac	H3K27me3	H4K20me1	Dnase
0.772504	H3K4me2	H3K4me3	H3K9ac	H3K9me3	H3K27ac	H3K36me3	H3K79me2	H4K20me1
0.764573	H3K4me2	H3K4me3	H3K9ac	H3K9me3	H3K27ac	H3K36me3	H3K79me2	Dnase
0.765653	H3K4me2	H3K4me3	H3K9ac	H3K9me3	H3K27ac	H3K36me3	H4K20me1	Dnase
0.654948	H3K4me2	H3K4me3	H3K9ac	H3K9me3	H3K27ac	H3K79me2	H4K20me1	Dnase
0.782127	H3K4me2	H3K4me3	H3K9ac	H3K9me3	H3K27me3	H3K36me3	H3K79me2	H4K20me1
0.77618	H3K4me2	H3K4me3	H3K9ac	H3K9me3	H3K27me3	H3K36me3	H3K79me2	Dnase
0.776021	H3K4me2	H3K4me3	H3K9ac	H3K9me3	H3K27me3	H3K36me3	H4K20me1	Dnase
0.668996	H3K4me2	H3K4me3	H3K9ac	H3K9me3	H3K27me3	H3K79me2	H4K20me1	Dnase
0.764713	H3K4me2	H3K4me3	H3K9ac	H3K9me3	H3K36me3	H3K79me2	H4K20me1	Dnase
0.776044	H3K4me2	H3K4me3	H3K9ac	H3K27ac	H3K27me3	H3K36me3	H3K79me2	H4K20me1
0.778796	H3K4me2	H3K4me3	H3K9ac	H3K27ac	H3K27me3	H3K36me3	H3K79me2	Dnase
0.778891	H3K4me2	H3K4me3	H3K9ac	H3K27ac	H3K27me3	H3K36me3	H4K20me1	Dnase
0.679663	H3K4me2	H3K4me3	H3K9ac	H3K27ac	H3K27me3	H3K79me2	H4K20me1	Dnase
0.772504	H3K4me2	H3K4me3	H3K9ac	H3K27ac	H3K36me3	H3K79me2	H4K20me1	Dnase
0.782127	H3K4me2	H3K4me3	H3K9ac	H3K27me3	H3K36me3	H3K79me2	H4K20me1	Dnase
0.783201	H3K4me2	H3K4me3	H3K9me3	H3K27ac	H3K27me3	H3K36me3	H3K79me2	H4K20me1
0.77719	H3K4me2	H3K4me3	H3K9me3	H3K27ac	H3K27me3	H3K36me3	H3K79me2	Dnase
0.775437	H3K4me2	H3K4me3	H3K9me3	H3K27ac	H3K27me3	H3K36me3	H4K20me1	Dnase
0.675298	H3K4me2	H3K4me3	H3K9me3	H3K27ac	H3K27me3	H3K79me2	H4K20me1	Dnase
0.764908	H3K4me2	H3K4me3	H3K9me3	H3K27ac	H3K36me3	H3K79me2	H4K20me1	Dnase
0.779396	H3K4me2	H3K4me3	H3K9me3	H3K27me3	H3K36me3	H3K79me2	H4K20me1	Dnase
0.783201	H3K4me2	H3K4me3	H3K27ac	H3K27me3	H3K36me3	H3K79me2	H4K20me1	Dnase
0.780546	H3K4me2	H3K9ac	H3K9me3	H3K27ac	H3K27me3	H3K36me3	H3K79me2	H4K20me1
0.77466	H3K4me2	H3K9ac	H3K9me3	H3K27ac	H3K27me3	H3K36me3	H3K79me2	Dnase
0.774256	H3K4me2	H3K9ac	H3K9me3	H3K27ac	H3K27me3	H3K36me3	H4K20me1	Dnase
0.672768	H3K4me2	H3K9ac	H3K9me3	H3K27ac	H3K27me3	H3K79me2	H4K20me1	Dnase
0.76484	H3K4me2	H3K9ac	H3K9me3	H3K27ac	H3K36me3	H3K79me2	H4K20me1	Dnase
0.778046	H3K4me2	H3K9ac	H3K9me3	H3K27me3	H3K36me3	H3K79me2	H4K20me1	Dnase
0.780546	H3K4me2	H3K9ac	H3K27ac	H3K27me3	H3K36me3	H3K79me2	H4K20me1	Dnase
0.775856	H3K4me2	H3K9me3	H3K27ac	H3K27me3	H3K36me3	H3K79me2	H4K20me1	Dnase
0.7836	H3K4me3	H3K9ac	H3K9me3	H3K27ac	H3K27me3	H3K36me3	H3K79me2	H4K20me1
0.777064	H3K4me3	H3K9ac	H3K9me3	H3K27ac	H3K27me3	H3K36me3	H3K79me2	Dnase
0.777335	H3K4me3	H3K9ac	H3K9me3	H3K27ac	H3K27me3	H3K36me3	H4K20me1	Dnase
0.673786	H3K4me3	H3K9ac	H3K9me3	H3K27ac	H3K27me3	H3K79me2	H4K20me1	Dnase
0.768659	H3K4me3	H3K9ac	H3K9me3	H3K27ac	H3K36me3	H3K79me2	H4K20me1	Dnase
0.779283	H3K4me3	H3K9ac	H3K9me3	H3K27me3	H3K36me3	H3K79me2	H4K20me1	Dnase
0.7836	H3K4me3	H3K9ac	H3K27ac	H3K27me3	H3K36me3	H3K79me2	H4K20me1	Dnase
0.781504	H3K4me3	H3K9me3	H3K27ac	H3K27me3	H3K36me3	H3K79me2	H4K20me1	Dnase
0.775052	H3K9ac	H3K9me3	H3K27ac	H3K27me3	H3K36me3	H3K79me2	H4K20me1	Dnase
[[9]]
0.781017	H3K4me1	H3K4me2	H3K4me3	H3K9ac	H3K9me3	H3K27ac	H3K27me3	H3K36me3	H3K79me2
0.78084	H3K4me1	H3K4me2	H3K4me3	H3K9ac	H3K9me3	H3K27ac	H3K27me3	H3K36me3	H4K20me1
0.7736	H3K4me1	H3K4me2	H3K4me3	H3K9ac	H3K9me3	H3K27ac	H3K27me3	H3K36me3	Dnase
0.683862	H3K4me1	H3K4me2	H3K4me3	H3K9ac	H3K9me3	H3K27ac	H3K27me3	H3K79me2	H4K20me1
0.612328	H3K4me1	H3K4me2	H3K4me3	H3K9ac	H3K9me3	H3K27ac	H3K27me3	H3K79me2	Dnase
0.6776	H3K4me1	H3K4me2	H3K4me3	H3K9ac	H3K9me3	H3K27ac	H3K27me3	H4K20me1	Dnase
0.774141	H3K4me1	H3K4me2	H3K4me3	H3K9ac	H3K9me3	H3K27ac	H3K36me3	H3K79me2	H4K20me1
0.766358	H3K4me1	H3K4me2	H3K4me3	H3K9ac	H3K9me3	H3K27ac	H3K36me3	H3K79me2	Dnase
0.767319	H3K4me1	H3K4me2	H3K4me3	H3K9ac	H3K9me3	H3K27ac	H3K36me3	H4K20me1	Dnase
0.659899	H3K4me1	H3K4me2	H3K4me3	H3K9ac	H3K9me3	H3K27ac	H3K79me2	H4K20me1	Dnase
0.784064	H3K4me1	H3K4me2	H3K4me3	H3K9ac	H3K9me3	H3K27me3	H3K36me3	H3K79me2	H4K20me1
[truncated: 58 more rows]
[truncated: 2 more columns]
