# Supplementary material for: Estimating the effects of transcription factors binding and histone modifications on gene expression levels in human cells
Source: Oncotarget. 2017 Apr 9;8(25):40090–103. doi: 10.18632/oncotarget.16988 (PMC5522221; doi:10.18632/oncotarget.16988)
Supplement: Supplementary file 8 [file oncotarget-08-40090-s008.xls]

## Sheet: 2047 HMs-modes for K562
[[1]]
0.465	H3K4me1
0.50359	H3K4me2
0.501789	H3K4me3
0.589227	H3K9ac
0.20929	H3K9me3
0.591658	H3K27ac
0.423426	H3K27me3
0.750633	H3K36me3
0.697277	H3K79me2
0.362285	H4K20me1
0.53595	Dnase
[[2]]
0.565329	H3K4me1	H3K4me2
0.543849	H3K4me1	H3K4me3
0.599245	H3K4me1	H3K9ac
0.477248	H3K4me1	H3K9me3
0.609325	H3K4me1	H3K27ac
0.64213	H3K4me1	H3K27me3
0.764469	H3K4me1	H3K36me3
0.717265	H3K4me1	H3K79me2
0.496364	H3K4me1	H4K20me1
0.547729	H3K4me1	Dnase
0.506992	H3K4me2	H3K4me3
0.628889	H3K4me2	H3K9ac
0.507224	H3K4me2	H3K9me3
0.638883	H3K4me2	H3K27ac
0.638376	H3K4me2	H3K27me3
0.800296	H3K4me2	H3K36me3
0.730715	H3K4me2	H3K79me2
0.536099	H3K4me2	H4K20me1
0.597401	H3K4me2	Dnase
0.618285	H3K4me3	H3K9ac
0.506037	H3K4me3	H3K9me3
0.621788	H3K4me3	H3K27ac
0.632037	H3K4me3	H3K27me3
0.801521	H3K4me3	H3K36me3
0.727518	H3K4me3	H3K79me2
0.532503	H3K4me3	H4K20me1
0.579103	H3K4me3	Dnase
0.604127	H3K9ac	H3K9me3
0.609892	H3K9ac	H3K27ac
0.696859	H3K9ac	H3K27me3
0.805382	H3K9ac	H3K36me3
0.714917	H3K9ac	H3K79me2
0.603294	H3K9ac	H4K20me1
0.59513	H3K9ac	Dnase
0.600802	H3K9me3	H3K27ac
0.558894	H3K9me3	H3K27me3
0.765981	H3K9me3	H3K36me3
0.713911	H3K9me3	H3K79me2
0.405355	H3K9me3	H4K20me1
0.548778	H3K9me3	Dnase
0.7076	H3K27ac	H3K27me3
0.798479	H3K27ac	H3K36me3
0.706754	H3K27ac	H3K79me2
0.611449	H3K27ac	H4K20me1
0.603883	H3K27ac	Dnase
0.770812	H3K27me3	H3K36me3
0.750042	H3K27me3	H3K79me2
0.666135	H3K27me3	H4K20me1
0.65384	H3K27me3	Dnase
0.81378	H3K36me3	H3K79me2
0.755314	H3K36me3	H4K20me1
0.783205	H3K36me3	Dnase
0.706783	H3K79me2	H4K20me1
0.710127	H3K79me2	Dnase
0.561605	H4K20me1	Dnase
[[3]]
0.567073	H3K4me1	H3K4me2	H3K4me3
0.635715	H3K4me1	H3K4me2	H3K9ac
0.57287	H3K4me1	H3K4me2	H3K9me3
0.647004	H3K4me1	H3K4me2	H3K27ac
0.681252	H3K4me1	H3K4me2	H3K27me3
0.802986	H3K4me1	H3K4me2	H3K36me3
0.73434	H3K4me1	H3K4me2	H3K79me2
0.590687	H3K4me1	H3K4me2	H4K20me1
0.609044	H3K4me1	H3K4me2	Dnase
0.623998	H3K4me1	H3K4me3	H3K9ac
0.551257	H3K4me1	H3K4me3	H3K9me3
0.629391	H3K4me1	H3K4me3	H3K27ac
0.678804	H3K4me1	H3K4me3	H3K27me3
0.803164	H3K4me1	H3K4me3	H3K36me3
0.730776	H3K4me1	H3K4me3	H3K79me2
0.565178	H3K4me1	H3K4me3	H4K20me1
0.586209	H3K4me1	H3K4me3	Dnase
0.613957	H3K4me1	H3K9ac	H3K9me3
0.634491	H3K4me1	H3K9ac	H3K27ac
0.709288	H3K4me1	H3K9ac	H3K27me3
0.807241	H3K4me1	H3K9ac	H3K36me3
0.722892	H3K4me1	H3K9ac	H3K79me2
0.615962	H3K4me1	H3K9ac	H4K20me1
0.609877	H3K4me1	H3K9ac	Dnase
0.617915	H3K4me1	H3K9me3	H3K27ac
0.668481	H3K4me1	H3K9me3	H3K27me3
0.782303	H3K4me1	H3K9me3	H3K36me3
0.731243	H3K4me1	H3K9me3	H3K79me2
0.508117	H3K4me1	H3K9me3	H4K20me1
0.55972	H3K4me1	H3K9me3	Dnase
0.722747	H3K4me1	H3K27ac	H3K27me3
0.801988	H3K4me1	H3K27ac	H3K36me3
0.722893	H3K4me1	H3K27ac	H3K79me2
0.633169	H3K4me1	H3K27ac	H4K20me1
0.627503	H3K4me1	H3K27ac	Dnase
0.788757	H3K4me1	H3K27me3	H3K36me3
0.764568	H3K4me1	H3K27me3	H3K79me2
0.713699	H3K4me1	H3K27me3	H4K20me1
0.680573	H3K4me1	H3K27me3	Dnase
0.815376	H3K4me1	H3K36me3	H3K79me2
0.771582	H3K4me1	H3K36me3	H4K20me1
0.787011	H3K4me1	H3K36me3	Dnase
0.723749	H3K4me1	H3K79me2	H4K20me1
0.720865	H3K4me1	H3K79me2	Dnase
0.571162	H3K4me1	H4K20me1	Dnase
0.629747	H3K4me2	H3K4me3	H3K9ac
0.511545	H3K4me2	H3K4me3	H3K9me3
0.640246	H3K4me2	H3K4me3	H3K27ac
0.644637	H3K4me2	H3K4me3	H3K27me3
0.801729	H3K4me2	H3K4me3	H3K36me3
0.73204	H3K4me2	H3K4me3	H3K79me2
0.53861	H3K4me2	H3K4me3	H4K20me1
0.597044	H3K4me2	H3K4me3	Dnase
0.643014	H3K4me2	H3K9ac	H3K9me3
0.664504	H3K4me2	H3K9ac	H3K27ac
0.709472	H3K4me2	H3K9ac	H3K27me3
0.806563	H3K4me2	H3K9ac	H3K36me3
0.733492	H3K4me2	H3K9ac	H3K79me2
0.648922	H3K4me2	H3K9ac	H4K20me1
0.649503	H3K4me2	H3K9ac	Dnase
0.646009	H3K4me2	H3K9me3	H3K27ac
0.66682	H3K4me2	H3K9me3	H3K27me3
0.815191	H3K4me2	H3K9me3	H3K36me3
0.742731	H3K4me2	H3K9me3	H3K79me2
0.544587	H3K4me2	H3K9me3	H4K20me1
0.607928	H3K4me2	H3K9me3	Dnase
0.72414	H3K4me2	H3K27ac	H3K27me3
0.803624	H3K4me2	H3K27ac	H3K36me3
0.740277	H3K4me2	H3K27ac	H3K79me2
0.655396	H3K4me2	H3K27ac	H4K20me1
0.663885	H3K4me2	H3K27ac	Dnase
0.813255	H3K4me2	H3K27me3	H3K36me3
0.767503	H3K4me2	H3K27me3	H3K79me2
0.731259	H3K4me2	H3K27me3	H4K20me1
0.683936	H3K4me2	H3K27me3	Dnase
0.817112	H3K4me2	H3K36me3	H3K79me2
0.80367	H3K4me2	H3K36me3	H4K20me1
0.801572	H3K4me2	H3K36me3	Dnase
0.736302	H3K4me2	H3K79me2	H4K20me1
0.737207	H3K4me2	H3K79me2	Dnase
0.617512	H3K4me2	H4K20me1	Dnase
0.631663	H3K4me3	H3K9ac	H3K9me3
0.645165	H3K4me3	H3K9ac	H3K27ac
0.702821	H3K4me3	H3K9ac	H3K27me3
0.807285	H3K4me3	H3K9ac	H3K36me3
0.729465	H3K4me3	H3K9ac	H3K79me2
0.639152	H3K4me3	H3K9ac	H4K20me1
0.632141	H3K4me3	H3K9ac	Dnase
0.62827	H3K4me3	H3K9me3	H3K27ac
0.662701	H3K4me3	H3K9me3	H3K27me3
0.815775	H3K4me3	H3K9me3	H3K36me3
0.737931	H3K4me3	H3K9me3	H3K79me2
0.540759	H3K4me3	H3K9me3	H4K20me1
0.590902	H3K4me3	H3K9me3	Dnase
0.71736	H3K4me3	H3K27ac	H3K27me3
0.804823	H3K4me3	H3K27ac	H3K36me3
0.732924	H3K4me3	H3K27ac	H3K79me2
0.64014	H3K4me3	H3K27ac	H4K20me1
0.638712	H3K4me3	H3K27ac	Dnase
0.813679	H3K4me3	H3K27me3	H3K36me3
0.764636	H3K4me3	H3K27me3	H3K79me2
0.729901	H3K4me3	H3K27me3	H4K20me1
0.67674	H3K4me3	H3K27me3	Dnase
0.817381	H3K4me3	H3K36me3	H3K79me2
0.804253	H3K4me3	H3K36me3	H4K20me1
0.802524	H3K4me3	H3K36me3	Dnase
0.732828	H3K4me3	H3K79me2	H4K20me1
0.731673	H3K4me3	H3K79me2	Dnase
0.601195	H3K4me3	H4K20me1	Dnase
0.626501	H3K9ac	H3K9me3	H3K27ac
0.713693	H3K9ac	H3K9me3	H3K27me3
0.818057	H3K9ac	H3K9me3	H3K36me3
0.732327	H3K9ac	H3K9me3	H3K79me2
0.617869	H3K9ac	H3K9me3	H4K20me1
0.612449	H3K9ac	H3K9me3	Dnase
0.72186	H3K9ac	H3K27ac	H3K27me3
0.805811	H3K9ac	H3K27ac	H3K36me3
0.716757	H3K9ac	H3K27ac	H3K79me2
0.62875	H3K9ac	H3K27ac	H4K20me1
0.617341	H3K9ac	H3K27ac	Dnase
0.814516	H3K9ac	H3K27me3	H3K36me3
0.765952	H3K9ac	H3K27me3	H3K79me2
0.745931	H3K9ac	H3K27me3	H4K20me1
0.702827	H3K9ac	H3K27me3	Dnase
0.815785	H3K9ac	H3K36me3	H3K79me2
0.807473	H3K9ac	H3K36me3	H4K20me1
0.806511	H3K9ac	H3K36me3	Dnase
0.720315	H3K9ac	H3K79me2	H4K20me1
0.718068	H3K9ac	H3K79me2	Dnase
0.616028	H3K9ac	H4K20me1	Dnase
0.71818	H3K9me3	H3K27ac	H3K27me3
0.81216	H3K9me3	H3K27ac	H3K36me3
0.723054	H3K9me3	H3K27ac	H3K79me2
0.620246	H3K9me3	H3K27ac	H4K20me1
0.615159	H3K9me3	H3K27ac	Dnase
0.780853	H3K9me3	H3K27me3	H3K36me3
0.758557	H3K9me3	H3K27me3	H3K79me2
0.707727	H3K9me3	H3K27me3	H4K20me1
0.681014	H3K9me3	H3K27me3	Dnase
0.825739	H3K9me3	H3K36me3	H3K79me2
0.770995	H3K9me3	H3K36me3	H4K20me1
0.800051	H3K9me3	H3K36me3	Dnase
0.721613	H3K9me3	H3K79me2	H4K20me1
0.725525	H3K9me3	H3K79me2	Dnase
0.569221	H3K9me3	H4K20me1	Dnase
0.808566	H3K27ac	H3K27me3	H3K36me3
0.763725	H3K27ac	H3K27me3	H3K79me2
0.745524	H3K27ac	H3K27me3	H4K20me1
0.712811	H3K27ac	H3K27me3	Dnase
0.815004	H3K27ac	H3K36me3	H3K79me2
0.801821	H3K27ac	H3K36me3	H4K20me1
0.799385	H3K27ac	H3K36me3	Dnase
0.714008	H3K27ac	H3K79me2	H4K20me1
0.712128	H3K27ac	H3K79me2	Dnase
0.630007	H3K27ac	H4K20me1	Dnase
0.822597	H3K27me3	H3K36me3	H3K79me2
0.785442	H3K27me3	H3K36me3	H4K20me1
0.798452	H3K27me3	H3K36me3	Dnase
0.771357	H3K27me3	H3K79me2	H4K20me1
0.757503	H3K27me3	H3K79me2	Dnase
0.721031	H3K27me3	H4K20me1	Dnase
0.815115	H3K36me3	H3K79me2	H4K20me1
0.815217	H3K36me3	H3K79me2	Dnase
0.787561	H3K36me3	H4K20me1	Dnase
0.717818	H3K79me2	H4K20me1	Dnase
[[4]]
0.637503	H3K4me1	H3K4me2	H3K4me3	H3K9ac
0.575364	H3K4me1	H3K4me2	H3K4me3	H3K9me3
0.648543	H3K4me1	H3K4me2	H3K4me3	H3K27ac
0.682871	H3K4me1	H3K4me2	H3K4me3	H3K27me3
0.804022	H3K4me1	H3K4me2	H3K4me3	H3K36me3
0.735921	H3K4me1	H3K4me2	H3K4me3	H3K79me2
0.593334	H3K4me1	H3K4me2	H3K4me3	H4K20me1
0.610766	H3K4me1	H3K4me2	H3K4me3	Dnase
0.649238	H3K4me1	H3K4me2	H3K9ac	H3K9me3
0.667554	H3K4me1	H3K4me2	H3K9ac	H3K27ac
0.718024	H3K4me1	H3K4me2	H3K9ac	H3K27me3
0.808888	H3K4me1	H3K4me2	H3K9ac	H3K36me3
0.735499	H3K4me1	H3K4me2	H3K9ac	H3K79me2
0.656006	H3K4me1	H3K4me2	H3K9ac	H4K20me1
0.652225	H3K4me1	H3K4me2	H3K9ac	Dnase
0.654322	H3K4me1	H3K4me2	H3K9me3	H3K27ac
0.699488	H3K4me1	H3K4me2	H3K9me3	H3K27me3
0.816774	H3K4me1	H3K4me2	H3K9me3	H3K36me3
0.744984	H3K4me1	H3K4me2	H3K9me3	H3K79me2
0.597877	H3K4me1	H3K4me2	H3K9me3	H4K20me1
0.619016	H3K4me1	H3K4me2	H3K9me3	Dnase
0.732562	H3K4me1	H3K4me2	H3K27ac	H3K27me3
0.806754	H3K4me1	H3K4me2	H3K27ac	H3K36me3
0.742572	H3K4me1	H3K4me2	H3K27ac	H3K79me2
0.6667	H3K4me1	H3K4me2	H3K27ac	H4K20me1
0.666976	H3K4me1	H3K4me2	H3K27ac	Dnase
0.816176	H3K4me1	H3K4me2	H3K27me3	H3K36me3
0.773526	H3K4me1	H3K4me2	H3K27me3	H3K79me2
0.740113	H3K4me1	H3K4me2	H3K27me3	H4K20me1
0.700191	H3K4me1	H3K4me2	H3K27me3	Dnase
0.818294	H3K4me1	H3K4me2	H3K36me3	H3K79me2
0.805952	H3K4me1	H3K4me2	H3K36me3	H4K20me1
0.803927	H3K4me1	H3K4me2	H3K36me3	Dnase
0.738422	H3K4me1	H3K4me2	H3K79me2	H4K20me1
0.739022	H3K4me1	H3K4me2	H3K79me2	Dnase
0.628841	H3K4me1	H3K4me2	H4K20me1	Dnase
0.637393	H3K4me1	H3K4me3	H3K9ac	H3K9me3
0.655073	H3K4me1	H3K4me3	H3K9ac	H3K27ac
0.713836	H3K4me1	H3K4me3	H3K9ac	H3K27me3
0.80938	H3K4me1	H3K4me3	H3K9ac	H3K36me3
0.732246	H3K4me1	H3K4me3	H3K9ac	H3K79me2
0.645189	H3K4me1	H3K4me3	H3K9ac	H4K20me1
0.638605	H3K4me1	H3K4me3	H3K9ac	Dnase
0.635686	H3K4me1	H3K4me3	H3K9me3	H3K27ac
0.697647	H3K4me1	H3K4me3	H3K9me3	H3K27me3
0.816971	H3K4me1	H3K4me3	H3K9me3	H3K36me3
0.740837	H3K4me1	H3K4me3	H3K9me3	H3K79me2
0.573752	H3K4me1	H3K4me3	H3K9me3	H4K20me1
0.597511	H3K4me1	H3K4me3	H3K9me3	Dnase
0.728841	H3K4me1	H3K4me3	H3K27ac	H3K27me3
0.807373	H3K4me1	H3K4me3	H3K27ac	H3K36me3
0.738157	H3K4me1	H3K4me3	H3K27ac	H3K79me2
0.65061	H3K4me1	H3K4me3	H3K27ac	H4K20me1
0.649508	H3K4me1	H3K4me3	H3K27ac	Dnase
0.816282	H3K4me1	H3K4me3	H3K27me3	H3K36me3
0.771783	H3K4me1	H3K4me3	H3K27me3	H3K79me2
0.738486	H3K4me1	H3K4me3	H3K27me3	H4K20me1
0.696086	H3K4me1	H3K4me3	H3K27me3	Dnase
0.81844	H3K4me1	H3K4me3	H3K36me3	H3K79me2
0.806384	H3K4me1	H3K4me3	H3K36me3	H4K20me1
0.804382	H3K4me1	H3K4me3	H3K36me3	Dnase
0.735123	H3K4me1	H3K4me3	H3K79me2	H4K20me1
0.735119	H3K4me1	H3K4me3	H3K79me2	Dnase
0.606825	H3K4me1	H3K4me3	H4K20me1	Dnase
0.651525	H3K4me1	H3K9ac	H3K9me3	H3K27ac
0.722663	H3K4me1	H3K9ac	H3K9me3	H3K27me3
0.819789	H3K4me1	H3K9ac	H3K9me3	H3K36me3
0.740167	H3K4me1	H3K9ac	H3K9me3	H3K79me2
0.633943	H3K4me1	H3K9ac	H3K9me3	H4K20me1
0.627405	H3K4me1	H3K9ac	H3K9me3	Dnase
0.7342	H3K4me1	H3K9ac	H3K27ac	H3K27me3
0.807304	H3K4me1	H3K9ac	H3K27ac	H3K36me3
0.728704	H3K4me1	H3K9ac	H3K27ac	H3K79me2
0.653716	H3K4me1	H3K9ac	H3K27ac	H4K20me1
0.644041	H3K4me1	H3K9ac	H3K27ac	Dnase
0.817323	H3K4me1	H3K9ac	H3K27me3	H3K36me3
0.771883	H3K4me1	H3K9ac	H3K27me3	H3K79me2
0.753978	H3K4me1	H3K9ac	H3K27me3	H4K20me1
0.714708	H3K4me1	H3K9ac	H3K27me3	Dnase
0.816852	H3K4me1	H3K9ac	H3K36me3	H3K79me2
0.809646	H3K4me1	H3K9ac	H3K36me3	H4K20me1
0.808039	H3K4me1	H3K9ac	H3K36me3	Dnase
0.72664	H3K4me1	H3K9ac	H3K79me2	H4K20me1
0.725254	H3K4me1	H3K9ac	H3K79me2	Dnase
0.630315	H3K4me1	H3K9ac	H4K20me1	Dnase
0.731753	H3K4me1	H3K9me3	H3K27ac	H3K27me3
0.814964	H3K4me1	H3K9me3	H3K27ac	H3K36me3
0.73764	H3K4me1	H3K9me3	H3K27ac	H3K79me2
0.642302	H3K4me1	H3K9me3	H3K27ac	H4K20me1
0.639739	H3K4me1	H3K9me3	H3K27ac	Dnase
0.795498	H3K4me1	H3K9me3	H3K27me3	H3K36me3
0.771875	H3K4me1	H3K9me3	H3K27me3	H3K79me2
0.730676	H3K4me1	H3K9me3	H3K27me3	H4K20me1
0.698869	H3K4me1	H3K9me3	H3K27me3	Dnase
0.827057	H3K4me1	H3K9me3	H3K36me3	H3K79me2
0.788037	H3K4me1	H3K9me3	H3K36me3	H4K20me1
0.803393	H3K4me1	H3K9me3	H3K36me3	Dnase
0.737147	H3K4me1	H3K9me3	H3K79me2	H4K20me1
0.736734	H3K4me1	H3K9me3	H3K79me2	Dnase
0.582033	H3K4me1	H3K9me3	H4K20me1	Dnase
0.812957	H3K4me1	H3K27ac	H3K27me3	H3K36me3
0.77333	H3K4me1	H3K27ac	H3K27me3	H3K79me2
0.758549	H3K4me1	H3K27ac	H3K27me3	H4K20me1
0.728112	H3K4me1	H3K27ac	H3K27me3	Dnase
0.816182	H3K4me1	H3K27ac	H3K36me3	H3K79me2
0.806643	H3K4me1	H3K27ac	H3K36me3	H4K20me1
0.803153	H3K4me1	H3K27ac	H3K36me3	Dnase
0.729002	H3K4me1	H3K27ac	H3K79me2	H4K20me1
0.725392	H3K4me1	H3K27ac	H3K79me2	Dnase
0.65442	H3K4me1	H3K27ac	H4K20me1	Dnase
0.825248	H3K4me1	H3K27me3	H3K36me3	H3K79me2
0.795617	H3K4me1	H3K27me3	H3K36me3	H4K20me1
0.803749	H3K4me1	H3K27me3	H3K36me3	Dnase
0.781796	H3K4me1	H3K27me3	H3K79me2	H4K20me1
0.76767	H3K4me1	H3K27me3	H3K79me2	Dnase
0.731498	H3K4me1	H3K27me3	H4K20me1	Dnase
0.817049	H3K4me1	H3K36me3	H3K79me2	H4K20me1
0.816587	H3K4me1	H3K36me3	H3K79me2	Dnase
0.792487	H3K4me1	H3K36me3	H4K20me1	Dnase
0.727075	H3K4me1	H3K79me2	H4K20me1	Dnase
0.6434	H3K4me2	H3K4me3	H3K9ac	H3K9me3
0.666813	H3K4me2	H3K4me3	H3K9ac	H3K27ac
0.708992	H3K4me2	H3K4me3	H3K9ac	H3K27me3
0.806784	H3K4me2	H3K4me3	H3K9ac	H3K36me3
0.735248	H3K4me2	H3K4me3	H3K9ac	H3K79me2
0.651195	H3K4me2	H3K4me3	H3K9ac	H4K20me1
0.650503	H3K4me2	H3K4me3	H3K9ac	Dnase
0.646794	H3K4me2	H3K4me3	H3K9me3	H3K27ac
0.672514	H3K4me2	H3K4me3	H3K9me3	H3K27me3
0.816071	H3K4me2	H3K4me3	H3K9me3	H3K36me3
0.742643	H3K4me2	H3K4me3	H3K9me3	H3K79me2
0.547529	H3K4me2	H3K4me3	H3K9me3	H4K20me1
0.608115	H3K4me2	H3K4me3	H3K9me3	Dnase
0.724782	H3K4me2	H3K4me3	H3K27ac	H3K27me3
0.804778	H3K4me2	H3K4me3	H3K27ac	H3K36me3
0.742792	H3K4me2	H3K4me3	H3K27ac	H3K79me2
0.656914	H3K4me2	H3K4me3	H3K27ac	H4K20me1
0.665573	H3K4me2	H3K4me3	H3K27ac	Dnase
0.814179	H3K4me2	H3K4me3	H3K27me3	H3K36me3
0.767683	H3K4me2	H3K4me3	H3K27me3	H3K79me2
0.732239	H3K4me2	H3K4me3	H3K27me3	H4K20me1
0.685234	H3K4me2	H3K4me3	H3K27me3	Dnase
0.817464	H3K4me2	H3K4me3	H3K36me3	H3K79me2
0.804665	H3K4me2	H3K4me3	H3K36me3	H4K20me1
0.802669	H3K4me2	H3K4me3	H3K36me3	Dnase
0.737009	H3K4me2	H3K4me3	H3K79me2	H4K20me1
0.738953	H3K4me2	H3K4me3	H3K79me2	Dnase
0.618011	H3K4me2	H3K4me3	H4K20me1	Dnase
0.676998	H3K4me2	H3K9ac	H3K9me3	H3K27ac
0.722392	H3K4me2	H3K9ac	H3K9me3	H3K27me3
0.818964	H3K4me2	H3K9ac	H3K9me3	H3K36me3
0.74818	H3K4me2	H3K9ac	H3K9me3	H3K79me2
0.665161	H3K4me2	H3K9ac	H3K9me3	H4K20me1
0.66472	H3K4me2	H3K9ac	H3K9me3	Dnase
0.736637	H3K4me2	H3K9ac	H3K27ac	H3K27me3
0.806632	H3K4me2	H3K9ac	H3K27ac	H3K36me3
0.741154	H3K4me2	H3K9ac	H3K27ac	H3K79me2
0.679684	H3K4me2	H3K9ac	H3K27ac	H4K20me1
0.675792	H3K4me2	H3K9ac	H3K27ac	Dnase
0.81596	H3K4me2	H3K9ac	H3K27me3	H3K36me3
0.771501	H3K4me2	H3K9ac	H3K27me3	H3K79me2
0.755553	H3K4me2	H3K9ac	H3K27me3	H4K20me1
0.717707	H3K4me2	H3K9ac	H3K27me3	Dnase
0.817151	H3K4me2	H3K9ac	H3K36me3	H3K79me2
0.808981	H3K4me2	H3K9ac	H3K36me3	H4K20me1
0.80796	H3K4me2	H3K9ac	H3K36me3	Dnase
0.738096	H3K4me2	H3K9ac	H3K79me2	H4K20me1
0.737864	H3K4me2	H3K9ac	H3K79me2	Dnase
0.668512	H3K4me2	H3K9ac	H4K20me1	Dnase
0.733008	H3K4me2	H3K9me3	H3K27ac	H3K27me3
0.81722	H3K4me2	H3K9me3	H3K27ac	H3K36me3
0.752012	H3K4me2	H3K9me3	H3K27ac	H3K79me2
0.664193	H3K4me2	H3K9me3	H3K27ac	H4K20me1
0.672612	H3K4me2	H3K9me3	H3K27ac	Dnase
0.821037	H3K4me2	H3K9me3	H3K27me3	H3K36me3
0.776025	H3K4me2	H3K9me3	H3K27me3	H3K79me2
0.746578	H3K4me2	H3K9me3	H3K27me3	H4K20me1
0.70609	H3K4me2	H3K9me3	H3K27me3	Dnase
0.828153	H3K4me2	H3K9me3	H3K36me3	H3K79me2
0.817297	H3K4me2	H3K9me3	H3K36me3	H4K20me1
0.815822	H3K4me2	H3K9me3	H3K36me3	Dnase
0.746953	H3K4me2	H3K9me3	H3K79me2	H4K20me1
0.750059	H3K4me2	H3K9me3	H3K79me2	Dnase
0.62431	H3K4me2	H3K9me3	H4K20me1	Dnase
0.81494	H3K4me2	H3K27ac	H3K27me3	H3K36me3
0.778614	H3K4me2	H3K27ac	H3K27me3	H3K79me2
0.757397	H3K4me2	H3K27ac	H3K27me3	H4K20me1
0.731756	H3K4me2	H3K27ac	H3K27me3	Dnase
0.816601	H3K4me2	H3K27ac	H3K36me3	H3K79me2
0.806693	H3K4me2	H3K27ac	H3K36me3	H4K20me1
0.80501	H3K4me2	H3K27ac	H3K36me3	Dnase
0.745272	H3K4me2	H3K27ac	H3K79me2	H4K20me1
0.743335	H3K4me2	H3K27ac	H3K79me2	Dnase
0.681419	H3K4me2	H3K27ac	H4K20me1	Dnase
0.825049	H3K4me2	H3K27me3	H3K36me3	H3K79me2
0.816297	H3K4me2	H3K27me3	H3K36me3	H4K20me1
0.814945	H3K4me2	H3K27me3	H3K36me3	Dnase
0.784153	H3K4me2	H3K27me3	H3K79me2	H4K20me1
0.771668	H3K4me2	H3K27me3	H3K79me2	Dnase
0.740335	H3K4me2	H3K27me3	H4K20me1	Dnase
0.818658	H3K4me2	H3K36me3	H3K79me2	H4K20me1
0.817854	H3K4me2	H3K36me3	H3K79me2	Dnase
0.804637	H3K4me2	H3K36me3	H4K20me1	Dnase
0.741613	H3K4me2	H3K79me2	H4K20me1	Dnase
0.657918	H3K4me3	H3K9ac	H3K9me3	H3K27ac
0.718356	H3K4me3	H3K9ac	H3K9me3	H3K27me3
0.818949	H3K4me3	H3K9ac	H3K9me3	H3K36me3
0.742093	H3K4me3	H3K9ac	H3K9me3	H3K79me2
0.652933	H3K4me3	H3K9ac	H3K9me3	H4K20me1
0.646759	H3K4me3	H3K9ac	H3K9me3	Dnase
0.72856	H3K4me3	H3K9ac	H3K27ac	H3K27me3
0.807351	H3K4me3	H3K9ac	H3K27ac	H3K36me3
0.733679	H3K4me3	H3K9ac	H3K27ac	H3K79me2
0.66372	H3K4me3	H3K9ac	H3K27ac	H4K20me1
0.652604	H3K4me3	H3K9ac	H3K27ac	Dnase
0.816321	H3K4me3	H3K9ac	H3K27me3	H3K36me3
0.768916	H3K4me3	H3K9ac	H3K27me3	H3K79me2
0.751299	H3K4me3	H3K9ac	H3K27me3	H4K20me1
0.709556	H3K4me3	H3K9ac	H3K27me3	Dnase
0.817624	H3K4me3	H3K9ac	H3K36me3	H3K79me2
0.809287	H3K4me3	H3K9ac	H3K36me3	H4K20me1
0.808499	H3K4me3	H3K9ac	H3K36me3	Dnase
0.734162	H3K4me3	H3K9ac	H3K79me2	H4K20me1
0.732308	H3K4me3	H3K9ac	H3K79me2	Dnase
0.653941	H3K4me3	H3K9ac	H4K20me1	Dnase
0.727619	H3K4me3	H3K9me3	H3K27ac	H3K27me3
0.817963	H3K4me3	H3K9me3	H3K27ac	H3K36me3
0.743159	H3K4me3	H3K9me3	H3K27ac	H3K79me2
0.647867	H3K4me3	H3K9me3	H3K27ac	H4K20me1
0.647424	H3K4me3	H3K9me3	H3K27ac	Dnase
0.821555	H3K4me3	H3K9me3	H3K27me3	H3K36me3
0.77277	H3K4me3	H3K9me3	H3K27me3	H3K79me2
0.746139	H3K4me3	H3K9me3	H3K27me3	H4K20me1
0.701636	H3K4me3	H3K9me3	H3K27me3	Dnase
0.827848	H3K4me3	H3K9me3	H3K36me3	H3K79me2
0.817936	H3K4me3	H3K9me3	H3K36me3	H4K20me1
0.816301	H3K4me3	H3K9me3	H3K36me3	Dnase
0.742444	H3K4me3	H3K9me3	H3K79me2	H4K20me1
0.742406	H3K4me3	H3K9me3	H3K79me2	Dnase
0.609047	H3K4me3	H3K9me3	H4K20me1	Dnase
0.815811	H3K4me3	H3K27ac	H3K27me3	H3K36me3
0.774459	H3K4me3	H3K27ac	H3K27me3	H3K79me2
0.752285	H3K4me3	H3K27ac	H3K27me3	H4K20me1
0.722391	H3K4me3	H3K27ac	H3K27me3	Dnase
0.817052	H3K4me3	H3K27ac	H3K36me3	H3K79me2
0.807471	H3K4me3	H3K27ac	H3K36me3	H4K20me1
0.806141	H3K4me3	H3K27ac	H3K36me3	Dnase
0.738393	H3K4me3	H3K27ac	H3K79me2	H4K20me1
0.734821	H3K4me3	H3K27ac	H3K79me2	Dnase
0.661133	H3K4me3	H3K27ac	H4K20me1	Dnase
0.824947	H3K4me3	H3K27me3	H3K36me3	H3K79me2
0.816644	H3K4me3	H3K27me3	H3K36me3	H4K20me1
0.815048	H3K4me3	H3K27me3	H3K36me3	Dnase
0.781182	H3K4me3	H3K27me3	H3K79me2	H4K20me1
0.768144	H3K4me3	H3K27me3	H3K79me2	Dnase
0.736644	H3K4me3	H3K27me3	H4K20me1	Dnase
0.81877	H3K4me3	H3K36me3	H3K79me2	H4K20me1
0.818048	H3K4me3	H3K36me3	H3K79me2	Dnase
0.805255	H3K4me3	H3K36me3	H4K20me1	Dnase
0.736436	H3K4me3	H3K79me2	H4K20me1	Dnase
0.73323	H3K9ac	H3K9me3	H3K27ac	H3K27me3
0.818795	H3K9ac	H3K9me3	H3K27ac	H3K36me3
0.734165	H3K9ac	H3K9me3	H3K27ac	H3K79me2
0.64467	H3K9ac	H3K9me3	H3K27ac	H4K20me1
0.634966	H3K9ac	H3K9me3	H3K27ac	Dnase
0.822508	H3K9ac	H3K9me3	H3K27me3	H3K36me3
0.774425	H3K9ac	H3K9me3	H3K27me3	H3K79me2
0.756126	H3K9ac	H3K9me3	H3K27me3	H4K20me1
0.72071	H3K9ac	H3K9me3	H3K27me3	Dnase
0.827024	H3K9ac	H3K9me3	H3K36me3	H3K79me2
0.820552	H3K9ac	H3K9me3	H3K36me3	H4K20me1
0.818719	H3K9ac	H3K9me3	H3K36me3	Dnase
0.736489	H3K9ac	H3K9me3	H3K79me2	H4K20me1
0.734935	H3K9ac	H3K9me3	H3K79me2	Dnase
0.631367	H3K9ac	H3K9me3	H4K20me1	Dnase
0.815834	H3K9ac	H3K27ac	H3K27me3	H3K36me3
0.772405	H3K9ac	H3K27ac	H3K27me3	H3K79me2
0.753041	H3K9ac	H3K27ac	H3K27me3	H4K20me1
0.724211	H3K9ac	H3K27ac	H3K27me3	Dnase
0.815639	H3K9ac	H3K27ac	H3K36me3	H3K79me2
0.807734	H3K9ac	H3K27ac	H3K36me3	H4K20me1
0.806667	H3K9ac	H3K27ac	H3K36me3	Dnase
0.723005	H3K9ac	H3K27ac	H3K79me2	H4K20me1
0.71904	H3K9ac	H3K27ac	H3K79me2	Dnase
0.640735	H3K9ac	H3K27ac	H4K20me1	Dnase
0.824096	H3K9ac	H3K27me3	H3K36me3	H3K79me2
0.817903	H3K9ac	H3K27me3	H3K36me3	H4K20me1
0.815907	H3K9ac	H3K27me3	H3K36me3	Dnase
0.778733	H3K9ac	H3K27me3	H3K79me2	H4K20me1
0.767987	H3K9ac	H3K27me3	H3K79me2	Dnase
0.749139	H3K9ac	H3K27me3	H4K20me1	Dnase
0.817051	H3K9ac	H3K36me3	H3K79me2	H4K20me1
0.816229	H3K9ac	H3K36me3	H3K79me2	Dnase
0.808703	H3K9ac	H3K36me3	H4K20me1	Dnase
0.722613	H3K9ac	H3K79me2	H4K20me1	Dnase
0.816417	H3K9me3	H3K27ac	H3K27me3	H3K36me3
0.770284	H3K9me3	H3K27ac	H3K27me3	H3K79me2
0.755257	H3K9me3	H3K27ac	H3K27me3	H4K20me1
0.724994	H3K9me3	H3K27ac	H3K27me3	Dnase
0.826978	H3K9me3	H3K27ac	H3K36me3	H3K79me2
0.815728	H3K9me3	H3K27ac	H3K36me3	H4K20me1
0.812766	H3K9me3	H3K27ac	H3K36me3	Dnase
0.729778	H3K9me3	H3K27ac	H3K79me2	H4K20me1
0.728362	H3K9me3	H3K27ac	H3K79me2	Dnase
0.640138	H3K9me3	H3K27ac	H4K20me1	Dnase
0.830064	H3K9me3	H3K27me3	H3K36me3	H3K79me2
0.792054	H3K9me3	H3K27me3	H3K36me3	H4K20me1
0.806787	H3K9me3	H3K27me3	H3K36me3	Dnase
0.776004	H3K9me3	H3K27me3	H3K79me2	H4K20me1
0.766869	H3K9me3	H3K27me3	H3K79me2	Dnase
0.735502	H3K9me3	H3K27me3	H4K20me1	Dnase
0.827311	H3K9me3	H3K36me3	H3K79me2	H4K20me1
0.826786	H3K9me3	H3K36me3	H3K79me2	Dnase
0.80363	H3K9me3	H3K36me3	H4K20me1	Dnase
0.732058	H3K9me3	H3K79me2	H4K20me1	Dnase
0.824305	H3K27ac	H3K27me3	H3K36me3	H3K79me2
0.812971	H3K27ac	H3K27me3	H3K36me3	H4K20me1
0.809914	H3K27ac	H3K27me3	H3K36me3	Dnase
0.776538	H3K27ac	H3K27me3	H3K79me2	H4K20me1
0.766279	H3K27ac	H3K27me3	H3K79me2	Dnase
0.750703	H3K27ac	H3K27me3	H4K20me1	Dnase
0.816454	H3K27ac	H3K36me3	H3K79me2	H4K20me1
0.81548	H3K27ac	H3K36me3	H3K79me2	Dnase
0.803628	H3K27ac	H3K36me3	H4K20me1	Dnase
0.719891	H3K27ac	H3K79me2	H4K20me1	Dnase
0.824651	H3K27me3	H3K36me3	H3K79me2	H4K20me1
0.824848	H3K27me3	H3K36me3	H3K79me2	Dnase
0.803157	H3K27me3	H3K36me3	H4K20me1	Dnase
0.777181	H3K27me3	H3K79me2	H4K20me1	Dnase
0.816931	H3K36me3	H3K79me2	H4K20me1	Dnase
[[5]]
0.649764	H3K4me1	H3K4me2	H3K4me3	H3K9ac	H3K9me3
0.670195	H3K4me1	H3K4me2	H3K4me3	H3K9ac	H3K27ac
0.717412	H3K4me1	H3K4me2	H3K4me3	H3K9ac	H3K27me3
0.809554	H3K4me1	H3K4me2	H3K4me3	H3K9ac	H3K36me3
0.737581	H3K4me1	H3K4me2	H3K4me3	H3K9ac	H3K79me2
0.659072	H3K4me1	H3K4me2	H3K4me3	H3K9ac	H4K20me1
0.65384	H3K4me1	H3K4me2	H3K4me3	H3K9ac	Dnase
0.655445	H3K4me1	H3K4me2	H3K4me3	H3K9me3	H3K27ac
0.7002	H3K4me1	H3K4me2	H3K4me3	H3K9me3	H3K27me3
0.81689	H3K4me1	H3K4me2	H3K4me3	H3K9me3	H3K36me3
0.744669	H3K4me1	H3K4me2	H3K4me3	H3K9me3	H3K79me2
0.602397	H3K4me1	H3K4me2	H3K4me3	H3K9me3	H4K20me1
0.621138	H3K4me1	H3K4me2	H3K4me3	H3K9me3	Dnase
0.732562	H3K4me1	H3K4me2	H3K4me3	H3K27ac	H3K27me3
0.8078	H3K4me1	H3K4me2	H3K4me3	H3K27ac	H3K36me3
0.745055	H3K4me1	H3K4me2	H3K4me3	H3K27ac	H3K79me2
0.668358	H3K4me1	H3K4me2	H3K4me3	H3K27ac	H4K20me1
0.668945	H3K4me1	H3K4me2	H3K4me3	H3K27ac	Dnase
0.81655	H3K4me1	H3K4me2	H3K4me3	H3K27me3	H3K36me3
0.773116	H3K4me1	H3K4me2	H3K4me3	H3K27me3	H3K79me2
0.740342	H3K4me1	H3K4me2	H3K4me3	H3K27me3	H4K20me1
0.700909	H3K4me1	H3K4me2	H3K4me3	H3K27me3	Dnase
0.819009	H3K4me1	H3K4me2	H3K4me3	H3K36me3	H3K79me2
0.807137	H3K4me1	H3K4me2	H3K4me3	H3K36me3	H4K20me1
0.805115	H3K4me1	H3K4me2	H3K4me3	H3K36me3	Dnase
0.739964	H3K4me1	H3K4me2	H3K4me3	H3K79me2	H4K20me1
0.740929	H3K4me1	H3K4me2	H3K4me3	H3K79me2	Dnase
0.631618	H3K4me1	H3K4me2	H3K4me3	H4K20me1	Dnase
0.680523	H3K4me1	H3K4me2	H3K9ac	H3K9me3	H3K27ac
0.728518	H3K4me1	H3K4me2	H3K9ac	H3K9me3	H3K27me3
0.820643	H3K4me1	H3K4me2	H3K9ac	H3K9me3	H3K36me3
0.749385	H3K4me1	H3K4me2	H3K9ac	H3K9me3	H3K79me2
0.672045	H3K4me1	H3K4me2	H3K9ac	H3K9me3	H4K20me1
0.666984	H3K4me1	H3K4me2	H3K9ac	H3K9me3	Dnase
0.741996	H3K4me1	H3K4me2	H3K9ac	H3K27ac	H3K27me3
0.80877	H3K4me1	H3K4me2	H3K9ac	H3K27ac	H3K36me3
0.743281	H3K4me1	H3K4me2	H3K9ac	H3K27ac	H3K79me2
0.684966	H3K4me1	H3K4me2	H3K9ac	H3K27ac	H4K20me1
0.678531	H3K4me1	H3K4me2	H3K9ac	H3K27ac	Dnase
0.818631	H3K4me1	H3K4me2	H3K9ac	H3K27me3	H3K36me3
0.775656	H3K4me1	H3K4me2	H3K9ac	H3K27me3	H3K79me2
0.759551	H3K4me1	H3K4me2	H3K9ac	H3K27me3	H4K20me1
0.725052	H3K4me1	H3K4me2	H3K9ac	H3K27me3	Dnase
0.818666	H3K4me1	H3K4me2	H3K9ac	H3K36me3	H3K79me2
0.811648	H3K4me1	H3K4me2	H3K9ac	H3K36me3	H4K20me1
0.809856	H3K4me1	H3K4me2	H3K9ac	H3K36me3	Dnase
0.739355	H3K4me1	H3K4me2	H3K9ac	H3K79me2	H4K20me1
0.739163	H3K4me1	H3K4me2	H3K9ac	H3K79me2	Dnase
0.671255	H3K4me1	H3K4me2	H3K9ac	H4K20me1	Dnase
0.740339	H3K4me1	H3K4me2	H3K9me3	H3K27ac	H3K27me3
0.81931	H3K4me1	H3K4me2	H3K9me3	H3K27ac	H3K36me3
0.753831	H3K4me1	H3K4me2	H3K9me3	H3K27ac	H3K79me2
0.675519	H3K4me1	H3K4me2	H3K9me3	H3K27ac	H4K20me1
0.676652	H3K4me1	H3K4me2	H3K9me3	H3K27ac	Dnase
0.823418	H3K4me1	H3K4me2	H3K9me3	H3K27me3	H3K36me3
0.780017	H3K4me1	H3K4me2	H3K9me3	H3K27me3	H3K79me2
0.753476	H3K4me1	H3K4me2	H3K9me3	H3K27me3	H4K20me1
0.716023	H3K4me1	H3K4me2	H3K9me3	H3K27me3	Dnase
0.829107	H3K4me1	H3K4me2	H3K9me3	H3K36me3	H3K79me2
0.819405	H3K4me1	H3K4me2	H3K9me3	H3K36me3	H4K20me1
0.817339	H3K4me1	H3K4me2	H3K9me3	H3K36me3	Dnase
0.748555	H3K4me1	H3K4me2	H3K9me3	H3K79me2	H4K20me1
0.751118	H3K4me1	H3K4me2	H3K9me3	H3K79me2	Dnase
0.636423	H3K4me1	H3K4me2	H3K9me3	H4K20me1	Dnase
0.817546	H3K4me1	H3K4me2	H3K27ac	H3K27me3	H3K36me3
0.78252	H3K4me1	H3K4me2	H3K27ac	H3K27me3	H3K79me2
0.764001	H3K4me1	H3K4me2	H3K27ac	H3K27me3	H4K20me1
0.739471	H3K4me1	H3K4me2	H3K27ac	H3K27me3	Dnase
0.818193	H3K4me1	H3K4me2	H3K27ac	H3K36me3	H3K79me2
0.8102	H3K4me1	H3K4me2	H3K27ac	H3K36me3	H4K20me1
0.807903	H3K4me1	H3K4me2	H3K27ac	H3K36me3	Dnase
0.747705	H3K4me1	H3K4me2	H3K27ac	H3K79me2	H4K20me1
0.745609	H3K4me1	H3K4me2	H3K27ac	H3K79me2	Dnase
0.686748	H3K4me1	H3K4me2	H3K27ac	H4K20me1	Dnase
0.827179	H3K4me1	H3K4me2	H3K27me3	H3K36me3	H3K79me2
0.819111	H3K4me1	H3K4me2	H3K27me3	H3K36me3	H4K20me1
0.817423	H3K4me1	H3K4me2	H3K27me3	H3K36me3	Dnase
0.78681	H3K4me1	H3K4me2	H3K27me3	H3K79me2	H4K20me1
0.776699	H3K4me1	H3K4me2	H3K27me3	H3K79me2	Dnase
0.745453	H3K4me1	H3K4me2	H3K27me3	H4K20me1	Dnase
0.819734	H3K4me1	H3K4me2	H3K36me3	H3K79me2	H4K20me1
0.818971	H3K4me1	H3K4me2	H3K36me3	H3K79me2	Dnase
0.807338	H3K4me1	H3K4me2	H3K36me3	H4K20me1	Dnase
0.74268	H3K4me1	H3K4me2	H3K79me2	H4K20me1	Dnase
0.668116	H3K4me1	H3K4me3	H3K9ac	H3K9me3	H3K27ac
0.726142	H3K4me1	H3K4me3	H3K9ac	H3K9me3	H3K27me3
0.820597	H3K4me1	H3K4me3	H3K9ac	H3K9me3	H3K36me3
0.745216	H3K4me1	H3K4me3	H3K9ac	H3K9me3	H3K79me2
0.66098	H3K4me1	H3K4me3	H3K9ac	H3K9me3	H4K20me1
0.653883	H3K4me1	H3K4me3	H3K9ac	H3K9me3	Dnase
0.738387	H3K4me1	H3K4me3	H3K9ac	H3K27ac	H3K27me3
0.809261	H3K4me1	H3K4me3	H3K9ac	H3K27ac	H3K36me3
0.739126	H3K4me1	H3K4me3	H3K9ac	H3K27ac	H3K79me2
0.674424	H3K4me1	H3K4me3	H3K9ac	H3K27ac	H4K20me1
0.66538	H3K4me1	H3K4me3	H3K9ac	H3K27ac	Dnase
0.818793	H3K4me1	H3K4me3	H3K9ac	H3K27me3	H3K36me3
0.774097	H3K4me1	H3K4me3	H3K9ac	H3K27me3	H3K79me2
0.757099	H3K4me1	H3K4me3	H3K9ac	H3K27me3	H4K20me1
0.720022	H3K4me1	H3K4me3	H3K9ac	H3K27me3	Dnase
0.818846	H3K4me1	H3K4me3	H3K9ac	H3K36me3	H3K79me2
0.812032	H3K4me1	H3K4me3	H3K9ac	H3K36me3	H4K20me1
0.810248	H3K4me1	H3K4me3	H3K9ac	H3K36me3	Dnase
0.736593	H3K4me1	H3K4me3	H3K9ac	H3K79me2	H4K20me1
0.735745	H3K4me1	H3K4me3	H3K9ac	H3K79me2	Dnase
0.65949	H3K4me1	H3K4me3	H3K9ac	H4K20me1	Dnase
0.737369	H3K4me1	H3K4me3	H3K9me3	H3K27ac	H3K27me3
0.819452	H3K4me1	H3K4me3	H3K9me3	H3K27ac	H3K36me3
0.748405	H3K4me1	H3K4me3	H3K9me3	H3K27ac	H3K79me2
0.658854	H3K4me1	H3K4me3	H3K9me3	H3K27ac	H4K20me1
0.65844	H3K4me1	H3K4me3	H3K9me3	H3K27ac	Dnase
0.823639	H3K4me1	H3K4me3	H3K9me3	H3K27me3	H3K36me3
0.778581	H3K4me1	H3K4me3	H3K9me3	H3K27me3	H3K79me2
0.752684	H3K4me1	H3K4me3	H3K9me3	H3K27me3	H4K20me1
0.713345	H3K4me1	H3K4me3	H3K9me3	H3K27me3	Dnase
0.828814	H3K4me1	H3K4me3	H3K9me3	H3K36me3	H3K79me2
0.81983	H3K4me1	H3K4me3	H3K9me3	H3K36me3	H4K20me1
0.817647	H3K4me1	H3K4me3	H3K9me3	H3K36me3	Dnase
0.744681	H3K4me1	H3K4me3	H3K9me3	H3K79me2	H4K20me1
0.746225	H3K4me1	H3K4me3	H3K9me3	H3K79me2	Dnase
0.616334	H3K4me1	H3K4me3	H3K9me3	H4K20me1	Dnase
0.817965	H3K4me1	H3K4me3	H3K27ac	H3K27me3	H3K36me3
0.780806	H3K4me1	H3K4me3	H3K27ac	H3K27me3	H3K79me2
0.761284	H3K4me1	H3K4me3	H3K27ac	H3K27me3	H4K20me1
0.734732	H3K4me1	H3K4me3	H3K27ac	H3K27me3	Dnase
0.818447	H3K4me1	H3K4me3	H3K27ac	H3K36me3	H3K79me2
0.81082	H3K4me1	H3K4me3	H3K27ac	H3K36me3	H4K20me1
0.808593	H3K4me1	H3K4me3	H3K27ac	H3K36me3	Dnase
0.74341	H3K4me1	H3K4me3	H3K27ac	H3K79me2	H4K20me1
0.741186	H3K4me1	H3K4me3	H3K27ac	H3K79me2	Dnase
0.672114	H3K4me1	H3K4me3	H3K27ac	H4K20me1	Dnase
0.827178	H3K4me1	H3K4me3	H3K27me3	H3K36me3	H3K79me2
0.819141	H3K4me1	H3K4me3	H3K27me3	H3K36me3	H4K20me1
0.817949	H3K4me1	H3K4me3	H3K27me3	H3K36me3	Dnase
0.784959	H3K4me1	H3K4me3	H3K27me3	H3K79me2	H4K20me1
0.774875	H3K4me1	H3K4me3	H3K27me3	H3K79me2	Dnase
0.743298	H3K4me1	H3K4me3	H3K27me3	H4K20me1	Dnase
0.819949	H3K4me1	H3K4me3	H3K36me3	H3K79me2	H4K20me1
0.819346	H3K4me1	H3K4me3	H3K36me3	H3K79me2	Dnase
0.807722	H3K4me1	H3K4me3	H3K36me3	H4K20me1	Dnase
0.739188	H3K4me1	H3K4me3	H3K79me2	H4K20me1	Dnase
0.743087	H3K4me1	H3K9ac	H3K9me3	H3K27ac	H3K27me3
0.819944	H3K4me1	H3K9ac	H3K9me3	H3K27ac	H3K36me3
0.746355	H3K4me1	H3K9ac	H3K9me3	H3K27ac	H3K79me2
0.672306	H3K4me1	H3K9ac	H3K9me3	H3K27ac	H4K20me1
0.662135	H3K4me1	H3K9ac	H3K9me3	H3K27ac	Dnase
0.824734	H3K4me1	H3K9ac	H3K9me3	H3K27me3	H3K36me3
0.779791	H3K4me1	H3K9ac	H3K9me3	H3K27me3	H3K79me2
0.762985	H3K4me1	H3K9ac	H3K9me3	H3K27me3	H4K20me1
0.728735	H3K4me1	H3K9ac	H3K9me3	H3K27me3	Dnase
0.828456	H3K4me1	H3K9ac	H3K9me3	H3K36me3	H3K79me2
0.822655	H3K4me1	H3K9ac	H3K9me3	H3K36me3	H4K20me1
0.820521	H3K4me1	H3K9ac	H3K9me3	H3K36me3	Dnase
0.743734	H3K4me1	H3K9ac	H3K9me3	H3K79me2	H4K20me1
0.743186	H3K4me1	H3K9ac	H3K9me3	H3K79me2	Dnase
0.6482	H3K4me1	H3K9ac	H3K9me3	H4K20me1	Dnase
0.817683	H3K4me1	H3K9ac	H3K27ac	H3K27me3	H3K36me3
0.77965	H3K4me1	H3K9ac	H3K27ac	H3K27me3	H3K79me2
0.764142	H3K4me1	H3K9ac	H3K27ac	H3K27me3	H4K20me1
0.737094	H3K4me1	H3K9ac	H3K27ac	H3K27me3	Dnase
0.817021	H3K4me1	H3K9ac	H3K27ac	H3K36me3	H3K79me2
0.810167	H3K4me1	H3K9ac	H3K27ac	H3K36me3	H4K20me1
0.808372	H3K4me1	H3K9ac	H3K27ac	H3K36me3	Dnase
0.734055	H3K4me1	H3K9ac	H3K27ac	H3K79me2	H4K20me1
0.730293	H3K4me1	H3K9ac	H3K27ac	H3K79me2	Dnase
0.665435	H3K4me1	H3K9ac	H3K27ac	H4K20me1	Dnase
0.826199	H3K4me1	H3K9ac	H3K27me3	H3K36me3	H3K79me2
0.820529	H3K4me1	H3K9ac	H3K27me3	H3K36me3	H4K20me1
0.818871	H3K4me1	H3K9ac	H3K27me3	H3K36me3	Dnase
0.78428	H3K4me1	H3K9ac	H3K27me3	H3K79me2	H4K20me1
0.773953	H3K4me1	H3K9ac	H3K27me3	H3K79me2	Dnase
0.75612	H3K4me1	H3K9ac	H3K27me3	H4K20me1	Dnase
0.81846	H3K4me1	H3K9ac	H3K36me3	H3K79me2	H4K20me1
0.817653	H3K4me1	H3K9ac	H3K36me3	H3K79me2	Dnase
0.811042	H3K4me1	H3K9ac	H3K36me3	H4K20me1	Dnase
0.729254	H3K4me1	H3K9ac	H3K79me2	H4K20me1	Dnase
0.82049	H3K4me1	H3K9me3	H3K27ac	H3K27me3	H3K36me3
0.780046	H3K4me1	H3K9me3	H3K27ac	H3K27me3	H3K79me2
0.766686	H3K4me1	H3K9me3	H3K27ac	H3K27me3	H4K20me1
0.738136	H3K4me1	H3K9me3	H3K27ac	H3K27me3	Dnase
0.828013	H3K4me1	H3K9me3	H3K27ac	H3K36me3	H3K79me2
0.819827	H3K4me1	H3K9me3	H3K27ac	H3K36me3	H4K20me1
0.816037	H3K4me1	H3K9me3	H3K27ac	H3K36me3	Dnase
0.743991	H3K4me1	H3K9me3	H3K27ac	H3K79me2	H4K20me1
0.74126	H3K4me1	H3K9me3	H3K27ac	H3K79me2	Dnase
0.666141	H3K4me1	H3K9me3	H3K27ac	H4K20me1	Dnase
0.831993	H3K4me1	H3K9me3	H3K27me3	H3K36me3	H3K79me2
0.801814	H3K4me1	H3K9me3	H3K27me3	H3K36me3	H4K20me1
0.811332	H3K4me1	H3K9me3	H3K27me3	H3K36me3	Dnase
0.786218	H3K4me1	H3K9me3	H3K27me3	H3K79me2	H4K20me1
0.775899	H3K4me1	H3K9me3	H3K27me3	H3K79me2	Dnase
0.744016	H3K4me1	H3K9me3	H3K27me3	H4K20me1	Dnase
0.828882	H3K4me1	H3K9me3	H3K36me3	H3K79me2	H4K20me1
0.828289	H3K4me1	H3K9me3	H3K36me3	H3K79me2	Dnase
0.807626	H3K4me1	H3K9me3	H3K36me3	H4K20me1	Dnase
0.741723	H3K4me1	H3K9me3	H3K79me2	H4K20me1	Dnase
0.826128	H3K4me1	H3K27ac	H3K27me3	H3K36me3	H3K79me2
0.817563	H3K4me1	H3K27ac	H3K27me3	H3K36me3	H4K20me1
0.814531	H3K4me1	H3K27ac	H3K27me3	H3K36me3	Dnase
0.785534	H3K4me1	H3K27ac	H3K27me3	H3K79me2	H4K20me1
0.775055	H3K4me1	H3K27ac	H3K27me3	H3K79me2	Dnase
0.762087	H3K4me1	H3K27ac	H3K27me3	H4K20me1	Dnase
0.8181	H3K4me1	H3K27ac	H3K36me3	H3K79me2	H4K20me1
0.817122	H3K4me1	H3K27ac	H3K36me3	H3K79me2	Dnase
0.808442	H3K4me1	H3K27ac	H3K36me3	H4K20me1	Dnase
0.732495	H3K4me1	H3K27ac	H3K79me2	H4K20me1	Dnase
0.826793	H3K4me1	H3K27me3	H3K36me3	H3K79me2	H4K20me1
0.827136	H3K4me1	H3K27me3	H3K36me3	H3K79me2	Dnase
0.807758	H3K4me1	H3K27me3	H3K36me3	H4K20me1	Dnase
0.783366	H3K4me1	H3K27me3	H3K79me2	H4K20me1	Dnase
0.818721	H3K4me1	H3K36me3	H3K79me2	H4K20me1	Dnase
0.678005	H3K4me2	H3K4me3	H3K9ac	H3K9me3	H3K27ac
0.722508	H3K4me2	H3K4me3	H3K9ac	H3K9me3	H3K27me3
0.818961	H3K4me2	H3K4me3	H3K9ac	H3K9me3	H3K36me3
0.748271	H3K4me2	H3K4me3	H3K9ac	H3K9me3	H3K79me2
0.666508	H3K4me2	H3K4me3	H3K9ac	H3K9me3	H4K20me1
0.665167	H3K4me2	H3K4me3	H3K9ac	H3K9me3	Dnase
0.736595	H3K4me2	H3K4me3	H3K9ac	H3K27ac	H3K27me3
0.807045	H3K4me2	H3K4me3	H3K9ac	H3K27ac	H3K36me3
0.74376	H3K4me2	H3K4me3	H3K9ac	H3K27ac	H3K79me2
0.682239	H3K4me2	H3K4me3	H3K9ac	H3K27ac	H4K20me1
0.678545	H3K4me2	H3K4me3	H3K9ac	H3K27ac	Dnase
0.816303	H3K4me2	H3K4me3	H3K9ac	H3K27me3	H3K36me3
0.771699	H3K4me2	H3K4me3	H3K9ac	H3K27me3	H3K79me2
0.755368	H3K4me2	H3K4me3	H3K9ac	H3K27me3	H4K20me1
0.717443	H3K4me2	H3K4me3	H3K9ac	H3K27me3	Dnase
0.817394	H3K4me2	H3K4me3	H3K9ac	H3K36me3	H3K79me2
0.809336	H3K4me2	H3K4me3	H3K9ac	H3K36me3	H4K20me1
0.808302	H3K4me2	H3K4me3	H3K9ac	H3K36me3	Dnase
0.739681	H3K4me2	H3K4me3	H3K9ac	H3K79me2	H4K20me1
0.739932	H3K4me2	H3K4me3	H3K9ac	H3K79me2	Dnase
0.670666	H3K4me2	H3K4me3	H3K9ac	H4K20me1	Dnase
0.734062	H3K4me2	H3K4me3	H3K9me3	H3K27ac	H3K27me3
0.817787	H3K4me2	H3K4me3	H3K9me3	H3K27ac	H3K36me3
0.752613	H3K4me2	H3K4me3	H3K9me3	H3K27ac	H3K79me2
0.665684	H3K4me2	H3K4me3	H3K9me3	H3K27ac	H4K20me1
0.674083	H3K4me2	H3K4me3	H3K9me3	H3K27ac	Dnase
0.821983	H3K4me2	H3K4me3	H3K9me3	H3K27me3	H3K36me3
0.776469	H3K4me2	H3K4me3	H3K9me3	H3K27me3	H3K79me2
0.746988	H3K4me2	H3K4me3	H3K9me3	H3K27me3	H4K20me1
0.70733	H3K4me2	H3K4me3	H3K9me3	H3K27me3	Dnase
0.828116	H3K4me2	H3K4me3	H3K9me3	H3K36me3	H3K79me2
0.818208	H3K4me2	H3K4me3	H3K9me3	H3K36me3	H4K20me1
0.816722	H3K4me2	H3K4me3	H3K9me3	H3K36me3	Dnase
0.746399	H3K4me2	H3K4me3	H3K9me3	H3K79me2	H4K20me1
0.750438	H3K4me2	H3K4me3	H3K9me3	H3K79me2	Dnase
0.626439	H3K4me2	H3K4me3	H3K9me3	H4K20me1	Dnase
0.815772	H3K4me2	H3K4me3	H3K27ac	H3K27me3	H3K36me3
0.779031	H3K4me2	H3K4me3	H3K27ac	H3K27me3	H3K79me2
0.757806	H3K4me2	H3K4me3	H3K27ac	H3K27me3	H4K20me1
0.732667	H3K4me2	H3K4me3	H3K27ac	H3K27me3	Dnase
0.817047	H3K4me2	H3K4me3	H3K27ac	H3K36me3	H3K79me2
0.807862	H3K4me2	H3K4me3	H3K27ac	H3K36me3	H4K20me1
0.806338	H3K4me2	H3K4me3	H3K27ac	H3K36me3	Dnase
0.747047	H3K4me2	H3K4me3	H3K27ac	H3K79me2	H4K20me1
0.746312	H3K4me2	H3K4me3	H3K27ac	H3K79me2	Dnase
0.683488	H3K4me2	H3K4me3	H3K27ac	H4K20me1	Dnase
0.825167	H3K4me2	H3K4me3	H3K27me3	H3K36me3	H3K79me2
0.817445	H3K4me2	H3K4me3	H3K27me3	H3K36me3	H4K20me1
0.815744	H3K4me2	H3K4me3	H3K27me3	H3K36me3	Dnase
0.783685	H3K4me2	H3K4me3	H3K27me3	H3K79me2	H4K20me1
0.771917	H3K4me2	H3K4me3	H3K27me3	H3K79me2	Dnase
0.740643	H3K4me2	H3K4me3	H3K27me3	H4K20me1	Dnase
0.819251	H3K4me2	H3K4me3	H3K36me3	H3K79me2	H4K20me1
0.818259	H3K4me2	H3K4me3	H3K36me3	H3K79me2	Dnase
0.805957	H3K4me2	H3K4me3	H3K36me3	H4K20me1	Dnase
0.743035	H3K4me2	H3K4me3	H3K79me2	H4K20me1	Dnase
0.744511	H3K4me2	H3K9ac	H3K9me3	H3K27ac	H3K27me3
0.819272	H3K4me2	H3K9ac	H3K9me3	H3K27ac	H3K36me3
0.75452	H3K4me2	H3K9ac	H3K9me3	H3K27ac	H3K79me2
0.693813	H3K4me2	H3K9ac	H3K9me3	H3K27ac	H4K20me1
0.688646	H3K4me2	H3K9ac	H3K9me3	H3K27ac	Dnase
0.823581	H3K4me2	H3K9ac	H3K9me3	H3K27me3	H3K36me3
0.779617	H3K4me2	H3K9ac	H3K9me3	H3K27me3	H3K79me2
0.762773	H3K4me2	H3K9ac	H3K9me3	H3K27me3	H4K20me1
0.731179	H3K4me2	H3K9ac	H3K9me3	H3K27me3	Dnase
0.828057	H3K4me2	H3K9ac	H3K9me3	H3K36me3	H3K79me2
0.821413	H3K4me2	H3K9ac	H3K9me3	H3K36me3	H4K20me1
0.820041	H3K4me2	H3K9ac	H3K9me3	H3K36me3	Dnase
0.752016	H3K4me2	H3K9ac	H3K9me3	H3K79me2	H4K20me1
0.752774	H3K4me2	H3K9ac	H3K9me3	H3K79me2	Dnase
0.684338	H3K4me2	H3K9ac	H3K9me3	H4K20me1	Dnase
0.816795	H3K4me2	H3K9ac	H3K27ac	H3K27me3	H3K36me3
0.780129	H3K4me2	H3K9ac	H3K27ac	H3K27me3	H3K79me2
0.76428	H3K4me2	H3K9ac	H3K27ac	H3K27me3	H4K20me1
0.740228	H3K4me2	H3K9ac	H3K27ac	H3K27me3	Dnase
0.816645	H3K4me2	H3K9ac	H3K27ac	H3K36me3	H3K79me2
0.809138	H3K4me2	H3K9ac	H3K27ac	H3K36me3	H4K20me1
0.807919	H3K4me2	H3K9ac	H3K27ac	H3K36me3	Dnase
0.745158	H3K4me2	H3K9ac	H3K27ac	H3K79me2	H4K20me1
0.743684	H3K4me2	H3K9ac	H3K27ac	H3K79me2	Dnase
0.692366	H3K4me2	H3K9ac	H3K27ac	H4K20me1	Dnase
0.825144	H3K4me2	H3K9ac	H3K27me3	H3K36me3	H3K79me2
0.819614	H3K4me2	H3K9ac	H3K27me3	H3K36me3	H4K20me1
0.817844	H3K4me2	H3K9ac	H3K27me3	H3K36me3	Dnase
0.78562	H3K4me2	H3K9ac	H3K27me3	H3K79me2	H4K20me1
0.77446	H3K4me2	H3K9ac	H3K27me3	H3K79me2	Dnase
0.758548	H3K4me2	H3K9ac	H3K27me3	H4K20me1	Dnase
0.818699	H3K4me2	H3K9ac	H3K36me3	H3K79me2	H4K20me1
0.81782	H3K4me2	H3K9ac	H3K36me3	H3K79me2	Dnase
0.810785	H3K4me2	H3K9ac	H3K36me3	H4K20me1	Dnase
0.741633	H3K4me2	H3K9ac	H3K79me2	H4K20me1	Dnase
0.822304	H3K4me2	H3K9me3	H3K27ac	H3K27me3	H3K36me3
0.784407	H3K4me2	H3K9me3	H3K27ac	H3K27me3	H3K79me2
0.765483	H3K4me2	H3K9me3	H3K27ac	H3K27me3	H4K20me1
0.740861	H3K4me2	H3K9me3	H3K27ac	H3K27me3	Dnase
0.828196	H3K4me2	H3K9me3	H3K27ac	H3K36me3	H3K79me2
0.819627	H3K4me2	H3K9me3	H3K27ac	H3K36me3	H4K20me1
0.818137	H3K4me2	H3K9me3	H3K27ac	H3K36me3	Dnase
0.756496	H3K4me2	H3K9me3	H3K27ac	H3K79me2	H4K20me1
0.75549	H3K4me2	H3K9me3	H3K27ac	H3K79me2	Dnase
0.690702	H3K4me2	H3K9me3	H3K27ac	H4K20me1	Dnase
0.832275	H3K4me2	H3K9me3	H3K27me3	H3K36me3	H3K79me2
0.82236	H3K4me2	H3K9me3	H3K27me3	H3K36me3	H4K20me1
0.82222	H3K4me2	H3K9me3	H3K27me3	H3K36me3	Dnase
0.788044	H3K4me2	H3K9me3	H3K27me3	H3K79me2	H4K20me1
0.780529	H3K4me2	H3K9me3	H3K27me3	H3K79me2	Dnase
0.752383	H3K4me2	H3K9me3	H3K27me3	H4K20me1	Dnase
0.829479	H3K4me2	H3K9me3	H3K36me3	H3K79me2	H4K20me1
0.828977	H3K4me2	H3K9me3	H3K36me3	H3K79me2	Dnase
0.818078	H3K4me2	H3K9me3	H3K36me3	H4K20me1	Dnase
0.753024	H3K4me2	H3K9me3	H3K79me2	H4K20me1	Dnase
0.825591	H3K4me2	H3K27ac	H3K27me3	H3K36me3	H3K79me2
0.81805	H3K4me2	H3K27ac	H3K27me3	H3K36me3	H4K20me1
0.816395	H3K4me2	H3K27ac	H3K27me3	H3K36me3	Dnase
0.788837	H3K4me2	H3K27ac	H3K27me3	H3K79me2	H4K20me1
0.780362	H3K4me2	H3K27ac	H3K27me3	H3K79me2	Dnase
0.762212	H3K4me2	H3K27ac	H3K27me3	H4K20me1	Dnase
0.818507	H3K4me2	H3K27ac	H3K36me3	H3K79me2	H4K20me1
0.817369	H3K4me2	H3K27ac	H3K36me3	H3K79me2	Dnase
0.808481	H3K4me2	H3K27ac	H3K36me3	H4K20me1	Dnase
0.748208	H3K4me2	H3K27ac	H3K79me2	H4K20me1	Dnase
0.827522	H3K4me2	H3K27me3	H3K36me3	H3K79me2	H4K20me1
0.826638	H3K4me2	H3K27me3	H3K36me3	H3K79me2	Dnase
0.818321	H3K4me2	H3K27me3	H3K36me3	H4K20me1	Dnase
0.786202	H3K4me2	H3K27me3	H3K79me2	H4K20me1	Dnase
0.81981	H3K4me2	H3K36me3	H3K79me2	H4K20me1	Dnase
0.73878	H3K4me3	H3K9ac	H3K9me3	H3K27ac	H3K27me3
0.819368	H3K4me3	H3K9ac	H3K9me3	H3K27ac	H3K36me3
0.745607	H3K4me3	H3K9ac	H3K9me3	H3K27ac	H3K79me2
0.676663	H3K4me3	H3K9ac	H3K9me3	H3K27ac	H4K20me1
0.665673	H3K4me3	H3K9ac	H3K9me3	H3K27ac	Dnase
0.823776	H3K4me3	H3K9ac	H3K9me3	H3K27me3	H3K36me3
0.777024	H3K4me3	H3K9ac	H3K9me3	H3K27me3	H3K79me2
0.760628	H3K4me3	H3K9ac	H3K9me3	H3K27me3	H4K20me1
0.725838	H3K4me3	H3K9ac	H3K9me3	H3K27me3	Dnase
0.827844	H3K4me3	H3K9ac	H3K9me3	H3K36me3	H3K79me2
0.821465	H3K4me3	H3K9ac	H3K9me3	H3K36me3	H4K20me1
0.819805	H3K4me3	H3K9ac	H3K9me3	H3K36me3	Dnase
0.746556	H3K4me3	H3K9ac	H3K9me3	H3K79me2	H4K20me1
0.744823	H3K4me3	H3K9ac	H3K9me3	H3K79me2	Dnase
0.667548	H3K4me3	H3K9ac	H3K9me3	H4K20me1	Dnase
0.817165	H3K4me3	H3K9ac	H3K27ac	H3K27me3	H3K36me3
0.776428	H3K4me3	H3K9ac	H3K27ac	H3K27me3	H3K79me2
0.758501	H3K4me3	H3K9ac	H3K27ac	H3K27me3	H4K20me1
0.730716	H3K4me3	H3K9ac	H3K27ac	H3K27me3	Dnase
0.817211	H3K4me3	H3K9ac	H3K27ac	H3K36me3	H3K79me2
0.809787	H3K4me3	H3K9ac	H3K27ac	H3K36me3	H4K20me1
0.808493	H3K4me3	H3K9ac	H3K27ac	H3K36me3	Dnase
0.738621	H3K4me3	H3K9ac	H3K27ac	H3K79me2	H4K20me1
0.735424	H3K4me3	H3K9ac	H3K27ac	H3K79me2	Dnase
0.673645	H3K4me3	H3K9ac	H3K27ac	H4K20me1	Dnase
0.825317	H3K4me3	H3K9ac	H3K27me3	H3K36me3	H3K79me2
0.81954	H3K4me3	H3K9ac	H3K27me3	H3K36me3	H4K20me1
0.817954	H3K4me3	H3K9ac	H3K27me3	H3K36me3	Dnase
0.782732	H3K4me3	H3K9ac	H3K27me3	H3K79me2	H4K20me1
0.771685	H3K4me3	H3K9ac	H3K27me3	H3K79me2	Dnase
0.753738	H3K4me3	H3K9ac	H3K27me3	H4K20me1	Dnase
0.81907	H3K4me3	H3K9ac	H3K36me3	H3K79me2	H4K20me1
0.818276	H3K4me3	H3K9ac	H3K36me3	H3K79me2	Dnase
0.811131	H3K4me3	H3K9ac	H3K36me3	H4K20me1	Dnase
0.736801	H3K4me3	H3K9ac	H3K79me2	H4K20me1	Dnase
0.823016	H3K4me3	H3K9me3	H3K27ac	H3K27me3	H3K36me3
0.780149	H3K4me3	H3K9me3	H3K27ac	H3K27me3	H3K79me2
0.762089	H3K4me3	H3K9me3	H3K27ac	H3K27me3	H4K20me1
0.733892	H3K4me3	H3K9me3	H3K27ac	H3K27me3	Dnase
0.828026	H3K4me3	H3K9me3	H3K27ac	H3K36me3	H3K79me2
0.820193	H3K4me3	H3K9me3	H3K27ac	H3K36me3	H4K20me1
0.818695	H3K4me3	H3K9me3	H3K27ac	H3K36me3	Dnase
0.748561	H3K4me3	H3K9me3	H3K27ac	H3K79me2	H4K20me1
0.745154	H3K4me3	H3K9me3	H3K27ac	H3K79me2	Dnase
0.669776	H3K4me3	H3K9me3	H3K27ac	H4K20me1	Dnase
0.831998	H3K4me3	H3K9me3	H3K27me3	H3K36me3	H3K79me2
0.822883	H3K4me3	H3K9me3	H3K27me3	H3K36me3	H4K20me1
0.822627	H3K4me3	H3K9me3	H3K27me3	H3K36me3	Dnase
0.785845	H3K4me3	H3K9me3	H3K27me3	H3K79me2	H4K20me1
0.776439	H3K4me3	H3K9me3	H3K27me3	H3K79me2	Dnase
0.750359	H3K4me3	H3K9me3	H3K27me3	H4K20me1	Dnase
0.829295	H3K4me3	H3K9me3	H3K36me3	H3K79me2	H4K20me1
0.828367	H3K4me3	H3K9me3	H3K36me3	H3K79me2	Dnase
0.818679	H3K4me3	H3K9me3	H3K36me3	H4K20me1	Dnase
0.746288	H3K4me3	H3K9me3	H3K79me2	H4K20me1	Dnase
0.82586	H3K4me3	H3K27ac	H3K27me3	H3K36me3	H3K79me2
0.818524	H3K4me3	H3K27ac	H3K27me3	H3K36me3	H4K20me1
0.817163	H3K4me3	H3K27ac	H3K27me3	H3K36me3	Dnase
0.784833	H3K4me3	H3K27ac	H3K27me3	H3K79me2	H4K20me1
0.775881	H3K4me3	H3K27ac	H3K27me3	H3K79me2	Dnase
0.756025	H3K4me3	H3K27ac	H3K27me3	H4K20me1	Dnase
0.818969	H3K4me3	H3K27ac	H3K36me3	H3K79me2	H4K20me1
0.817694	H3K4me3	H3K27ac	H3K36me3	H3K79me2	Dnase
0.809252	H3K4me3	H3K27ac	H3K36me3	H4K20me1	Dnase
0.740582	H3K4me3	H3K27ac	H3K79me2	H4K20me1	Dnase
0.82726	H3K4me3	H3K27me3	H3K36me3	H3K79me2	H4K20me1
0.826442	H3K4me3	H3K27me3	H3K36me3	H3K79me2	Dnase
0.818312	H3K4me3	H3K27me3	H3K36me3	H4K20me1	Dnase
0.782973	H3K4me3	H3K27me3	H3K79me2	H4K20me1	Dnase
0.8199	H3K4me3	H3K36me3	H3K79me2	H4K20me1	Dnase
0.823399	H3K9ac	H3K9me3	H3K27ac	H3K27me3	H3K36me3
0.779489	H3K9ac	H3K9me3	H3K27ac	H3K27me3	H3K79me2
0.762014	H3K9ac	H3K9me3	H3K27ac	H3K27me3	H4K20me1
0.736107	H3K9ac	H3K9me3	H3K27ac	H3K27me3	Dnase
0.827504	H3K9ac	H3K9me3	H3K27ac	H3K36me3	H3K79me2
0.82079	H3K9ac	H3K9me3	H3K27ac	H3K36me3	H4K20me1
0.819301	H3K9ac	H3K9me3	H3K27ac	H3K36me3	Dnase
0.739698	H3K9ac	H3K9me3	H3K27ac	H3K79me2	H4K20me1
0.736348	H3K9ac	H3K9me3	H3K27ac	H3K79me2	Dnase
0.657091	H3K9ac	H3K9me3	H3K27ac	H4K20me1	Dnase
0.831607	H3K9ac	H3K9me3	H3K27me3	H3K36me3	H3K79me2
0.824117	H3K9ac	H3K9me3	H3K27me3	H3K36me3	H4K20me1
0.823401	H3K9ac	H3K9me3	H3K27me3	H3K36me3	Dnase
0.783914	H3K9ac	H3K9me3	H3K27me3	H3K79me2	H4K20me1
0.777112	H3K9ac	H3K9me3	H3K27me3	H3K79me2	Dnase
0.758952	H3K9ac	H3K9me3	H3K27me3	H4K20me1	Dnase
0.828597	H3K9ac	H3K9me3	H3K36me3	H3K79me2	H4K20me1
0.827814	H3K9ac	H3K9me3	H3K36me3	H3K79me2	Dnase
0.821187	H3K9ac	H3K9me3	H3K36me3	H4K20me1	Dnase
0.73889	H3K9ac	H3K9me3	H3K79me2	H4K20me1	Dnase
0.824842	H3K9ac	H3K27ac	H3K27me3	H3K36me3	H3K79me2
0.818549	H3K9ac	H3K27ac	H3K27me3	H3K36me3	H4K20me1
0.81687	H3K9ac	H3K27ac	H3K27me3	H3K36me3	Dnase
0.781099	H3K9ac	H3K27ac	H3K27me3	H3K79me2	H4K20me1
0.77384	H3K9ac	H3K27ac	H3K27me3	H3K79me2	Dnase
0.756484	H3K9ac	H3K27ac	H3K27me3	H4K20me1	Dnase
0.817294	H3K9ac	H3K27ac	H3K36me3	H3K79me2	H4K20me1
0.816155	H3K9ac	H3K27ac	H3K36me3	H3K79me2	Dnase
0.809182	H3K9ac	H3K27ac	H3K36me3	H4K20me1	Dnase
0.725434	H3K9ac	H3K27ac	H3K79me2	H4K20me1	Dnase
0.826385	H3K9ac	H3K27me3	H3K36me3	H3K79me2	H4K20me1
0.825485	H3K9ac	H3K27me3	H3K36me3	H3K79me2	Dnase
0.819786	H3K9ac	H3K27me3	H3K36me3	H4K20me1	Dnase
0.780757	H3K9ac	H3K27me3	H3K79me2	H4K20me1	Dnase
0.818086	H3K9ac	H3K36me3	H3K79me2	H4K20me1	Dnase
0.831566	H3K9me3	H3K27ac	H3K27me3	H3K36me3	H3K79me2
0.819443	H3K9me3	H3K27ac	H3K27me3	H3K36me3	H4K20me1
0.817464	H3K9me3	H3K27ac	H3K27me3	H3K36me3	Dnase
0.781271	H3K9me3	H3K27ac	H3K27me3	H3K79me2	H4K20me1
0.773293	H3K9me3	H3K27ac	H3K27me3	H3K79me2	Dnase
0.759908	H3K9me3	H3K27ac	H3K27me3	H4K20me1	Dnase
0.828485	H3K9me3	H3K27ac	H3K36me3	H3K79me2	H4K20me1
0.827509	H3K9me3	H3K27ac	H3K36me3	H3K79me2	Dnase
0.816651	H3K9me3	H3K27ac	H3K36me3	H4K20me1	Dnase
0.735461	H3K9me3	H3K27ac	H3K79me2	H4K20me1	Dnase
0.830397	H3K9me3	H3K27me3	H3K36me3	H3K79me2	H4K20me1
0.831659	H3K9me3	H3K27me3	H3K36me3	H3K79me2	Dnase
0.809949	H3K9me3	H3K27me3	H3K36me3	H4K20me1	Dnase
0.78171	H3K9me3	H3K27me3	H3K79me2	H4K20me1	Dnase
0.828472	H3K9me3	H3K36me3	H3K79me2	H4K20me1	Dnase
0.826162	H3K27ac	H3K27me3	H3K36me3	H3K79me2	H4K20me1
0.825487	H3K27ac	H3K27me3	H3K36me3	H3K79me2	Dnase
0.81494	H3K27ac	H3K27me3	H3K36me3	H4K20me1	Dnase
0.780245	H3K27ac	H3K27me3	H3K79me2	H4K20me1	Dnase
0.817674	H3K27ac	H3K36me3	H3K79me2	H4K20me1	Dnase
0.826967	H3K27me3	H3K36me3	H3K79me2	H4K20me1	Dnase
[[6]]
0.681602	H3K4me1	H3K4me2	H3K4me3	H3K9ac	H3K9me3	H3K27ac
0.728209	H3K4me1	H3K4me2	H3K4me3	H3K9ac	H3K9me3	H3K27me3
0.820457	H3K4me1	H3K4me2	H3K4me3	H3K9ac	H3K9me3	H3K36me3
0.74908	H3K4me1	H3K4me2	H3K4me3	H3K9ac	H3K9me3	H3K79me2
0.673526	H3K4me1	H3K4me2	H3K4me3	H3K9ac	H3K9me3	H4K20me1
0.667458	H3K4me1	H3K4me2	H3K4me3	H3K9ac	H3K9me3	Dnase
0.74183	H3K4me1	H3K4me2	H3K4me3	H3K9ac	H3K27ac	H3K27me3
0.809517	H3K4me1	H3K4me2	H3K4me3	H3K9ac	H3K27ac	H3K36me3
0.745714	H3K4me1	H3K4me2	H3K4me3	H3K9ac	H3K27ac	H3K79me2
0.68806	H3K4me1	H3K4me2	H3K4me3	H3K9ac	H3K27ac	H4K20me1
0.681261	H3K4me1	H3K4me2	H3K4me3	H3K9ac	H3K27ac	Dnase
0.818671	H3K4me1	H3K4me2	H3K4me3	H3K9ac	H3K27me3	H3K36me3
0.775489	H3K4me1	H3K4me2	H3K4me3	H3K9ac	H3K27me3	H3K79me2
0.75916	H3K4me1	H3K4me2	H3K4me3	H3K9ac	H3K27me3	H4K20me1
0.72461	H3K4me1	H3K4me2	H3K4me3	H3K9ac	H3K27me3	Dnase
0.819521	H3K4me1	H3K4me2	H3K4me3	H3K9ac	H3K36me3	H3K79me2
0.812198	H3K4me1	H3K4me2	H3K4me3	H3K9ac	H3K36me3	H4K20me1
0.810528	H3K4me1	H3K4me2	H3K4me3	H3K9ac	H3K36me3	Dnase
0.741373	H3K4me1	H3K4me2	H3K4me3	H3K9ac	H3K79me2	H4K20me1
0.741472	H3K4me1	H3K4me2	H3K4me3	H3K9ac	H3K79me2	Dnase
0.673804	H3K4me1	H3K4me2	H3K4me3	H3K9ac	H4K20me1	Dnase
0.740453	H3K4me1	H3K4me2	H3K4me3	H3K9me3	H3K27ac	H3K27me3
0.819318	H3K4me1	H3K4me2	H3K4me3	H3K9me3	H3K27ac	H3K36me3
0.754064	H3K4me1	H3K4me2	H3K4me3	H3K9me3	H3K27ac	H3K79me2
0.676813	H3K4me1	H3K4me2	H3K4me3	H3K9me3	H3K27ac	H4K20me1
0.677476	H3K4me1	H3K4me2	H3K4me3	H3K9me3	H3K27ac	Dnase
0.823584	H3K4me1	H3K4me2	H3K4me3	H3K9me3	H3K27me3	H3K36me3
0.779842	H3K4me1	H3K4me2	H3K4me3	H3K9me3	H3K27me3	H3K79me2
0.753569	H3K4me1	H3K4me2	H3K4me3	H3K9me3	H3K27me3	H4K20me1
0.716448	H3K4me1	H3K4me2	H3K4me3	H3K9me3	H3K27me3	Dnase
0.828998	H3K4me1	H3K4me2	H3K4me3	H3K9me3	H3K36me3	H3K79me2
0.819569	H3K4me1	H3K4me2	H3K4me3	H3K9me3	H3K36me3	H4K20me1
0.817589	H3K4me1	H3K4me2	H3K4me3	H3K9me3	H3K36me3	Dnase
0.748146	H3K4me1	H3K4me2	H3K4me3	H3K9me3	H3K79me2	H4K20me1
0.751077	H3K4me1	H3K4me2	H3K4me3	H3K9me3	H3K79me2	Dnase
0.640207	H3K4me1	H3K4me2	H3K4me3	H3K9me3	H4K20me1	Dnase
0.81792	H3K4me1	H3K4me2	H3K4me3	H3K27ac	H3K27me3	H3K36me3
0.782684	H3K4me1	H3K4me2	H3K4me3	H3K27ac	H3K27me3	H3K79me2
0.763733	H3K4me1	H3K4me2	H3K4me3	H3K27ac	H3K27me3	H4K20me1
0.739569	H3K4me1	H3K4me2	H3K4me3	H3K27ac	H3K27me3	Dnase
0.818986	H3K4me1	H3K4me2	H3K4me3	H3K27ac	H3K36me3	H3K79me2
0.811089	H3K4me1	H3K4me2	H3K4me3	H3K27ac	H3K36me3	H4K20me1
0.809072	H3K4me1	H3K4me2	H3K4me3	H3K27ac	H3K36me3	Dnase
0.749493	H3K4me1	H3K4me2	H3K4me3	H3K27ac	H3K79me2	H4K20me1
0.748378	H3K4me1	H3K4me2	H3K4me3	H3K27ac	H3K79me2	Dnase
0.688657	H3K4me1	H3K4me2	H3K4me3	H3K27ac	H4K20me1	Dnase
0.827313	H3K4me1	H3K4me2	H3K4me3	H3K27me3	H3K36me3	H3K79me2
0.819477	H3K4me1	H3K4me2	H3K4me3	H3K27me3	H3K36me3	H4K20me1
0.817869	H3K4me1	H3K4me2	H3K4me3	H3K27me3	H3K36me3	Dnase
0.786274	H3K4me1	H3K4me2	H3K4me3	H3K27me3	H3K79me2	H4K20me1
0.776738	H3K4me1	H3K4me2	H3K4me3	H3K27me3	H3K79me2	Dnase
0.745744	H3K4me1	H3K4me2	H3K4me3	H3K27me3	H4K20me1	Dnase
0.820841	H3K4me1	H3K4me2	H3K4me3	H3K36me3	H3K79me2	H4K20me1
0.820011	H3K4me1	H3K4me2	H3K4me3	H3K36me3	H3K79me2	Dnase
0.808313	H3K4me1	H3K4me2	H3K4me3	H3K36me3	H4K20me1	Dnase
0.744491	H3K4me1	H3K4me2	H3K4me3	H3K79me2	H4K20me1	Dnase
0.749484	H3K4me1	H3K4me2	H3K9ac	H3K9me3	H3K27ac	H3K27me3
0.820527	H3K4me1	H3K4me2	H3K9ac	H3K9me3	H3K27ac	H3K36me3
0.75636	H3K4me1	H3K4me2	H3K9ac	H3K9me3	H3K27ac	H3K79me2
0.700072	H3K4me1	H3K4me2	H3K9ac	H3K9me3	H3K27ac	H4K20me1
0.692373	H3K4me1	H3K4me2	H3K9ac	H3K9me3	H3K27ac	Dnase
0.825616	H3K4me1	H3K4me2	H3K9ac	H3K9me3	H3K27me3	H3K36me3
0.782755	H3K4me1	H3K4me2	H3K9ac	H3K9me3	H3K27me3	H3K79me2
0.766979	H3K4me1	H3K4me2	H3K9ac	H3K9me3	H3K27me3	H4K20me1
0.736035	H3K4me1	H3K4me2	H3K9ac	H3K9me3	H3K27me3	Dnase
0.829346	H3K4me1	H3K4me2	H3K9ac	H3K9me3	H3K36me3	H3K79me2
0.823459	H3K4me1	H3K4me2	H3K9ac	H3K9me3	H3K36me3	H4K20me1
0.821315	H3K4me1	H3K4me2	H3K9ac	H3K9me3	H3K36me3	Dnase
0.753267	H3K4me1	H3K4me2	H3K9ac	H3K9me3	H3K79me2	H4K20me1
0.75368	H3K4me1	H3K4me2	H3K9ac	H3K9me3	H3K79me2	Dnase
0.687247	H3K4me1	H3K4me2	H3K9ac	H3K9me3	H4K20me1	Dnase
0.818475	H3K4me1	H3K4me2	H3K9ac	H3K27ac	H3K27me3	H3K36me3
0.783863	H3K4me1	H3K4me2	H3K9ac	H3K27ac	H3K27me3	H3K79me2
0.7696	H3K4me1	H3K4me2	H3K9ac	H3K27ac	H3K27me3	H4K20me1
0.746237	H3K4me1	H3K4me2	H3K9ac	H3K27ac	H3K27me3	Dnase
0.818675	H3K4me1	H3K4me2	H3K9ac	H3K27ac	H3K36me3	H3K79me2
0.811999	H3K4me1	H3K4me2	H3K9ac	H3K27ac	H3K36me3	H4K20me1
0.809957	H3K4me1	H3K4me2	H3K9ac	H3K27ac	H3K36me3	Dnase
0.747482	H3K4me1	H3K4me2	H3K9ac	H3K27ac	H3K79me2	H4K20me1
0.745731	H3K4me1	H3K4me2	H3K9ac	H3K27ac	H3K79me2	Dnase
0.696541	H3K4me1	H3K4me2	H3K9ac	H3K27ac	H4K20me1	Dnase
0.827067	H3K4me1	H3K4me2	H3K9ac	H3K27me3	H3K36me3	H3K79me2
0.822184	H3K4me1	H3K4me2	H3K9ac	H3K27me3	H3K36me3	H4K20me1
0.820042	H3K4me1	H3K4me2	H3K9ac	H3K27me3	H3K36me3	Dnase
0.788101	H3K4me1	H3K4me2	H3K9ac	H3K27me3	H3K79me2	H4K20me1
0.778296	H3K4me1	H3K4me2	H3K9ac	H3K27me3	H3K79me2	Dnase
0.762016	H3K4me1	H3K4me2	H3K9ac	H3K27me3	H4K20me1	Dnase
0.820416	H3K4me1	H3K4me2	H3K9ac	H3K36me3	H3K79me2	H4K20me1
0.819524	H3K4me1	H3K4me2	H3K9ac	H3K36me3	H3K79me2	Dnase
0.81294	H3K4me1	H3K4me2	H3K9ac	H3K36me3	H4K20me1	Dnase
0.742735	H3K4me1	H3K4me2	H3K9ac	H3K79me2	H4K20me1	Dnase
0.824766	H3K4me1	H3K4me2	H3K9me3	H3K27ac	H3K27me3	H3K36me3
0.788203	H3K4me1	H3K4me2	H3K9me3	H3K27ac	H3K27me3	H3K79me2
0.771851	H3K4me1	H3K4me2	H3K9me3	H3K27ac	H3K27me3	H4K20me1
0.747143	H3K4me1	H3K4me2	H3K9me3	H3K27ac	H3K27me3	Dnase
0.829161	H3K4me1	H3K4me2	H3K9me3	H3K27ac	H3K36me3	H3K79me2
0.822527	H3K4me1	H3K4me2	H3K9me3	H3K27ac	H3K36me3	H4K20me1
0.82016	H3K4me1	H3K4me2	H3K9me3	H3K27ac	H3K36me3	Dnase
0.758786	H3K4me1	H3K4me2	H3K9me3	H3K27ac	H3K79me2	H4K20me1
0.757548	H3K4me1	H3K4me2	H3K9me3	H3K27ac	H3K79me2	Dnase
0.697186	H3K4me1	H3K4me2	H3K9me3	H3K27ac	H4K20me1	Dnase
0.833808	H3K4me1	H3K4me2	H3K9me3	H3K27me3	H3K36me3	H3K79me2
0.825086	H3K4me1	H3K4me2	H3K9me3	H3K27me3	H3K36me3	H4K20me1
0.824272	H3K4me1	H3K4me2	H3K9me3	H3K27me3	H3K36me3	Dnase
0.790852	H3K4me1	H3K4me2	H3K9me3	H3K27me3	H3K79me2	H4K20me1
0.78377	H3K4me1	H3K4me2	H3K9me3	H3K27me3	H3K79me2	Dnase
0.757	H3K4me1	H3K4me2	H3K9me3	H3K27me3	H4K20me1	Dnase
0.830747	H3K4me1	H3K4me2	H3K9me3	H3K36me3	H3K79me2	H4K20me1
0.829872	H3K4me1	H3K4me2	H3K9me3	H3K36me3	H3K79me2	Dnase
0.820083	H3K4me1	H3K4me2	H3K9me3	H3K36me3	H4K20me1	Dnase
0.753848	H3K4me1	H3K4me2	H3K9me3	H3K79me2	H4K20me1	Dnase
0.827241	H3K4me1	H3K4me2	H3K27ac	H3K27me3	H3K36me3	H3K79me2
0.821062	H3K4me1	H3K4me2	H3K27ac	H3K27me3	H3K36me3	H4K20me1
0.818968	H3K4me1	H3K4me2	H3K27ac	H3K27me3	H3K36me3	Dnase
0.792401	H3K4me1	H3K4me2	H3K27ac	H3K27me3	H3K79me2	H4K20me1
0.784452	H3K4me1	H3K4me2	H3K27ac	H3K27me3	H3K79me2	Dnase
0.767986	H3K4me1	H3K4me2	H3K27ac	H3K27me3	H4K20me1	Dnase
0.820147	H3K4me1	H3K4me2	H3K27ac	H3K36me3	H3K79me2	H4K20me1
0.819068	H3K4me1	H3K4me2	H3K27ac	H3K36me3	H3K79me2	Dnase
0.811825	H3K4me1	H3K4me2	H3K27ac	H3K36me3	H4K20me1	Dnase
0.750991	H3K4me1	H3K4me2	H3K27ac	H3K79me2	H4K20me1	Dnase
0.829203	H3K4me1	H3K4me2	H3K27me3	H3K36me3	H3K79me2	H4K20me1
0.828702	H3K4me1	H3K4me2	H3K27me3	H3K36me3	H3K79me2	Dnase
0.820593	H3K4me1	H3K4me2	H3K27me3	H3K36me3	H4K20me1	Dnase
0.788727	H3K4me1	H3K4me2	H3K27me3	H3K79me2	H4K20me1	Dnase
0.821156	H3K4me1	H3K4me2	H3K36me3	H3K79me2	H4K20me1	Dnase
0.746793	H3K4me1	H3K4me3	H3K9ac	H3K9me3	H3K27ac	H3K27me3
0.820462	H3K4me1	H3K4me3	H3K9ac	H3K9me3	H3K27ac	H3K36me3
0.751368	H3K4me1	H3K4me3	H3K9ac	H3K9me3	H3K27ac	H3K79me2
0.689392	H3K4me1	H3K4me3	H3K9ac	H3K9me3	H3K27ac	H4K20me1
0.679272	H3K4me1	H3K4me3	H3K9ac	H3K9me3	H3K27ac	Dnase
0.825639	H3K4me1	H3K4me3	H3K9ac	H3K9me3	H3K27me3	H3K36me3
0.781265	H3K4me1	H3K4me3	H3K9ac	H3K9me3	H3K27me3	H3K79me2
0.765867	H3K4me1	H3K4me3	H3K9ac	H3K9me3	H3K27me3	H4K20me1
0.732715	H3K4me1	H3K4me3	H3K9ac	H3K9me3	H3K27me3	Dnase
0.829025	H3K4me1	H3K4me3	H3K9ac	H3K9me3	H3K36me3	H3K79me2
0.823498	H3K4me1	H3K4me3	H3K9ac	H3K9me3	H3K36me3	H4K20me1
0.821152	H3K4me1	H3K4me3	H3K9ac	H3K9me3	H3K36me3	Dnase
0.749508	H3K4me1	H3K4me3	H3K9ac	H3K9me3	H3K79me2	H4K20me1
0.749327	H3K4me1	H3K4me3	H3K9ac	H3K9me3	H3K79me2	Dnase
0.675385	H3K4me1	H3K4me3	H3K9ac	H3K9me3	H4K20me1	Dnase
0.818772	H3K4me1	H3K4me3	H3K9ac	H3K27ac	H3K27me3	H3K36me3
0.782249	H3K4me1	H3K4me3	H3K9ac	H3K27ac	H3K27me3	H3K79me2
0.76715	H3K4me1	H3K4me3	H3K9ac	H3K27ac	H3K27me3	H4K20me1
0.741986	H3K4me1	H3K4me3	H3K9ac	H3K27ac	H3K27me3	Dnase
0.818774	H3K4me1	H3K4me3	H3K9ac	H3K27ac	H3K36me3	H3K79me2
0.812404	H3K4me1	H3K4me3	H3K9ac	H3K27ac	H3K36me3	H4K20me1
0.810246	H3K4me1	H3K4me3	H3K9ac	H3K27ac	H3K36me3	Dnase
0.743906	H3K4me1	H3K4me3	H3K9ac	H3K27ac	H3K79me2	H4K20me1
0.741392	H3K4me1	H3K4me3	H3K9ac	H3K27ac	H3K79me2	Dnase
0.685663	H3K4me1	H3K4me3	H3K9ac	H3K27ac	H4K20me1	Dnase
0.827282	H3K4me1	H3K4me3	H3K9ac	H3K27me3	H3K36me3	H3K79me2
0.822137	H3K4me1	H3K4me3	H3K9ac	H3K27me3	H3K36me3	H4K20me1
0.820349	H3K4me1	H3K4me3	H3K9ac	H3K27me3	H3K36me3	Dnase
0.786429	H3K4me1	H3K4me3	H3K9ac	H3K27me3	H3K79me2	H4K20me1
0.776799	H3K4me1	H3K4me3	H3K9ac	H3K27me3	H3K79me2	Dnase
0.759347	H3K4me1	H3K4me3	H3K9ac	H3K27me3	H4K20me1	Dnase
0.820579	H3K4me1	H3K4me3	H3K9ac	H3K36me3	H3K79me2	H4K20me1
0.819695	H3K4me1	H3K4me3	H3K9ac	H3K36me3	H3K79me2	Dnase
0.813248	H3K4me1	H3K4me3	H3K9ac	H3K36me3	H4K20me1	Dnase
0.739842	H3K4me1	H3K4me3	H3K9ac	H3K79me2	H4K20me1	Dnase
0.825053	H3K4me1	H3K4me3	H3K9me3	H3K27ac	H3K27me3	H3K36me3
0.786544	H3K4me1	H3K4me3	H3K9me3	H3K27ac	H3K27me3	H3K79me2
0.770127	H3K4me1	H3K4me3	H3K9me3	H3K27ac	H3K27me3	H4K20me1
0.743769	H3K4me1	H3K4me3	H3K9me3	H3K27ac	H3K27me3	Dnase
0.828851	H3K4me1	H3K4me3	H3K9me3	H3K27ac	H3K36me3	H3K79me2
0.822626	H3K4me1	H3K4me3	H3K9me3	H3K27ac	H3K36me3	H4K20me1
0.82011	H3K4me1	H3K4me3	H3K9me3	H3K27ac	H3K36me3	Dnase
0.754167	H3K4me1	H3K4me3	H3K9me3	H3K27ac	H3K79me2	H4K20me1
0.751954	H3K4me1	H3K4me3	H3K9me3	H3K27ac	H3K79me2	Dnase
0.681955	H3K4me1	H3K4me3	H3K9me3	H3K27ac	H4K20me1	Dnase
0.833682	H3K4me1	H3K4me3	H3K9me3	H3K27me3	H3K36me3	H3K79me2
0.825321	H3K4me1	H3K4me3	H3K9me3	H3K27me3	H3K36me3	H4K20me1
0.824616	H3K4me1	H3K4me3	H3K9me3	H3K27me3	H3K36me3	Dnase
0.78959	H3K4me1	H3K4me3	H3K9me3	H3K27me3	H3K79me2	H4K20me1
0.781962	H3K4me1	H3K4me3	H3K9me3	H3K27me3	H3K79me2	Dnase
0.755849	H3K4me1	H3K4me3	H3K9me3	H3K27me3	H4K20me1	Dnase
0.830623	H3K4me1	H3K4me3	H3K9me3	H3K36me3	H3K79me2	H4K20me1
0.829447	H3K4me1	H3K4me3	H3K9me3	H3K36me3	H3K79me2	Dnase
0.82053	H3K4me1	H3K4me3	H3K9me3	H3K36me3	H4K20me1	Dnase
0.74967	H3K4me1	H3K4me3	H3K9me3	H3K79me2	H4K20me1	Dnase
0.827421	H3K4me1	H3K4me3	H3K27ac	H3K27me3	H3K36me3	H3K79me2
0.821126	H3K4me1	H3K4me3	H3K27ac	H3K27me3	H3K36me3	H4K20me1
0.819539	H3K4me1	H3K4me3	H3K27ac	H3K27me3	H3K36me3	Dnase
0.790665	H3K4me1	H3K4me3	H3K27ac	H3K27me3	H3K79me2	H4K20me1
0.782673	H3K4me1	H3K4me3	H3K27ac	H3K27me3	H3K79me2	Dnase
0.764768	H3K4me1	H3K4me3	H3K27ac	H3K27me3	H4K20me1	Dnase
0.820589	H3K4me1	H3K4me3	H3K27ac	H3K36me3	H3K79me2	H4K20me1
0.819493	H3K4me1	H3K4me3	H3K27ac	H3K36me3	H3K79me2	Dnase
0.812363	H3K4me1	H3K4me3	H3K27ac	H3K36me3	H4K20me1	Dnase
0.746737	H3K4me1	H3K4me3	H3K27ac	H3K79me2	H4K20me1	Dnase
0.828832	H3K4me1	H3K4me3	H3K27me3	H3K36me3	H3K79me2	H4K20me1
0.828669	H3K4me1	H3K4me3	H3K27me3	H3K36me3	H3K79me2	Dnase
0.820906	H3K4me1	H3K4me3	H3K27me3	H3K36me3	H4K20me1	Dnase
0.786889	H3K4me1	H3K4me3	H3K27me3	H3K79me2	H4K20me1	Dnase
0.821351	H3K4me1	H3K4me3	H3K36me3	H3K79me2	H4K20me1	Dnase
0.825094	H3K4me1	H3K9ac	H3K9me3	H3K27ac	H3K27me3	H3K36me3
0.787029	H3K4me1	H3K9ac	H3K9me3	H3K27ac	H3K27me3	H3K79me2
0.771527	H3K4me1	H3K9ac	H3K9me3	H3K27ac	H3K27me3	H4K20me1
0.746638	H3K4me1	H3K9ac	H3K9me3	H3K27ac	H3K27me3	Dnase
0.828522	H3K4me1	H3K9ac	H3K9me3	H3K27ac	H3K36me3	H3K79me2
0.822575	H3K4me1	H3K9ac	H3K9me3	H3K27ac	H3K36me3	H4K20me1
0.820564	H3K4me1	H3K9ac	H3K9me3	H3K27ac	H3K36me3	Dnase
0.751755	H3K4me1	H3K9ac	H3K9me3	H3K27ac	H3K79me2	H4K20me1
0.748351	H3K4me1	H3K9ac	H3K9me3	H3K27ac	H3K79me2	Dnase
0.684065	H3K4me1	H3K9ac	H3K9me3	H3K27ac	H4K20me1	Dnase
0.8333	H3K4me1	H3K9ac	H3K9me3	H3K27me3	H3K36me3	H3K79me2
0.826607	H3K4me1	H3K9ac	H3K9me3	H3K27me3	H3K36me3	H4K20me1
0.825728	H3K4me1	H3K9ac	H3K9me3	H3K27me3	H3K36me3	Dnase
0.789406	H3K4me1	H3K9ac	H3K9me3	H3K27me3	H3K79me2	H4K20me1
0.782362	H3K4me1	H3K9ac	H3K9me3	H3K27me3	H3K79me2	Dnase
0.764822	H3K4me1	H3K9ac	H3K9me3	H3K27me3	H4K20me1	Dnase
0.830065	H3K4me1	H3K9ac	H3K9me3	H3K36me3	H3K79me2	H4K20me1
0.829244	H3K4me1	H3K9ac	H3K9me3	H3K36me3	H3K79me2	Dnase
0.823333	H3K4me1	H3K9ac	H3K9me3	H3K36me3	H4K20me1	Dnase
0.746583	H3K4me1	H3K9ac	H3K9me3	H3K79me2	H4K20me1	Dnase
0.826684	H3K4me1	H3K9ac	H3K27ac	H3K27me3	H3K36me3	H3K79me2
0.820824	H3K4me1	H3K9ac	H3K27ac	H3K27me3	H3K36me3	H4K20me1
0.818997	H3K4me1	H3K9ac	H3K27ac	H3K27me3	H3K36me3	Dnase
0.788998	H3K4me1	H3K9ac	H3K27ac	H3K27me3	H3K79me2	H4K20me1
0.781057	H3K4me1	H3K9ac	H3K27ac	H3K27me3	H3K79me2	Dnase
0.766514	H3K4me1	H3K9ac	H3K27ac	H3K27me3	H4K20me1	Dnase
0.818982	H3K4me1	H3K9ac	H3K27ac	H3K36me3	H3K79me2	H4K20me1
0.817905	H3K4me1	H3K9ac	H3K27ac	H3K36me3	H3K79me2	Dnase
0.811624	H3K4me1	H3K9ac	H3K27ac	H3K36me3	H4K20me1	Dnase
0.736429	H3K4me1	H3K9ac	H3K27ac	H3K79me2	H4K20me1	Dnase
0.828194	H3K4me1	H3K9ac	H3K27me3	H3K36me3	H3K79me2	H4K20me1
0.827716	H3K4me1	H3K9ac	H3K27me3	H3K36me3	H3K79me2	Dnase
0.822267	H3K4me1	H3K9ac	H3K27me3	H3K36me3	H4K20me1	Dnase
0.785662	H3K4me1	H3K9ac	H3K27me3	H3K79me2	H4K20me1	Dnase
0.819709	H3K4me1	H3K9ac	H3K36me3	H3K79me2	H4K20me1	Dnase
0.832994	H3K4me1	H3K9me3	H3K27ac	H3K27me3	H3K36me3	H3K79me2
0.823866	H3K4me1	H3K9me3	H3K27ac	H3K27me3	H3K36me3	H4K20me1
0.821655	H3K4me1	H3K9me3	H3K27ac	H3K27me3	H3K36me3	Dnase
0.790237	H3K4me1	H3K9me3	H3K27ac	H3K27me3	H3K79me2	H4K20me1
0.782378	H3K4me1	H3K9me3	H3K27ac	H3K27me3	H3K79me2	Dnase
0.769736	H3K4me1	H3K9me3	H3K27ac	H3K27me3	H4K20me1	Dnase
0.829929	H3K4me1	H3K9me3	H3K27ac	H3K36me3	H3K79me2	H4K20me1
0.82869	H3K4me1	H3K9me3	H3K27ac	H3K36me3	H3K79me2	Dnase
0.820716	H3K4me1	H3K9me3	H3K27ac	H3K36me3	H4K20me1	Dnase
0.748432	H3K4me1	H3K9me3	H3K27ac	H3K79me2	H4K20me1	Dnase
0.832387	H3K4me1	H3K9me3	H3K27me3	H3K36me3	H3K79me2	H4K20me1
0.833351	H3K4me1	H3K9me3	H3K27me3	H3K36me3	H3K79me2	Dnase
0.814233	H3K4me1	H3K9me3	H3K27me3	H3K36me3	H4K20me1	Dnase
0.787909	H3K4me1	H3K9me3	H3K27me3	H3K79me2	H4K20me1	Dnase
0.830152	H3K4me1	H3K9me3	H3K36me3	H3K79me2	H4K20me1	Dnase
0.827851	H3K4me1	H3K27ac	H3K27me3	H3K36me3	H3K79me2	H4K20me1
0.827546	H3K4me1	H3K27ac	H3K27me3	H3K36me3	H3K79me2	Dnase
0.819307	H3K4me1	H3K27ac	H3K27me3	H3K36me3	H4K20me1	Dnase
0.787364	H3K4me1	H3K27ac	H3K27me3	H3K79me2	H4K20me1	Dnase
0.819483	H3K4me1	H3K27ac	H3K36me3	H3K79me2	H4K20me1	Dnase
0.828827	H3K4me1	H3K27me3	H3K36me3	H3K79me2	H4K20me1	Dnase
0.744852	H3K4me2	H3K4me3	H3K9ac	H3K9me3	H3K27ac	H3K27me3
0.819095	H3K4me2	H3K4me3	H3K9ac	H3K9me3	H3K27ac	H3K36me3
0.755106	H3K4me2	H3K4me3	H3K9ac	H3K9me3	H3K27ac	H3K79me2
0.695357	H3K4me2	H3K4me3	H3K9ac	H3K9me3	H3K27ac	H4K20me1
0.690048	H3K4me2	H3K4me3	H3K9ac	H3K9me3	H3K27ac	Dnase
0.823761	H3K4me2	H3K4me3	H3K9ac	H3K9me3	H3K27me3	H3K36me3
0.779937	H3K4me2	H3K4me3	H3K9ac	H3K9me3	H3K27me3	H3K79me2
0.763147	H3K4me2	H3K4me3	H3K9ac	H3K9me3	H3K27me3	H4K20me1
0.731226	H3K4me2	H3K4me3	H3K9ac	H3K9me3	H3K27me3	Dnase
0.827913	H3K4me2	H3K4me3	H3K9ac	H3K9me3	H3K36me3	H3K79me2
0.821206	H3K4me2	H3K4me3	H3K9ac	H3K9me3	H3K36me3	H4K20me1
0.819851	H3K4me2	H3K4me3	H3K9ac	H3K9me3	H3K36me3	Dnase
0.751961	H3K4me2	H3K4me3	H3K9ac	H3K9me3	H3K79me2	H4K20me1
0.753003	H3K4me2	H3K4me3	H3K9ac	H3K9me3	H3K79me2	Dnase
0.685688	H3K4me2	H3K4me3	H3K9ac	H3K9me3	H4K20me1	Dnase
0.816914	H3K4me2	H3K4me3	H3K9ac	H3K27ac	H3K27me3	H3K36me3
0.780594	H3K4me2	H3K4me3	H3K9ac	H3K27ac	H3K27me3	H3K79me2
0.764545	H3K4me2	H3K4me3	H3K9ac	H3K27ac	H3K27me3	H4K20me1
0.740297	H3K4me2	H3K4me3	H3K9ac	H3K27ac	H3K27me3	Dnase
0.817169	H3K4me2	H3K4me3	H3K9ac	H3K27ac	H3K36me3	H3K79me2
0.809604	H3K4me2	H3K4me3	H3K9ac	H3K27ac	H3K36me3	H4K20me1
0.808494	H3K4me2	H3K4me3	H3K9ac	H3K27ac	H3K36me3	Dnase
0.747287	H3K4me2	H3K4me3	H3K9ac	H3K27ac	H3K79me2	H4K20me1
0.746584	H3K4me2	H3K4me3	H3K9ac	H3K27ac	H3K79me2	Dnase
0.695332	H3K4me2	H3K4me3	H3K9ac	H3K27ac	H4K20me1	Dnase
0.825152	H3K4me2	H3K4me3	H3K9ac	H3K27me3	H3K36me3	H3K79me2
0.81972	H3K4me2	H3K4me3	H3K9ac	H3K27me3	H3K36me3	H4K20me1
0.8179	H3K4me2	H3K4me3	H3K9ac	H3K27me3	H3K36me3	Dnase
0.785423	H3K4me2	H3K4me3	H3K9ac	H3K27me3	H3K79me2	H4K20me1
0.774774	H3K4me2	H3K4me3	H3K9ac	H3K27me3	H3K79me2	Dnase
0.758553	H3K4me2	H3K4me3	H3K9ac	H3K27me3	H4K20me1	Dnase
0.819197	H3K4me2	H3K4me3	H3K9ac	H3K36me3	H3K79me2	H4K20me1
0.818363	H3K4me2	H3K4me3	H3K9ac	H3K36me3	H3K79me2	Dnase
0.811244	H3K4me2	H3K4me3	H3K9ac	H3K36me3	H4K20me1	Dnase
0.743712	H3K4me2	H3K4me3	H3K9ac	H3K79me2	H4K20me1	Dnase
0.823025	H3K4me2	H3K4me3	H3K9me3	H3K27ac	H3K27me3	H3K36me3
0.785081	H3K4me2	H3K4me3	H3K9me3	H3K27ac	H3K27me3	H3K79me2
0.765955	H3K4me2	H3K4me3	H3K9me3	H3K27ac	H3K27me3	H4K20me1
0.741905	H3K4me2	H3K4me3	H3K9me3	H3K27ac	H3K27me3	Dnase
0.82793	H3K4me2	H3K4me3	H3K9me3	H3K27ac	H3K36me3	H3K79me2
0.820088	H3K4me2	H3K4me3	H3K9me3	H3K27ac	H3K36me3	H4K20me1
0.818673	H3K4me2	H3K4me3	H3K9me3	H3K27ac	H3K36me3	Dnase
0.756554	H3K4me2	H3K4me3	H3K9me3	H3K27ac	H3K79me2	H4K20me1
0.756669	H3K4me2	H3K4me3	H3K9me3	H3K27ac	H3K79me2	Dnase
0.692731	H3K4me2	H3K4me3	H3K9me3	H3K27ac	H4K20me1	Dnase
0.832283	H3K4me2	H3K4me3	H3K9me3	H3K27me3	H3K36me3	H3K79me2
0.823389	H3K4me2	H3K4me3	H3K9me3	H3K27me3	H3K36me3	H4K20me1
0.823097	H3K4me2	H3K4me3	H3K9me3	H3K27me3	H3K36me3	Dnase
0.788081	H3K4me2	H3K4me3	H3K9me3	H3K27me3	H3K79me2	H4K20me1
0.781034	H3K4me2	H3K4me3	H3K9me3	H3K27me3	H3K79me2	Dnase
0.753058	H3K4me2	H3K4me3	H3K9me3	H3K27me3	H4K20me1	Dnase
0.829392	H3K4me2	H3K4me3	H3K9me3	H3K36me3	H3K79me2	H4K20me1
0.828722	H3K4me2	H3K4me3	H3K9me3	H3K36me3	H3K79me2	Dnase
0.819	H3K4me2	H3K4me3	H3K9me3	H3K36me3	H4K20me1	Dnase
0.753065	H3K4me2	H3K4me3	H3K9me3	H3K79me2	H4K20me1	Dnase
0.825683	H3K4me2	H3K4me3	H3K27ac	H3K27me3	H3K36me3	H3K79me2
0.818758	H3K4me2	H3K4me3	H3K27ac	H3K27me3	H3K36me3	H4K20me1
0.817316	H3K4me2	H3K4me3	H3K27ac	H3K27me3	H3K36me3	Dnase
0.788859	H3K4me2	H3K4me3	H3K27ac	H3K27me3	H3K79me2	H4K20me1
0.781101	H3K4me2	H3K4me3	H3K27ac	H3K27me3	H3K79me2	Dnase
0.762796	H3K4me2	H3K4me3	H3K27ac	H3K27me3	H4K20me1	Dnase
0.819017	H3K4me2	H3K4me3	H3K27ac	H3K36me3	H3K79me2	H4K20me1
0.817972	H3K4me2	H3K4me3	H3K27ac	H3K36me3	H3K79me2	Dnase
0.809725	H3K4me2	H3K4me3	H3K27ac	H3K36me3	H4K20me1	Dnase
0.750749	H3K4me2	H3K4me3	H3K27ac	H3K79me2	H4K20me1	Dnase
0.827682	H3K4me2	H3K4me3	H3K27me3	H3K36me3	H3K79me2	H4K20me1
0.826589	H3K4me2	H3K4me3	H3K27me3	H3K36me3	H3K79me2	Dnase
0.819231	H3K4me2	H3K4me3	H3K27me3	H3K36me3	H4K20me1	Dnase
0.785918	H3K4me2	H3K4me3	H3K27me3	H3K79me2	H4K20me1	Dnase
0.820389	H3K4me2	H3K4me3	H3K36me3	H3K79me2	H4K20me1	Dnase
0.824085	H3K4me2	H3K9ac	H3K9me3	H3K27ac	H3K27me3	H3K36me3
0.786253	H3K4me2	H3K9ac	H3K9me3	H3K27ac	H3K27me3	H3K79me2
0.770636	H3K4me2	H3K9ac	H3K9me3	H3K27ac	H3K27me3	H4K20me1
0.7485	H3K4me2	H3K9ac	H3K9me3	H3K27ac	H3K27me3	Dnase
0.828013	H3K4me2	H3K9ac	H3K9me3	H3K27ac	H3K36me3	H3K79me2
0.82145	H3K4me2	H3K9ac	H3K9me3	H3K27ac	H3K36me3	H4K20me1
0.82021	H3K4me2	H3K9ac	H3K9me3	H3K27ac	H3K36me3	Dnase
0.758267	H3K4me2	H3K9ac	H3K9me3	H3K27ac	H3K79me2	H4K20me1
0.756784	H3K4me2	H3K9ac	H3K9me3	H3K27ac	H3K79me2	Dnase
0.70627	H3K4me2	H3K9ac	H3K9me3	H3K27ac	H4K20me1	Dnase
0.832234	H3K4me2	H3K9ac	H3K9me3	H3K27me3	H3K36me3	H3K79me2
0.825404	H3K4me2	H3K9ac	H3K9me3	H3K27me3	H3K36me3	H4K20me1
0.824937	H3K4me2	H3K9ac	H3K9me3	H3K27me3	H3K36me3	Dnase
0.789677	H3K4me2	H3K9ac	H3K9me3	H3K27me3	H3K79me2	H4K20me1
0.782967	H3K4me2	H3K9ac	H3K9me3	H3K27me3	H3K79me2	Dnase
0.766154	H3K4me2	H3K9ac	H3K9me3	H3K27me3	H4K20me1	Dnase
0.829482	H3K4me2	H3K9ac	H3K9me3	H3K36me3	H3K79me2	H4K20me1
0.828927	H3K4me2	H3K9ac	H3K9me3	H3K36me3	H3K79me2	Dnase
0.822411	H3K4me2	H3K9ac	H3K9me3	H3K36me3	H4K20me1	Dnase
0.755762	H3K4me2	H3K9ac	H3K9me3	H3K79me2	H4K20me1	Dnase
0.825489	H3K4me2	H3K9ac	H3K27ac	H3K27me3	H3K36me3	H3K79me2
0.819876	H3K4me2	H3K9ac	H3K27ac	H3K27me3	H3K36me3	H4K20me1
0.818259	H3K4me2	H3K9ac	H3K27ac	H3K27me3	H3K36me3	Dnase
0.789245	H3K4me2	H3K9ac	H3K27ac	H3K27me3	H3K79me2	H4K20me1
0.7817	H3K4me2	H3K9ac	H3K27ac	H3K27me3	H3K79me2	Dnase
0.767132	H3K4me2	H3K9ac	H3K27ac	H3K27me3	H4K20me1	Dnase
0.818589	H3K4me2	H3K9ac	H3K27ac	H3K36me3	H3K79me2	H4K20me1
0.817657	H3K4me2	H3K9ac	H3K27ac	H3K36me3	H3K79me2	Dnase
0.811022	H3K4me2	H3K9ac	H3K27ac	H3K36me3	H4K20me1	Dnase
0.747819	H3K4me2	H3K9ac	H3K27ac	H3K79me2	H4K20me1	Dnase
0.827717	H3K4me2	H3K9ac	H3K27me3	H3K36me3	H3K79me2	H4K20me1
0.826663	H3K4me2	H3K9ac	H3K27me3	H3K36me3	H3K79me2	Dnase
0.821761	H3K4me2	H3K9ac	H3K27me3	H3K36me3	H4K20me1	Dnase
0.787086	H3K4me2	H3K9ac	H3K27me3	H3K79me2	H4K20me1	Dnase
0.820103	H3K4me2	H3K9ac	H3K36me3	H3K79me2	H4K20me1	Dnase
0.832603	H3K4me2	H3K9me3	H3K27ac	H3K27me3	H3K36me3	H3K79me2
0.824004	H3K4me2	H3K9me3	H3K27ac	H3K27me3	H3K36me3	H4K20me1
0.823454	H3K4me2	H3K9me3	H3K27ac	H3K27me3	H3K36me3	Dnase
0.792638	H3K4me2	H3K9me3	H3K27ac	H3K27me3	H3K79me2	H4K20me1
0.786343	H3K4me2	H3K9me3	H3K27ac	H3K27me3	H3K79me2	Dnase
0.769292	H3K4me2	H3K9me3	H3K27ac	H3K27me3	H4K20me1	Dnase
0.829583	H3K4me2	H3K9me3	H3K27ac	H3K36me3	H3K79me2	H4K20me1
0.828833	H3K4me2	H3K9me3	H3K27ac	H3K36me3	H3K79me2	Dnase
0.820658	H3K4me2	H3K9me3	H3K27ac	H3K36me3	H4K20me1	Dnase
0.759786	H3K4me2	H3K9me3	H3K27ac	H3K79me2	H4K20me1	Dnase
0.832876	H3K4me2	H3K9me3	H3K27me3	H3K36me3	H3K79me2	H4K20me1
0.833506	H3K4me2	H3K9me3	H3K27me3	H3K36me3	H3K79me2	Dnase
0.823645	H3K4me2	H3K9me3	H3K27me3	H3K36me3	H4K20me1	Dnase
0.790339	H3K4me2	H3K9me3	H3K27me3	H3K79me2	H4K20me1	Dnase
0.830282	H3K4me2	H3K9me3	H3K36me3	H3K79me2	H4K20me1	Dnase
0.827803	H3K4me2	H3K27ac	H3K27me3	H3K36me3	H3K79me2	H4K20me1
0.826769	H3K4me2	H3K27ac	H3K27me3	H3K36me3	H3K79me2	Dnase
0.820144	H3K4me2	H3K27ac	H3K27me3	H3K36me3	H4K20me1	Dnase
0.790309	H3K4me2	H3K27ac	H3K27me3	H3K79me2	H4K20me1	Dnase
0.819789	H3K4me2	H3K27ac	H3K36me3	H3K79me2	H4K20me1	Dnase
0.829403	H3K4me2	H3K27me3	H3K36me3	H3K79me2	H4K20me1	Dnase
0.824257	H3K4me3	H3K9ac	H3K9me3	H3K27ac	H3K27me3	H3K36me3
0.782626	H3K4me3	H3K9ac	H3K9me3	H3K27ac	H3K27me3	H3K79me2
0.766885	H3K4me3	H3K9ac	H3K9me3	H3K27ac	H3K27me3	H4K20me1
0.74183	H3K4me3	H3K9ac	H3K9me3	H3K27ac	H3K27me3	Dnase
0.827825	H3K4me3	H3K9ac	H3K9me3	H3K27ac	H3K36me3	H3K79me2
0.821474	H3K4me3	H3K9ac	H3K9me3	H3K27ac	H3K36me3	H4K20me1
0.820024	H3K4me3	H3K9ac	H3K9me3	H3K27ac	H3K36me3	Dnase
0.750351	H3K4me3	H3K9ac	H3K9me3	H3K27ac	H3K79me2	H4K20me1
0.747021	H3K4me3	H3K9ac	H3K9me3	H3K27ac	H3K79me2	Dnase
0.68655	H3K4me3	H3K9ac	H3K9me3	H3K27ac	H4K20me1	Dnase
0.832296	H3K4me3	H3K9ac	H3K9me3	H3K27me3	H3K36me3	H3K79me2
0.825498	H3K4me3	H3K9ac	H3K9me3	H3K27me3	H3K36me3	H4K20me1
0.824911	H3K4me3	H3K9ac	H3K9me3	H3K27me3	H3K36me3	Dnase
0.787354	H3K4me3	H3K9ac	H3K9me3	H3K27me3	H3K79me2	H4K20me1
0.779805	H3K4me3	H3K9ac	H3K9me3	H3K27me3	H3K79me2	Dnase
0.763308	H3K4me3	H3K9ac	H3K9me3	H3K27me3	H4K20me1	Dnase
0.829431	H3K4me3	H3K9ac	H3K9me3	H3K36me3	H3K79me2	H4K20me1
0.828546	H3K4me3	H3K9ac	H3K9me3	H3K36me3	H3K79me2	Dnase
0.822288	H3K4me3	H3K9ac	H3K9me3	H3K36me3	H4K20me1	Dnase
0.748925	H3K4me3	H3K9ac	H3K9me3	H3K79me2	H4K20me1	Dnase
0.825723	H3K4me3	H3K9ac	H3K27ac	H3K27me3	H3K36me3	H3K79me2
0.819952	H3K4me3	H3K9ac	H3K27ac	H3K27me3	H3K36me3	H4K20me1
0.818453	H3K4me3	H3K9ac	H3K27ac	H3K27me3	H3K36me3	Dnase
0.785408	H3K4me3	H3K9ac	H3K27ac	H3K27me3	H3K79me2	H4K20me1
0.777814	H3K4me3	H3K9ac	H3K27ac	H3K27me3	H3K79me2	Dnase
0.761034	H3K4me3	H3K9ac	H3K27ac	H3K27me3	H4K20me1	Dnase
0.819028	H3K4me3	H3K9ac	H3K27ac	H3K36me3	H3K79me2	H4K20me1
0.817966	H3K4me3	H3K9ac	H3K27ac	H3K36me3	H3K79me2	Dnase
0.811367	H3K4me3	H3K9ac	H3K27ac	H3K36me3	H4K20me1	Dnase
0.740352	H3K4me3	H3K9ac	H3K27ac	H3K79me2	H4K20me1	Dnase
0.827615	H3K4me3	H3K9ac	H3K27me3	H3K36me3	H3K79me2	H4K20me1
0.826701	H3K4me3	H3K9ac	H3K27me3	H3K36me3	H3K79me2	Dnase
0.821611	H3K4me3	H3K9ac	H3K27me3	H3K36me3	H4K20me1	Dnase
0.784302	H3K4me3	H3K9ac	H3K27me3	H3K79me2	H4K20me1	Dnase
0.82022	H3K4me3	H3K9ac	H3K36me3	H3K79me2	H4K20me1	Dnase
0.83253	H3K4me3	H3K9me3	H3K27ac	H3K27me3	H3K36me3	H3K79me2
0.824549	H3K4me3	H3K9me3	H3K27ac	H3K27me3	H3K36me3	H4K20me1
0.823975	H3K4me3	H3K9me3	H3K27ac	H3K27me3	H3K36me3	Dnase
0.789033	H3K4me3	H3K9me3	H3K27ac	H3K27me3	H3K79me2	H4K20me1
0.781763	H3K4me3	H3K9me3	H3K27ac	H3K27me3	H3K79me2	Dnase
0.765374	H3K4me3	H3K9me3	H3K27ac	H3K27me3	H4K20me1	Dnase
0.829484	H3K4me3	H3K9me3	H3K27ac	H3K36me3	H3K79me2	H4K20me1
0.828355	H3K4me3	H3K9me3	H3K27ac	H3K36me3	H3K79me2	Dnase
0.821083	H3K4me3	H3K9me3	H3K27ac	H3K36me3	H4K20me1	Dnase
0.750837	H3K4me3	H3K9me3	H3K27ac	H3K79me2	H4K20me1	Dnase
0.832697	H3K4me3	H3K9me3	H3K27me3	H3K36me3	H3K79me2	H4K20me1
0.833085	H3K4me3	H3K9me3	H3K27me3	H3K36me3	H3K79me2	Dnase
0.824063	H3K4me3	H3K9me3	H3K27me3	H3K36me3	H4K20me1	Dnase
0.787529	H3K4me3	H3K9me3	H3K27me3	H3K79me2	H4K20me1	Dnase
0.829976	H3K4me3	H3K9me3	H3K36me3	H3K79me2	H4K20me1	Dnase
0.827819	H3K4me3	H3K27ac	H3K27me3	H3K36me3	H3K79me2	H4K20me1
0.826933	H3K4me3	H3K27ac	H3K27me3	H3K36me3	H3K79me2	Dnase
0.820396	H3K4me3	H3K27ac	H3K27me3	H3K36me3	H4K20me1	Dnase
0.786322	H3K4me3	H3K27ac	H3K27me3	H3K79me2	H4K20me1	Dnase
0.819964	H3K4me3	H3K27ac	H3K36me3	H3K79me2	H4K20me1	Dnase
0.829039	H3K4me3	H3K27me3	H3K36me3	H3K79me2	H4K20me1	Dnase
0.832092	H3K9ac	H3K9me3	H3K27ac	H3K27me3	H3K36me3	H3K79me2
0.824857	H3K9ac	H3K9me3	H3K27ac	H3K27me3	H3K36me3	H4K20me1
0.824089	H3K9ac	H3K9me3	H3K27ac	H3K27me3	H3K36me3	Dnase
0.786488	H3K9ac	H3K9me3	H3K27ac	H3K27me3	H3K79me2	H4K20me1
0.781149	H3K9ac	H3K9me3	H3K27ac	H3K27me3	H3K79me2	Dnase
0.765261	H3K9ac	H3K9me3	H3K27ac	H3K27me3	H4K20me1	Dnase
0.828869	H3K9ac	H3K9me3	H3K27ac	H3K36me3	H3K79me2	H4K20me1
0.827938	H3K9ac	H3K9me3	H3K27ac	H3K36me3	H3K79me2	Dnase
0.821389	H3K9ac	H3K9me3	H3K27ac	H3K36me3	H4K20me1	Dnase
0.741774	H3K9ac	H3K9me3	H3K27ac	H3K79me2	H4K20me1	Dnase
0.83214	H3K9ac	H3K9me3	H3K27me3	H3K36me3	H3K79me2	H4K20me1
0.832704	H3K9ac	H3K9me3	H3K27me3	H3K36me3	H3K79me2	Dnase
0.825281	H3K9ac	H3K9me3	H3K27me3	H3K36me3	H4K20me1	Dnase
0.785955	H3K9ac	H3K9me3	H3K27me3	H3K79me2	H4K20me1	Dnase
0.829298	H3K9ac	H3K9me3	H3K36me3	H3K79me2	H4K20me1	Dnase
0.826779	H3K9ac	H3K27ac	H3K27me3	H3K36me3	H3K79me2	H4K20me1
0.825877	H3K9ac	H3K27ac	H3K27me3	H3K36me3	H3K79me2	Dnase
0.820111	H3K9ac	H3K27ac	H3K27me3	H3K36me3	H4K20me1	Dnase
0.783413	H3K9ac	H3K27ac	H3K27me3	H3K79me2	H4K20me1	Dnase
0.818349	H3K9ac	H3K27ac	H3K36me3	H3K79me2	H4K20me1	Dnase
0.827853	H3K9ac	H3K27me3	H3K36me3	H3K79me2	H4K20me1	Dnase
0.832106	H3K9me3	H3K27ac	H3K27me3	H3K36me3	H3K79me2	H4K20me1
0.832451	H3K9me3	H3K27ac	H3K27me3	H3K36me3	H3K79me2	Dnase
0.820733	H3K9me3	H3K27ac	H3K27me3	H3K36me3	H4K20me1	Dnase
0.784747	H3K9me3	H3K27ac	H3K27me3	H3K79me2	H4K20me1	Dnase
0.829179	H3K9me3	H3K27ac	H3K36me3	H3K79me2	H4K20me1	Dnase
0.832259	H3K9me3	H3K27me3	H3K36me3	H3K79me2	H4K20me1	Dnase
0.827662	H3K27ac	H3K27me3	H3K36me3	H3K79me2	H4K20me1	Dnase
[[7]]
0.749137	H3K4me1	H3K4me2	H3K4me3	H3K9ac	H3K9me3	H3K27ac	H3K27me3
0.820277	H3K4me1	H3K4me2	H3K4me3	H3K9ac	H3K9me3	H3K27ac	H3K36me3
0.756487	H3K4me1	H3K4me2	H3K4me3	H3K9ac	H3K9me3	H3K27ac	H3K79me2
0.701181	H3K4me1	H3K4me2	H3K4me3	H3K9ac	H3K9me3	H3K27ac	H4K20me1
0.693276	H3K4me1	H3K4me2	H3K4me3	H3K9ac	H3K9me3	H3K27ac	Dnase
0.825365	H3K4me1	H3K4me2	H3K4me3	H3K9ac	H3K9me3	H3K27me3	H3K36me3
0.782485	H3K4me1	H3K4me2	H3K4me3	H3K9ac	H3K9me3	H3K27me3	H3K79me2
0.766783	H3K4me1	H3K4me2	H3K4me3	H3K9ac	H3K9me3	H3K27me3	H4K20me1
0.73567	H3K4me1	H3K4me2	H3K4me3	H3K9ac	H3K9me3	H3K27me3	Dnase
0.829089	H3K4me1	H3K4me2	H3K4me3	H3K9ac	H3K9me3	H3K36me3	H3K79me2
0.823064	H3K4me1	H3K4me2	H3K4me3	H3K9ac	H3K9me3	H3K36me3	H4K20me1
0.820934	H3K4me1	H3K4me2	H3K4me3	H3K9ac	H3K9me3	H3K36me3	Dnase
0.75296	H3K4me1	H3K4me2	H3K4me3	H3K9ac	H3K9me3	H3K79me2	H4K20me1
0.753722	H3K4me1	H3K4me2	H3K4me3	H3K9ac	H3K9me3	H3K79me2	Dnase
0.688272	H3K4me1	H3K4me2	H3K4me3	H3K9ac	H3K9me3	H4K20me1	Dnase
0.818577	H3K4me1	H3K4me2	H3K4me3	H3K9ac	H3K27ac	H3K27me3	H3K36me3
0.783989	H3K4me1	H3K4me2	H3K4me3	H3K9ac	H3K27ac	H3K27me3	H3K79me2
0.769472	H3K4me1	H3K4me2	H3K4me3	H3K9ac	H3K27ac	H3K27me3	H4K20me1
0.746068	H3K4me1	H3K4me2	H3K4me3	H3K9ac	H3K27ac	H3K27me3	Dnase
0.81928	H3K4me1	H3K4me2	H3K4me3	H3K9ac	H3K27ac	H3K36me3	H3K79me2
0.812494	H3K4me1	H3K4me2	H3K4me3	H3K9ac	H3K27ac	H3K36me3	H4K20me1
0.81066	H3K4me1	H3K4me2	H3K4me3	H3K9ac	H3K27ac	H3K36me3	Dnase
0.749717	H3K4me1	H3K4me2	H3K4me3	H3K9ac	H3K27ac	H3K79me2	H4K20me1
0.748756	H3K4me1	H3K4me2	H3K4me3	H3K9ac	H3K27ac	H3K79me2	Dnase
0.699128	H3K4me1	H3K4me2	H3K4me3	H3K9ac	H3K27ac	H4K20me1	Dnase
0.827209	H3K4me1	H3K4me2	H3K4me3	H3K9ac	H3K27me3	H3K36me3	H3K79me2
0.822228	H3K4me1	H3K4me2	H3K4me3	H3K9ac	H3K27me3	H3K36me3	H4K20me1
0.820026	H3K4me1	H3K4me2	H3K4me3	H3K9ac	H3K27me3	H3K36me3	Dnase
0.787929	H3K4me1	H3K4me2	H3K4me3	H3K9ac	H3K27me3	H3K79me2	H4K20me1
0.778441	H3K4me1	H3K4me2	H3K4me3	H3K9ac	H3K27me3	H3K79me2	Dnase
0.761742	H3K4me1	H3K4me2	H3K4me3	H3K9ac	H3K27me3	H4K20me1	Dnase
0.821057	H3K4me1	H3K4me2	H3K4me3	H3K9ac	H3K36me3	H3K79me2	H4K20me1
0.82026	H3K4me1	H3K4me2	H3K4me3	H3K9ac	H3K36me3	H3K79me2	Dnase
0.813526	H3K4me1	H3K4me2	H3K4me3	H3K9ac	H3K36me3	H4K20me1	Dnase
0.745016	H3K4me1	H3K4me2	H3K4me3	H3K9ac	H3K79me2	H4K20me1	Dnase
0.824774	H3K4me1	H3K4me2	H3K4me3	H3K9me3	H3K27ac	H3K27me3	H3K36me3
0.788297	H3K4me1	H3K4me2	H3K4me3	H3K9me3	H3K27ac	H3K27me3	H3K79me2
0.771628	H3K4me1	H3K4me2	H3K4me3	H3K9me3	H3K27ac	H3K27me3	H4K20me1
0.747288	H3K4me1	H3K4me2	H3K4me3	H3K9me3	H3K27ac	H3K27me3	Dnase
0.828865	H3K4me1	H3K4me2	H3K4me3	H3K9me3	H3K27ac	H3K36me3	H3K79me2
0.822281	H3K4me1	H3K4me2	H3K4me3	H3K9me3	H3K27ac	H3K36me3	H4K20me1
0.820024	H3K4me1	H3K4me2	H3K4me3	H3K9me3	H3K27ac	H3K36me3	Dnase
0.758846	H3K4me1	H3K4me2	H3K4me3	H3K9me3	H3K27ac	H3K79me2	H4K20me1
0.758205	H3K4me1	H3K4me2	H3K4me3	H3K9me3	H3K27ac	H3K79me2	Dnase
0.698163	H3K4me1	H3K4me2	H3K4me3	H3K9me3	H3K27ac	H4K20me1	Dnase
0.833551	H3K4me1	H3K4me2	H3K4me3	H3K9me3	H3K27me3	H3K36me3	H3K79me2
0.825375	H3K4me1	H3K4me2	H3K4me3	H3K9me3	H3K27me3	H3K36me3	H4K20me1
0.824504	H3K4me1	H3K4me2	H3K4me3	H3K9me3	H3K27me3	H3K36me3	Dnase
0.790518	H3K4me1	H3K4me2	H3K4me3	H3K9me3	H3K27me3	H3K79me2	H4K20me1
0.783716	H3K4me1	H3K4me2	H3K4me3	H3K9me3	H3K27me3	H3K79me2	Dnase
0.757286	H3K4me1	H3K4me2	H3K4me3	H3K9me3	H3K27me3	H4K20me1	Dnase
0.830544	H3K4me1	H3K4me2	H3K4me3	H3K9me3	H3K36me3	H3K79me2	H4K20me1
0.829598	H3K4me1	H3K4me2	H3K4me3	H3K9me3	H3K36me3	H3K79me2	Dnase
0.820303	H3K4me1	H3K4me2	H3K4me3	H3K9me3	H3K36me3	H4K20me1	Dnase
0.75392	H3K4me1	H3K4me2	H3K4me3	H3K9me3	H3K79me2	H4K20me1	Dnase
0.827388	H3K4me1	H3K4me2	H3K4me3	H3K27ac	H3K27me3	H3K36me3	H3K79me2
0.8213	H3K4me1	H3K4me2	H3K4me3	H3K27ac	H3K27me3	H3K36me3	H4K20me1
0.819417	H3K4me1	H3K4me2	H3K4me3	H3K27ac	H3K27me3	H3K36me3	Dnase
0.7923	H3K4me1	H3K4me2	H3K4me3	H3K27ac	H3K27me3	H3K79me2	H4K20me1
0.784922	H3K4me1	H3K4me2	H3K4me3	H3K27ac	H3K27me3	H3K79me2	Dnase
0.767873	H3K4me1	H3K4me2	H3K4me3	H3K27ac	H3K27me3	H4K20me1	Dnase
0.820963	H3K4me1	H3K4me2	H3K4me3	H3K27ac	H3K36me3	H3K79me2	H4K20me1
0.820014	H3K4me1	H3K4me2	H3K4me3	H3K27ac	H3K36me3	H3K79me2	Dnase
0.8126	H3K4me1	H3K4me2	H3K4me3	H3K27ac	H3K36me3	H4K20me1	Dnase
0.753256	H3K4me1	H3K4me2	H3K4me3	H3K27ac	H3K79me2	H4K20me1	Dnase
0.829365	H3K4me1	H3K4me2	H3K4me3	H3K27me3	H3K36me3	H3K79me2	H4K20me1
0.828606	H3K4me1	H3K4me2	H3K4me3	H3K27me3	H3K36me3	H3K79me2	Dnase
0.821233	H3K4me1	H3K4me2	H3K4me3	H3K27me3	H3K36me3	H4K20me1	Dnase
0.788408	H3K4me1	H3K4me2	H3K4me3	H3K27me3	H3K79me2	H4K20me1	Dnase
0.821988	H3K4me1	H3K4me2	H3K4me3	H3K36me3	H3K79me2	H4K20me1	Dnase
0.825652	H3K4me1	H3K4me2	H3K9ac	H3K9me3	H3K27ac	H3K27me3	H3K36me3
0.789999	H3K4me1	H3K4me2	H3K9ac	H3K9me3	H3K27ac	H3K27me3	H3K79me2
0.775718	H3K4me1	H3K4me2	H3K9ac	H3K9me3	H3K27ac	H3K27me3	H4K20me1
0.75359	H3K4me1	H3K4me2	H3K9ac	H3K9me3	H3K27ac	H3K27me3	Dnase
0.829112	H3K4me1	H3K4me2	H3K9ac	H3K9me3	H3K27ac	H3K36me3	H3K79me2
0.823341	H3K4me1	H3K4me2	H3K9ac	H3K9me3	H3K27ac	H3K36me3	H4K20me1
0.821232	H3K4me1	H3K4me2	H3K9ac	H3K9me3	H3K27ac	H3K36me3	Dnase
0.761013	H3K4me1	H3K4me2	H3K9ac	H3K9me3	H3K27ac	H3K79me2	H4K20me1
0.759254	H3K4me1	H3K4me2	H3K9ac	H3K9me3	H3K27ac	H3K79me2	Dnase
0.711657	H3K4me1	H3K4me2	H3K9ac	H3K9me3	H3K27ac	H4K20me1	Dnase
0.833804	H3K4me1	H3K4me2	H3K9ac	H3K9me3	H3K27me3	H3K36me3	H3K79me2
0.827716	H3K4me1	H3K4me2	H3K9ac	H3K9me3	H3K27me3	H3K36me3	H4K20me1
0.826584	H3K4me1	H3K4me2	H3K9ac	H3K9me3	H3K27me3	H3K36me3	Dnase
0.792456	H3K4me1	H3K4me2	H3K9ac	H3K9me3	H3K27me3	H3K79me2	H4K20me1
0.785872	H3K4me1	H3K4me2	H3K9ac	H3K9me3	H3K27me3	H3K79me2	Dnase
0.769211	H3K4me1	H3K4me2	H3K9ac	H3K9me3	H3K27me3	H4K20me1	Dnase
0.830862	H3K4me1	H3K4me2	H3K9ac	H3K9me3	H3K36me3	H3K79me2	H4K20me1
0.830116	H3K4me1	H3K4me2	H3K9ac	H3K9me3	H3K36me3	H3K79me2	Dnase
0.824188	H3K4me1	H3K4me2	H3K9ac	H3K9me3	H3K36me3	H4K20me1	Dnase
0.756814	H3K4me1	H3K4me2	H3K9ac	H3K9me3	H3K79me2	H4K20me1	Dnase
0.827222	H3K4me1	H3K4me2	H3K9ac	H3K27ac	H3K27me3	H3K36me3	H3K79me2
0.822103	H3K4me1	H3K4me2	H3K9ac	H3K27ac	H3K27me3	H3K36me3	H4K20me1
0.819912	H3K4me1	H3K4me2	H3K9ac	H3K27ac	H3K27me3	H3K36me3	Dnase
0.792969	H3K4me1	H3K4me2	H3K9ac	H3K27ac	H3K27me3	H3K79me2	H4K20me1
0.785684	H3K4me1	H3K4me2	H3K9ac	H3K27ac	H3K27me3	H3K79me2	Dnase
0.772202	H3K4me1	H3K4me2	H3K9ac	H3K27ac	H3K27me3	H4K20me1	Dnase
0.820627	H3K4me1	H3K4me2	H3K9ac	H3K27ac	H3K36me3	H3K79me2	H4K20me1
0.819533	H3K4me1	H3K4me2	H3K9ac	H3K27ac	H3K36me3	H3K79me2	Dnase
0.813286	H3K4me1	H3K4me2	H3K9ac	H3K27ac	H3K36me3	H4K20me1	Dnase
0.750487	H3K4me1	H3K4me2	H3K9ac	H3K27ac	H3K79me2	H4K20me1	Dnase
0.829376	H3K4me1	H3K4me2	H3K9ac	H3K27me3	H3K36me3	H3K79me2	H4K20me1
0.828519	H3K4me1	H3K4me2	H3K9ac	H3K27me3	H3K36me3	H3K79me2	Dnase
0.823735	H3K4me1	H3K4me2	H3K9ac	H3K27me3	H3K36me3	H4K20me1	Dnase
0.789827	H3K4me1	H3K4me2	H3K9ac	H3K27me3	H3K79me2	H4K20me1	Dnase
0.821544	H3K4me1	H3K4me2	H3K9ac	H3K36me3	H3K79me2	H4K20me1	Dnase
0.833931	H3K4me1	H3K4me2	H3K9me3	H3K27ac	H3K27me3	H3K36me3	H3K79me2
0.826963	H3K4me1	H3K4me2	H3K9me3	H3K27ac	H3K27me3	H3K36me3	H4K20me1
0.825744	H3K4me1	H3K4me2	H3K9me3	H3K27ac	H3K27me3	H3K36me3	Dnase
0.796328	H3K4me1	H3K4me2	H3K9me3	H3K27ac	H3K27me3	H3K79me2	H4K20me1
0.790491	H3K4me1	H3K4me2	H3K9me3	H3K27ac	H3K27me3	H3K79me2	Dnase
0.774775	H3K4me1	H3K4me2	H3K9me3	H3K27ac	H3K27me3	H4K20me1	Dnase
0.830923	H3K4me1	H3K4me2	H3K9me3	H3K27ac	H3K36me3	H3K79me2	H4K20me1
0.829806	H3K4me1	H3K4me2	H3K9me3	H3K27ac	H3K36me3	H3K79me2	Dnase
0.823231	H3K4me1	H3K4me2	H3K9me3	H3K27ac	H3K36me3	H4K20me1	Dnase
0.762619	H3K4me1	H3K4me2	H3K9me3	H3K27ac	H3K79me2	H4K20me1	Dnase
0.834475	H3K4me1	H3K4me2	H3K9me3	H3K27me3	H3K36me3	H3K79me2	H4K20me1
0.834968	H3K4me1	H3K4me2	H3K9me3	H3K27me3	H3K36me3	H3K79me2	Dnase
0.826031	H3K4me1	H3K4me2	H3K9me3	H3K27me3	H3K36me3	H4K20me1	Dnase
0.792585	H3K4me1	H3K4me2	H3K9me3	H3K27me3	H3K79me2	H4K20me1	Dnase
0.831618	H3K4me1	H3K4me2	H3K9me3	H3K36me3	H3K79me2	H4K20me1	Dnase
0.829496	H3K4me1	H3K4me2	H3K27ac	H3K27me3	H3K36me3	H3K79me2	H4K20me1
0.828639	H3K4me1	H3K4me2	H3K27ac	H3K27me3	H3K36me3	H3K79me2	Dnase
0.822858	H3K4me1	H3K4me2	H3K27ac	H3K27me3	H3K36me3	H4K20me1	Dnase
0.793892	H3K4me1	H3K4me2	H3K27ac	H3K27me3	H3K79me2	H4K20me1	Dnase
0.821436	H3K4me1	H3K4me2	H3K27ac	H3K36me3	H3K79me2	H4K20me1	Dnase
0.830874	H3K4me1	H3K4me2	H3K27me3	H3K36me3	H3K79me2	H4K20me1	Dnase
0.82569	H3K4me1	H3K4me3	H3K9ac	H3K9me3	H3K27ac	H3K27me3	H3K36me3
0.788613	H3K4me1	H3K4me3	H3K9ac	H3K9me3	H3K27ac	H3K27me3	H3K79me2
0.774333	H3K4me1	H3K4me3	H3K9ac	H3K9me3	H3K27ac	H3K27me3	H4K20me1
0.750492	H3K4me1	H3K4me3	H3K9ac	H3K9me3	H3K27ac	H3K27me3	Dnase
0.828902	H3K4me1	H3K4me3	H3K9ac	H3K9me3	H3K27ac	H3K36me3	H3K79me2
0.823438	H3K4me1	H3K4me3	H3K9ac	H3K9me3	H3K27ac	H3K36me3	H4K20me1
0.821043	H3K4me1	H3K4me3	H3K9ac	H3K9me3	H3K27ac	H3K36me3	Dnase
0.75684	H3K4me1	H3K4me3	H3K9ac	H3K9me3	H3K27ac	H3K79me2	H4K20me1
0.754153	H3K4me1	H3K4me3	H3K9ac	H3K9me3	H3K27ac	H3K79me2	Dnase
0.700364	H3K4me1	H3K4me3	H3K9ac	H3K9me3	H3K27ac	H4K20me1	Dnase
0.833724	H3K4me1	H3K4me3	H3K9ac	H3K9me3	H3K27me3	H3K36me3	H3K79me2
0.827672	H3K4me1	H3K4me3	H3K9ac	H3K9me3	H3K27me3	H3K36me3	H4K20me1
0.826586	H3K4me1	H3K4me3	H3K9ac	H3K9me3	H3K27me3	H3K36me3	Dnase
0.79129	H3K4me1	H3K4me3	H3K9ac	H3K9me3	H3K27me3	H3K79me2	H4K20me1
0.784298	H3K4me1	H3K4me3	H3K9ac	H3K9me3	H3K27me3	H3K79me2	Dnase
0.76778	H3K4me1	H3K4me3	H3K9ac	H3K9me3	H3K27me3	H4K20me1	Dnase
0.830631	H3K4me1	H3K4me3	H3K9ac	H3K9me3	H3K36me3	H3K79me2	H4K20me1
0.829592	H3K4me1	H3K4me3	H3K9ac	H3K9me3	H3K36me3	H3K79me2	Dnase
0.824061	H3K4me1	H3K4me3	H3K9ac	H3K9me3	H3K36me3	H4K20me1	Dnase
0.752878	H3K4me1	H3K4me3	H3K9ac	H3K9me3	H3K79me2	H4K20me1	Dnase
0.827336	H3K4me1	H3K4me3	H3K9ac	H3K27ac	H3K27me3	H3K36me3	H3K79me2
0.822174	H3K4me1	H3K4me3	H3K9ac	H3K27ac	H3K27me3	H3K36me3	H4K20me1
0.820233	H3K4me1	H3K4me3	H3K9ac	H3K27ac	H3K27me3	H3K36me3	Dnase
0.791319	H3K4me1	H3K4me3	H3K9ac	H3K27ac	H3K27me3	H3K79me2	H4K20me1
0.78397	H3K4me1	H3K4me3	H3K9ac	H3K27ac	H3K27me3	H3K79me2	Dnase
0.769246	H3K4me1	H3K4me3	H3K9ac	H3K27ac	H3K27me3	H4K20me1	Dnase
0.820803	H3K4me1	H3K4me3	H3K9ac	H3K27ac	H3K36me3	H3K79me2	H4K20me1
0.819668	H3K4me1	H3K4me3	H3K9ac	H3K27ac	H3K36me3	H3K79me2	Dnase
0.813591	H3K4me1	H3K4me3	H3K9ac	H3K27ac	H3K36me3	H4K20me1	Dnase
0.746629	H3K4me1	H3K4me3	H3K9ac	H3K27ac	H3K79me2	H4K20me1	Dnase
0.829289	H3K4me1	H3K4me3	H3K9ac	H3K27me3	H3K36me3	H3K79me2	H4K20me1
0.828662	H3K4me1	H3K4me3	H3K9ac	H3K27me3	H3K36me3	H3K79me2	Dnase
0.8239	H3K4me1	H3K4me3	H3K9ac	H3K27me3	H3K36me3	H4K20me1	Dnase
0.788265	H3K4me1	H3K4me3	H3K9ac	H3K27me3	H3K79me2	H4K20me1	Dnase
0.821665	H3K4me1	H3K4me3	H3K9ac	H3K36me3	H3K79me2	H4K20me1	Dnase
0.83388	H3K4me1	H3K4me3	H3K9me3	H3K27ac	H3K27me3	H3K36me3	H3K79me2
0.827169	H3K4me1	H3K4me3	H3K9me3	H3K27ac	H3K27me3	H3K36me3	H4K20me1
0.826031	H3K4me1	H3K4me3	H3K9me3	H3K27ac	H3K27me3	H3K36me3	Dnase
0.794959	H3K4me1	H3K4me3	H3K9me3	H3K27ac	H3K27me3	H3K79me2	H4K20me1
0.788768	H3K4me1	H3K4me3	H3K9me3	H3K27ac	H3K27me3	H3K79me2	Dnase
0.772808	H3K4me1	H3K4me3	H3K9me3	H3K27ac	H3K27me3	H4K20me1	Dnase
0.830897	H3K4me1	H3K4me3	H3K9me3	H3K27ac	H3K36me3	H3K79me2	H4K20me1
0.829331	H3K4me1	H3K4me3	H3K9me3	H3K27ac	H3K36me3	H3K79me2	Dnase
0.823362	H3K4me1	H3K4me3	H3K9me3	H3K27ac	H3K36me3	H4K20me1	Dnase
0.75797	H3K4me1	H3K4me3	H3K9me3	H3K27ac	H3K79me2	H4K20me1	Dnase
0.834283	H3K4me1	H3K4me3	H3K9me3	H3K27me3	H3K36me3	H3K79me2	H4K20me1
0.834731	H3K4me1	H3K4me3	H3K9me3	H3K27me3	H3K36me3	H3K79me2	Dnase
0.826264	H3K4me1	H3K4me3	H3K9me3	H3K27me3	H3K36me3	H4K20me1	Dnase
0.791356	H3K4me1	H3K4me3	H3K9me3	H3K27me3	H3K79me2	H4K20me1	Dnase
0.831346	H3K4me1	H3K4me3	H3K9me3	H3K36me3	H3K79me2	H4K20me1	Dnase
0.829415	H3K4me1	H3K4me3	H3K27ac	H3K27me3	H3K36me3	H3K79me2	H4K20me1
0.82889	H3K4me1	H3K4me3	H3K27ac	H3K27me3	H3K36me3	H3K79me2	Dnase
0.822983	H3K4me1	H3K4me3	H3K27ac	H3K27me3	H3K36me3	H4K20me1	Dnase
0.791996	H3K4me1	H3K4me3	H3K27ac	H3K27me3	H3K79me2	H4K20me1	Dnase
0.82181	H3K4me1	H3K4me3	H3K27ac	H3K36me3	H3K79me2	H4K20me1	Dnase
0.830813	H3K4me1	H3K4me3	H3K27me3	H3K36me3	H3K79me2	H4K20me1	Dnase
0.833511	H3K4me1	H3K9ac	H3K9me3	H3K27ac	H3K27me3	H3K36me3	H3K79me2
0.827006	H3K4me1	H3K9ac	H3K9me3	H3K27ac	H3K27me3	H3K36me3	H4K20me1
0.82592	H3K4me1	H3K9ac	H3K9me3	H3K27ac	H3K27me3	H3K36me3	Dnase
0.794187	H3K4me1	H3K9ac	H3K9me3	H3K27ac	H3K27me3	H3K79me2	H4K20me1
0.788573	H3K4me1	H3K9ac	H3K9me3	H3K27ac	H3K27me3	H3K79me2	Dnase
0.773777	H3K4me1	H3K9ac	H3K9me3	H3K27ac	H3K27me3	H4K20me1	Dnase
0.830157	H3K4me1	H3K9ac	H3K9me3	H3K27ac	H3K36me3	H3K79me2	H4K20me1
0.829159	H3K4me1	H3K9ac	H3K9me3	H3K27ac	H3K36me3	H3K79me2	Dnase
0.823243	H3K4me1	H3K9ac	H3K9me3	H3K27ac	H3K36me3	H4K20me1	Dnase
0.754244	H3K4me1	H3K9ac	H3K9me3	H3K27ac	H3K79me2	H4K20me1	Dnase
0.833805	H3K4me1	H3K9ac	H3K9me3	H3K27me3	H3K36me3	H3K79me2	H4K20me1
0.834349	H3K4me1	H3K9ac	H3K9me3	H3K27me3	H3K36me3	H3K79me2	Dnase
0.82769	H3K4me1	H3K9ac	H3K9me3	H3K27me3	H3K36me3	H4K20me1	Dnase
0.790763	H3K4me1	H3K9ac	H3K9me3	H3K27me3	H3K79me2	H4K20me1	Dnase
0.83081	H3K4me1	H3K9ac	H3K9me3	H3K36me3	H3K79me2	H4K20me1	Dnase
0.828596	H3K4me1	H3K9ac	H3K27ac	H3K27me3	H3K36me3	H3K79me2	H4K20me1
0.82795	H3K4me1	H3K9ac	H3K27ac	H3K27me3	H3K36me3	H3K79me2	Dnase
0.822441	H3K4me1	H3K9ac	H3K27ac	H3K27me3	H3K36me3	H4K20me1	Dnase
0.790298	H3K4me1	H3K9ac	H3K27ac	H3K27me3	H3K79me2	H4K20me1	Dnase
0.820165	H3K4me1	H3K9ac	H3K27ac	H3K36me3	H3K79me2	H4K20me1	Dnase
0.829735	H3K4me1	H3K9ac	H3K27me3	H3K36me3	H3K79me2	H4K20me1	Dnase
0.833709	H3K4me1	H3K9me3	H3K27ac	H3K27me3	H3K36me3	H3K79me2	H4K20me1
0.834049	H3K4me1	H3K9me3	H3K27ac	H3K27me3	H3K36me3	H3K79me2	Dnase
0.824966	H3K4me1	H3K9me3	H3K27ac	H3K27me3	H3K36me3	H4K20me1	Dnase
0.791971	H3K4me1	H3K9me3	H3K27ac	H3K27me3	H3K79me2	H4K20me1	Dnase
0.830634	H3K4me1	H3K9me3	H3K27ac	H3K36me3	H3K79me2	H4K20me1	Dnase
0.833923	H3K4me1	H3K9me3	H3K27me3	H3K36me3	H3K79me2	H4K20me1	Dnase
0.829477	H3K4me1	H3K27ac	H3K27me3	H3K36me3	H3K79me2	H4K20me1	Dnase
0.823981	H3K4me2	H3K4me3	H3K9ac	H3K9me3	H3K27ac	H3K27me3	H3K36me3
0.786629	H3K4me2	H3K4me3	H3K9ac	H3K9me3	H3K27ac	H3K27me3	H3K79me2
0.770935	H3K4me2	H3K4me3	H3K9ac	H3K9me3	H3K27ac	H3K27me3	H4K20me1
0.748957	H3K4me2	H3K4me3	H3K9ac	H3K9me3	H3K27ac	H3K27me3	Dnase
0.827723	H3K4me2	H3K4me3	H3K9ac	H3K9me3	H3K27ac	H3K36me3	H3K79me2
0.821182	H3K4me2	H3K4me3	H3K9ac	H3K9me3	H3K27ac	H3K36me3	H4K20me1
0.819937	H3K4me2	H3K4me3	H3K9ac	H3K9me3	H3K27ac	H3K36me3	Dnase
0.758729	H3K4me2	H3K4me3	H3K9ac	H3K9me3	H3K27ac	H3K79me2	H4K20me1
0.757994	H3K4me2	H3K4me3	H3K9ac	H3K9me3	H3K27ac	H3K79me2	Dnase
0.707998	H3K4me2	H3K4me3	H3K9ac	H3K9me3	H3K27ac	H4K20me1	Dnase
0.832206	H3K4me2	H3K4me3	H3K9ac	H3K9me3	H3K27me3	H3K36me3	H3K79me2
0.825538	H3K4me2	H3K4me3	H3K9ac	H3K9me3	H3K27me3	H3K36me3	H4K20me1
0.824874	H3K4me2	H3K4me3	H3K9ac	H3K9me3	H3K27me3	H3K36me3	Dnase
0.789816	H3K4me2	H3K4me3	H3K9ac	H3K9me3	H3K27me3	H3K79me2	H4K20me1
0.783233	H3K4me2	H3K4me3	H3K9ac	H3K9me3	H3K27me3	H3K79me2	Dnase
0.766259	H3K4me2	H3K4me3	H3K9ac	H3K9me3	H3K27me3	H4K20me1	Dnase
0.829233	H3K4me2	H3K4me3	H3K9ac	H3K9me3	H3K36me3	H3K79me2	H4K20me1
0.828657	H3K4me2	H3K4me3	H3K9ac	H3K9me3	H3K36me3	H3K79me2	Dnase
0.822104	H3K4me2	H3K4me3	H3K9ac	H3K9me3	H3K36me3	H4K20me1	Dnase
0.756117	H3K4me2	H3K4me3	H3K9ac	H3K9me3	H3K79me2	H4K20me1	Dnase
0.825495	H3K4me2	H3K4me3	H3K9ac	H3K27ac	H3K27me3	H3K36me3	H3K79me2
0.819995	H3K4me2	H3K4me3	H3K9ac	H3K27ac	H3K27me3	H3K36me3	H4K20me1
0.818311	H3K4me2	H3K4me3	H3K9ac	H3K27ac	H3K27me3	H3K36me3	Dnase
0.789414	H3K4me2	H3K4me3	H3K9ac	H3K27ac	H3K27me3	H3K79me2	H4K20me1
0.782326	H3K4me2	H3K4me3	H3K9ac	H3K27ac	H3K27me3	H3K79me2	Dnase
0.76749	H3K4me2	H3K4me3	H3K9ac	H3K27ac	H3K27me3	H4K20me1	Dnase
0.819035	H3K4me2	H3K4me3	H3K9ac	H3K27ac	H3K36me3	H3K79me2	H4K20me1
0.81826	H3K4me2	H3K4me3	H3K9ac	H3K27ac	H3K36me3	H3K79me2	Dnase
0.811444	H3K4me2	H3K4me3	H3K9ac	H3K27ac	H3K36me3	H4K20me1	Dnase
0.750528	H3K4me2	H3K4me3	H3K9ac	H3K27ac	H3K79me2	H4K20me1	Dnase
0.827792	H3K4me2	H3K4me3	H3K9ac	H3K27me3	H3K36me3	H3K79me2	H4K20me1
0.826612	H3K4me2	H3K4me3	H3K9ac	H3K27me3	H3K36me3	H3K79me2	Dnase
0.821917	H3K4me2	H3K4me3	H3K9ac	H3K27me3	H3K36me3	H4K20me1	Dnase
0.787155	H3K4me2	H3K4me3	H3K9ac	H3K27me3	H3K79me2	H4K20me1	Dnase
0.820431	H3K4me2	H3K4me3	H3K9ac	H3K36me3	H3K79me2	H4K20me1	Dnase
0.832371	H3K4me2	H3K4me3	H3K9me3	H3K27ac	H3K27me3	H3K36me3	H3K79me2
0.824659	H3K4me2	H3K4me3	H3K9me3	H3K27ac	H3K27me3	H3K36me3	H4K20me1
0.824121	H3K4me2	H3K4me3	H3K9me3	H3K27ac	H3K27me3	H3K36me3	Dnase
0.792912	H3K4me2	H3K4me3	H3K9me3	H3K27ac	H3K27me3	H3K79me2	H4K20me1
0.78718	H3K4me2	H3K4me3	H3K9me3	H3K27ac	H3K27me3	H3K79me2	Dnase
0.76994	H3K4me2	H3K4me3	H3K9me3	H3K27ac	H3K27me3	H4K20me1	Dnase
0.829206	H3K4me2	H3K4me3	H3K9me3	H3K27ac	H3K36me3	H3K79me2	H4K20me1
0.828512	H3K4me2	H3K4me3	H3K9me3	H3K27ac	H3K36me3	H3K79me2	Dnase
0.8212	H3K4me2	H3K4me3	H3K9me3	H3K27ac	H3K36me3	H4K20me1	Dnase
0.7607	H3K4me2	H3K4me3	H3K9me3	H3K27ac	H3K79me2	H4K20me1	Dnase
0.832909	H3K4me2	H3K4me3	H3K9me3	H3K27me3	H3K36me3	H3K79me2	H4K20me1
0.833427	H3K4me2	H3K4me3	H3K9me3	H3K27me3	H3K36me3	H3K79me2	Dnase
0.824605	H3K4me2	H3K4me3	H3K9me3	H3K27me3	H3K36me3	H4K20me1	Dnase
0.790398	H3K4me2	H3K4me3	H3K9me3	H3K27me3	H3K79me2	H4K20me1	Dnase
0.830072	H3K4me2	H3K4me3	H3K9me3	H3K36me3	H3K79me2	H4K20me1	Dnase
0.827847	H3K4me2	H3K4me3	H3K27ac	H3K27me3	H3K36me3	H3K79me2	H4K20me1
0.826869	H3K4me2	H3K4me3	H3K27ac	H3K27me3	H3K36me3	H3K79me2	Dnase
0.820905	H3K4me2	H3K4me3	H3K27ac	H3K27me3	H3K36me3	H4K20me1	Dnase
0.790495	H3K4me2	H3K4me3	H3K27ac	H3K27me3	H3K79me2	H4K20me1	Dnase
0.820338	H3K4me2	H3K4me3	H3K27ac	H3K36me3	H3K79me2	H4K20me1	Dnase
0.829429	H3K4me2	H3K4me3	H3K27me3	H3K36me3	H3K79me2	H4K20me1	Dnase
0.83245	H3K4me2	H3K9ac	H3K9me3	H3K27ac	H3K27me3	H3K36me3	H3K79me2
0.825758	H3K4me2	H3K9ac	H3K9me3	H3K27ac	H3K27me3	H3K36me3	H4K20me1
0.825119	H3K4me2	H3K9ac	H3K9me3	H3K27ac	H3K27me3	H3K36me3	Dnase
0.793276	H3K4me2	H3K9ac	H3K9me3	H3K27ac	H3K27me3	H3K79me2	H4K20me1
0.787975	H3K4me2	H3K9ac	H3K9me3	H3K27ac	H3K27me3	H3K79me2	Dnase
0.773411	H3K4me2	H3K9ac	H3K9me3	H3K27ac	H3K27me3	H4K20me1	Dnase
0.829307	H3K4me2	H3K9ac	H3K9me3	H3K27ac	H3K36me3	H3K79me2	H4K20me1
0.828721	H3K4me2	H3K9ac	H3K9me3	H3K27ac	H3K36me3	H3K79me2	Dnase
0.822318	H3K4me2	H3K9ac	H3K9me3	H3K27ac	H3K36me3	H4K20me1	Dnase
0.76077	H3K4me2	H3K9ac	H3K9me3	H3K27ac	H3K79me2	H4K20me1	Dnase
0.832981	H3K4me2	H3K9ac	H3K9me3	H3K27me3	H3K36me3	H3K79me2	H4K20me1
0.833515	H3K4me2	H3K9ac	H3K9me3	H3K27me3	H3K36me3	H3K79me2	Dnase
0.826843	H3K4me2	H3K9ac	H3K9me3	H3K27me3	H3K36me3	H4K20me1	Dnase
0.791553	H3K4me2	H3K9ac	H3K9me3	H3K27me3	H3K79me2	H4K20me1	Dnase
0.830333	H3K4me2	H3K9ac	H3K9me3	H3K36me3	H3K79me2	H4K20me1	Dnase
0.82779	H3K4me2	H3K9ac	H3K27ac	H3K27me3	H3K36me3	H3K79me2	H4K20me1
0.826788	H3K4me2	H3K9ac	H3K27ac	H3K27me3	H3K36me3	H3K79me2	Dnase
0.821803	H3K4me2	H3K9ac	H3K27ac	H3K27me3	H3K36me3	H4K20me1	Dnase
0.790757	H3K4me2	H3K9ac	H3K27ac	H3K27me3	H3K79me2	H4K20me1	Dnase
0.819985	H3K4me2	H3K9ac	H3K27ac	H3K36me3	H3K79me2	H4K20me1	Dnase
0.829393	H3K4me2	H3K9ac	H3K27me3	H3K36me3	H3K79me2	H4K20me1	Dnase
0.833302	H3K4me2	H3K9me3	H3K27ac	H3K27me3	H3K36me3	H3K79me2	H4K20me1
0.833489	H3K4me2	H3K9me3	H3K27ac	H3K27me3	H3K36me3	H3K79me2	Dnase
0.825305	H3K4me2	H3K9me3	H3K27ac	H3K27me3	H3K36me3	H4K20me1	Dnase
0.794123	H3K4me2	H3K9me3	H3K27ac	H3K27me3	H3K79me2	H4K20me1	Dnase
0.830191	H3K4me2	H3K9me3	H3K27ac	H3K36me3	H3K79me2	H4K20me1	Dnase
0.834192	H3K4me2	H3K9me3	H3K27me3	H3K36me3	H3K79me2	H4K20me1	Dnase
0.829447	H3K4me2	H3K27ac	H3K27me3	H3K36me3	H3K79me2	H4K20me1	Dnase
0.832446	H3K4me3	H3K9ac	H3K9me3	H3K27ac	H3K27me3	H3K36me3	H3K79me2
0.825764	H3K4me3	H3K9ac	H3K9me3	H3K27ac	H3K27me3	H3K36me3	H4K20me1
0.825108	H3K4me3	H3K9ac	H3K9me3	H3K27ac	H3K27me3	H3K36me3	Dnase
0.790192	H3K4me3	H3K9ac	H3K9me3	H3K27ac	H3K27me3	H3K79me2	H4K20me1
0.784244	H3K4me3	H3K9ac	H3K9me3	H3K27ac	H3K27me3	H3K79me2	Dnase
0.769432	H3K4me3	H3K9ac	H3K9me3	H3K27ac	H3K27me3	H4K20me1	Dnase
0.829212	H3K4me3	H3K9ac	H3K9me3	H3K27ac	H3K36me3	H3K79me2	H4K20me1
0.828185	H3K4me3	H3K9ac	H3K9me3	H3K27ac	H3K36me3	H3K79me2	Dnase
0.82219	H3K4me3	H3K9ac	H3K9me3	H3K27ac	H3K36me3	H4K20me1	Dnase
0.751927	H3K4me3	H3K9ac	H3K9me3	H3K27ac	H3K79me2	H4K20me1	Dnase
0.83297	H3K4me3	H3K9ac	H3K9me3	H3K27me3	H3K36me3	H3K79me2	H4K20me1
0.833348	H3K4me3	H3K9ac	H3K9me3	H3K27me3	H3K36me3	H3K79me2	Dnase
0.826783	H3K4me3	H3K9ac	H3K9me3	H3K27me3	H3K36me3	H4K20me1	Dnase
0.789044	H3K4me3	H3K9ac	H3K9me3	H3K27me3	H3K79me2	H4K20me1	Dnase
0.830015	H3K4me3	H3K9ac	H3K9me3	H3K36me3	H3K79me2	H4K20me1	Dnase
0.827747	H3K4me3	H3K9ac	H3K27ac	H3K27me3	H3K36me3	H3K79me2	H4K20me1
0.826754	H3K4me3	H3K9ac	H3K27ac	H3K27me3	H3K36me3	H3K79me2	Dnase
0.821765	H3K4me3	H3K9ac	H3K27ac	H3K27me3	H3K36me3	H4K20me1	Dnase
0.786941	H3K4me3	H3K9ac	H3K27ac	H3K27me3	H3K79me2	H4K20me1	Dnase
0.820175	H3K4me3	H3K9ac	H3K27ac	H3K36me3	H3K79me2	H4K20me1	Dnase
0.829119	H3K4me3	H3K9ac	H3K27me3	H3K36me3	H3K79me2	H4K20me1	Dnase
0.833262	H3K4me3	H3K9me3	H3K27ac	H3K27me3	H3K36me3	H3K79me2	H4K20me1
0.833252	H3K4me3	H3K9me3	H3K27ac	H3K27me3	H3K36me3	H3K79me2	Dnase
0.825762	H3K4me3	H3K9me3	H3K27ac	H3K27me3	H3K36me3	H4K20me1	Dnase
0.790608	H3K4me3	H3K9me3	H3K27ac	H3K27me3	H3K79me2	H4K20me1	Dnase
0.829937	H3K4me3	H3K9me3	H3K27ac	H3K36me3	H3K79me2	H4K20me1	Dnase
0.833801	H3K4me3	H3K9me3	H3K27me3	H3K36me3	H3K79me2	H4K20me1	Dnase
0.829223	H3K4me3	H3K27ac	H3K27me3	H3K36me3	H3K79me2	H4K20me1	Dnase
0.832647	H3K9ac	H3K9me3	H3K27ac	H3K27me3	H3K36me3	H3K79me2	H4K20me1
0.83281	H3K9ac	H3K9me3	H3K27ac	H3K27me3	H3K36me3	H3K79me2	Dnase
0.825683	H3K9ac	H3K9me3	H3K27ac	H3K27me3	H3K36me3	H4K20me1	Dnase
0.788505	H3K9ac	H3K9me3	H3K27ac	H3K27me3	H3K79me2	H4K20me1	Dnase
0.829296	H3K9ac	H3K9me3	H3K27ac	H3K36me3	H3K79me2	H4K20me1	Dnase
0.833172	H3K9ac	H3K9me3	H3K27me3	H3K36me3	H3K79me2	H4K20me1	Dnase
0.828063	H3K9ac	H3K27ac	H3K27me3	H3K36me3	H3K79me2	H4K20me1	Dnase
0.833027	H3K9me3	H3K27ac	H3K27me3	H3K36me3	H3K79me2	H4K20me1	Dnase
[[8]]
0.825353	H3K4me1	H3K4me2	H3K4me3	H3K9ac	H3K9me3	H3K27ac	H3K27me3	H3K36me3
0.790003	H3K4me1	H3K4me2	H3K4me3	H3K9ac	H3K9me3	H3K27ac	H3K27me3	H3K79me2
0.775655	H3K4me1	H3K4me2	H3K4me3	H3K9ac	H3K9me3	H3K27ac	H3K27me3	H4K20me1
0.753465	H3K4me1	H3K4me2	H3K4me3	H3K9ac	H3K9me3	H3K27ac	H3K27me3	Dnase
0.82888	H3K4me1	H3K4me2	H3K4me3	H3K9ac	H3K9me3	H3K27ac	H3K36me3	H3K79me2
0.822975	H3K4me1	H3K4me2	H3K4me3	H3K9ac	H3K9me3	H3K27ac	H3K36me3	H4K20me1
0.82096	H3K4me1	H3K4me2	H3K4me3	H3K9ac	H3K9me3	H3K27ac	H3K36me3	Dnase
0.761172	H3K4me1	H3K4me2	H3K4me3	H3K9ac	H3K9me3	H3K27ac	H3K79me2	H4K20me1
0.759768	H3K4me1	H3K4me2	H3K4me3	H3K9ac	H3K9me3	H3K27ac	H3K79me2	Dnase
0.712478	H3K4me1	H3K4me2	H3K4me3	H3K9ac	H3K9me3	H3K27ac	H4K20me1	Dnase
0.833501	H3K4me1	H3K4me2	H3K4me3	H3K9ac	H3K9me3	H3K27me3	H3K36me3	H3K79me2
0.8275	H3K4me1	H3K4me2	H3K4me3	H3K9ac	H3K9me3	H3K27me3	H3K36me3	H4K20me1
0.826339	H3K4me1	H3K4me2	H3K4me3	H3K9ac	H3K9me3	H3K27me3	H3K36me3	Dnase
0.792151	H3K4me1	H3K4me2	H3K4me3	H3K9ac	H3K9me3	H3K27me3	H3K79me2	H4K20me1
0.785705	H3K4me1	H3K4me2	H3K4me3	H3K9ac	H3K9me3	H3K27me3	H3K79me2	Dnase
0.769121	H3K4me1	H3K4me2	H3K4me3	H3K9ac	H3K9me3	H3K27me3	H4K20me1	Dnase
0.830522	H3K4me1	H3K4me2	H3K4me3	H3K9ac	H3K9me3	H3K36me3	H3K79me2	H4K20me1
0.829742	H3K4me1	H3K4me2	H3K4me3	H3K9ac	H3K9me3	H3K36me3	H3K79me2	Dnase
0.823734	H3K4me1	H3K4me2	H3K4me3	H3K9ac	H3K9me3	H3K36me3	H4K20me1	Dnase
0.756945	H3K4me1	H3K4me2	H3K4me3	H3K9ac	H3K9me3	H3K79me2	H4K20me1	Dnase
0.827197	H3K4me1	H3K4me2	H3K4me3	H3K9ac	H3K27ac	H3K27me3	H3K36me3	H3K79me2
0.822115	H3K4me1	H3K4me2	H3K4me3	H3K9ac	H3K27ac	H3K27me3	H3K36me3	H4K20me1
0.820052	H3K4me1	H3K4me2	H3K4me3	H3K9ac	H3K27ac	H3K27me3	H3K36me3	Dnase
0.792933	H3K4me1	H3K4me2	H3K4me3	H3K9ac	H3K27ac	H3K27me3	H3K79me2	H4K20me1
0.786008	H3K4me1	H3K4me2	H3K4me3	H3K9ac	H3K27ac	H3K27me3	H3K79me2	Dnase
0.772058	H3K4me1	H3K4me2	H3K4me3	H3K9ac	H3K27ac	H3K27me3	H4K20me1	Dnase
0.821243	H3K4me1	H3K4me2	H3K4me3	H3K9ac	H3K27ac	H3K36me3	H3K79me2	H4K20me1
0.820139	H3K4me1	H3K4me2	H3K4me3	H3K9ac	H3K27ac	H3K36me3	H3K79me2	Dnase
0.813879	H3K4me1	H3K4me2	H3K4me3	H3K9ac	H3K27ac	H3K36me3	H4K20me1	Dnase
0.75301	H3K4me1	H3K4me2	H3K4me3	H3K9ac	H3K27ac	H3K79me2	H4K20me1	Dnase
0.829532	H3K4me1	H3K4me2	H3K4me3	H3K9ac	H3K27me3	H3K36me3	H3K79me2	H4K20me1
0.828509	H3K4me1	H3K4me2	H3K4me3	H3K9ac	H3K27me3	H3K36me3	H3K79me2	Dnase
0.823824	H3K4me1	H3K4me2	H3K4me3	H3K9ac	H3K27me3	H3K36me3	H4K20me1	Dnase
0.789812	H3K4me1	H3K4me2	H3K4me3	H3K9ac	H3K27me3	H3K79me2	H4K20me1	Dnase
0.822183	H3K4me1	H3K4me2	H3K4me3	H3K9ac	H3K36me3	H3K79me2	H4K20me1	Dnase
0.833578	H3K4me1	H3K4me2	H3K4me3	H3K9me3	H3K27ac	H3K27me3	H3K36me3	H3K79me2
0.82704	H3K4me1	H3K4me2	H3K4me3	H3K9me3	H3K27ac	H3K27me3	H3K36me3	H4K20me1
0.825731	H3K4me1	H3K4me2	H3K4me3	H3K9me3	H3K27ac	H3K27me3	H3K36me3	Dnase
0.796215	H3K4me1	H3K4me2	H3K4me3	H3K9me3	H3K27ac	H3K27me3	H3K79me2	H4K20me1
0.790715	H3K4me1	H3K4me2	H3K4me3	H3K9me3	H3K27ac	H3K27me3	H3K79me2	Dnase
0.774636	H3K4me1	H3K4me2	H3K4me3	H3K9me3	H3K27ac	H3K27me3	H4K20me1	Dnase
0.830676	H3K4me1	H3K4me2	H3K4me3	H3K9me3	H3K27ac	H3K36me3	H3K79me2	H4K20me1
0.829436	H3K4me1	H3K4me2	H3K4me3	H3K9me3	H3K27ac	H3K36me3	H3K79me2	Dnase
0.823153	H3K4me1	H3K4me2	H3K4me3	H3K9me3	H3K27ac	H3K36me3	H4K20me1	Dnase
0.763111	H3K4me1	H3K4me2	H3K4me3	H3K9me3	H3K27ac	H3K79me2	H4K20me1	Dnase
0.834368	H3K4me1	H3K4me2	H3K4me3	H3K9me3	H3K27me3	H3K36me3	H3K79me2	H4K20me1
0.834667	H3K4me1	H3K4me2	H3K4me3	H3K9me3	H3K27me3	H3K36me3	H3K79me2	Dnase
0.826315	H3K4me1	H3K4me2	H3K4me3	H3K9me3	H3K27me3	H3K36me3	H4K20me1	Dnase
0.792536	H3K4me1	H3K4me2	H3K4me3	H3K9me3	H3K27me3	H3K79me2	H4K20me1	Dnase
0.831265	H3K4me1	H3K4me2	H3K4me3	H3K9me3	H3K36me3	H3K79me2	H4K20me1	Dnase
0.829501	H3K4me1	H3K4me2	H3K4me3	H3K27ac	H3K27me3	H3K36me3	H3K79me2	H4K20me1
0.828782	H3K4me1	H3K4me2	H3K4me3	H3K27ac	H3K27me3	H3K36me3	H3K79me2	Dnase
0.823054	H3K4me1	H3K4me2	H3K4me3	H3K27ac	H3K27me3	H3K36me3	H4K20me1	Dnase
0.793932	H3K4me1	H3K4me2	H3K4me3	H3K27ac	H3K27me3	H3K79me2	H4K20me1	Dnase
0.82216	H3K4me1	H3K4me2	H3K4me3	H3K27ac	H3K36me3	H3K79me2	H4K20me1	Dnase
0.831047	H3K4me1	H3K4me2	H3K4me3	H3K27me3	H3K36me3	H3K79me2	H4K20me1	Dnase
0.833861	H3K4me1	H3K4me2	H3K9ac	H3K9me3	H3K27ac	H3K27me3	H3K36me3	H3K79me2
0.827758	H3K4me1	H3K4me2	H3K9ac	H3K9me3	H3K27ac	H3K27me3	H3K36me3	H4K20me1
0.826584	H3K4me1	H3K4me2	H3K9ac	H3K9me3	H3K27ac	H3K27me3	H3K36me3	Dnase
0.797254	H3K4me1	H3K4me2	H3K9ac	H3K9me3	H3K27ac	H3K27me3	H3K79me2	H4K20me1
0.791968	H3K4me1	H3K4me2	H3K9ac	H3K9me3	H3K27ac	H3K27me3	H3K79me2	Dnase
0.777923	H3K4me1	H3K4me2	H3K9ac	H3K9me3	H3K27ac	H3K27me3	H4K20me1	Dnase
0.830759	H3K4me1	H3K4me2	H3K9ac	H3K9me3	H3K27ac	H3K36me3	H3K79me2	H4K20me1
0.829802	H3K4me1	H3K4me2	H3K9ac	H3K9me3	H3K27ac	H3K36me3	H3K79me2	Dnase
0.824082	H3K4me1	H3K4me2	H3K9ac	H3K9me3	H3K27ac	H3K36me3	H4K20me1	Dnase
0.76409	H3K4me1	H3K4me2	H3K9ac	H3K9me3	H3K27ac	H3K79me2	H4K20me1	Dnase
0.83451	H3K4me1	H3K4me2	H3K9ac	H3K9me3	H3K27me3	H3K36me3	H3K79me2	H4K20me1
0.834959	H3K4me1	H3K4me2	H3K9ac	H3K9me3	H3K27me3	H3K36me3	H3K79me2	Dnase
0.828853	H3K4me1	H3K4me2	H3K9ac	H3K9me3	H3K27me3	H3K36me3	H4K20me1	Dnase
0.793911	H3K4me1	H3K4me2	H3K9ac	H3K9me3	H3K27me3	H3K79me2	H4K20me1	Dnase
0.831597	H3K4me1	H3K4me2	H3K9ac	H3K9me3	H3K36me3	H3K79me2	H4K20me1	Dnase
0.829467	H3K4me1	H3K4me2	H3K9ac	H3K27ac	H3K27me3	H3K36me3	H3K79me2	H4K20me1
0.828551	H3K4me1	H3K4me2	H3K9ac	H3K27ac	H3K27me3	H3K36me3	H3K79me2	Dnase
0.823821	H3K4me1	H3K4me2	H3K9ac	H3K27ac	H3K27me3	H3K36me3	H4K20me1	Dnase
0.794468	H3K4me1	H3K4me2	H3K9ac	H3K27ac	H3K27me3	H3K79me2	H4K20me1	Dnase
0.821708	H3K4me1	H3K4me2	H3K9ac	H3K27ac	H3K36me3	H3K79me2	H4K20me1	Dnase
0.831053	H3K4me1	H3K4me2	H3K9ac	H3K27me3	H3K36me3	H3K79me2	H4K20me1	Dnase
0.834841	H3K4me1	H3K4me2	H3K9me3	H3K27ac	H3K27me3	H3K36me3	H3K79me2	H4K20me1
0.834901	H3K4me1	H3K4me2	H3K9me3	H3K27ac	H3K27me3	H3K36me3	H3K79me2	Dnase
0.828061	H3K4me1	H3K4me2	H3K9me3	H3K27ac	H3K27me3	H3K36me3	H4K20me1	Dnase
0.797604	H3K4me1	H3K4me2	H3K9me3	H3K27ac	H3K27me3	H3K79me2	H4K20me1	Dnase
0.831587	H3K4me1	H3K4me2	H3K9me3	H3K27ac	H3K36me3	H3K79me2	H4K20me1	Dnase
0.8356	H3K4me1	H3K4me2	H3K9me3	H3K27me3	H3K36me3	H3K79me2	H4K20me1	Dnase
0.831021	H3K4me1	H3K4me2	H3K27ac	H3K27me3	H3K36me3	H3K79me2	H4K20me1	Dnase
0.833672	H3K4me1	H3K4me3	H3K9ac	H3K9me3	H3K27ac	H3K27me3	H3K36me3	H3K79me2
0.827795	H3K4me1	H3K4me3	H3K9ac	H3K9me3	H3K27ac	H3K27me3	H3K36me3	H4K20me1
0.826563	H3K4me1	H3K4me3	H3K9ac	H3K9me3	H3K27ac	H3K27me3	H3K36me3	Dnase
0.795926	H3K4me1	H3K4me3	H3K9ac	H3K9me3	H3K27ac	H3K27me3	H3K79me2	H4K20me1
0.790332	H3K4me1	H3K4me3	H3K9ac	H3K9me3	H3K27ac	H3K27me3	H3K79me2	Dnase
0.776073	H3K4me1	H3K4me3	H3K9ac	H3K9me3	H3K27ac	H3K27me3	H4K20me1	Dnase
0.830653	H3K4me1	H3K4me3	H3K9ac	H3K9me3	H3K27ac	H3K36me3	H3K79me2	H4K20me1
0.829392	H3K4me1	H3K4me3	H3K9ac	H3K9me3	H3K27ac	H3K36me3	H3K79me2	Dnase
0.823998	H3K4me1	H3K4me3	H3K9ac	H3K9me3	H3K27ac	H3K36me3	H4K20me1	Dnase
0.759732	H3K4me1	H3K4me3	H3K9ac	H3K9me3	H3K27ac	H3K79me2	H4K20me1	Dnase
0.834375	H3K4me1	H3K4me3	H3K9ac	H3K9me3	H3K27me3	H3K36me3	H3K79me2	H4K20me1
0.834775	H3K4me1	H3K4me3	H3K9ac	H3K9me3	H3K27me3	H3K36me3	H3K79me2	Dnase
0.828768	H3K4me1	H3K4me3	H3K9ac	H3K9me3	H3K27me3	H3K36me3	H4K20me1	Dnase
0.792744	H3K4me1	H3K4me3	H3K9ac	H3K9me3	H3K27me3	H3K79me2	H4K20me1	Dnase
0.831322	H3K4me1	H3K4me3	H3K9ac	H3K9me3	H3K36me3	H3K79me2	H4K20me1	Dnase
0.829471	H3K4me1	H3K4me3	H3K9ac	H3K27ac	H3K27me3	H3K36me3	H3K79me2	H4K20me1
0.82865	H3K4me1	H3K4me3	H3K9ac	H3K27ac	H3K27me3	H3K36me3	H3K79me2	Dnase
0.823785	H3K4me1	H3K4me3	H3K9ac	H3K27ac	H3K27me3	H3K36me3	H4K20me1	Dnase
0.792616	H3K4me1	H3K4me3	H3K9ac	H3K27ac	H3K27me3	H3K79me2	H4K20me1	Dnase
0.821867	H3K4me1	H3K4me3	H3K9ac	H3K27ac	H3K36me3	H3K79me2	H4K20me1	Dnase
0.830915	H3K4me1	H3K4me3	H3K9ac	H3K27me3	H3K36me3	H3K79me2	H4K20me1	Dnase
0.83477	H3K4me1	H3K4me3	H3K9me3	H3K27ac	H3K27me3	H3K36me3	H3K79me2	H4K20me1
0.834737	H3K4me1	H3K4me3	H3K9me3	H3K27ac	H3K27me3	H3K36me3	H3K79me2	Dnase
0.828264	H3K4me1	H3K4me3	H3K9me3	H3K27ac	H3K27me3	H3K36me3	H4K20me1	Dnase
0.796181	H3K4me1	H3K4me3	H3K9me3	H3K27ac	H3K27me3	H3K79me2	H4K20me1	Dnase
0.831377	H3K4me1	H3K4me3	H3K9me3	H3K27ac	H3K36me3	H3K79me2	H4K20me1	Dnase
0.835418	H3K4me1	H3K4me3	H3K9me3	H3K27me3	H3K36me3	H3K79me2	H4K20me1	Dnase
0.830975	H3K4me1	H3K4me3	H3K27ac	H3K27me3	H3K36me3	H3K79me2	H4K20me1	Dnase
0.834143	H3K4me1	H3K9ac	H3K9me3	H3K27ac	H3K27me3	H3K36me3	H3K79me2	H4K20me1
0.834355	H3K4me1	H3K9ac	H3K9me3	H3K27ac	H3K27me3	H3K36me3	H3K79me2	Dnase
0.827877	H3K4me1	H3K9ac	H3K9me3	H3K27ac	H3K27me3	H3K36me3	H4K20me1	Dnase
0.795238	H3K4me1	H3K9ac	H3K9me3	H3K27ac	H3K27me3	H3K79me2	H4K20me1	Dnase
0.830814	H3K4me1	H3K9ac	H3K9me3	H3K27ac	H3K36me3	H3K79me2	H4K20me1	Dnase
0.834801	H3K4me1	H3K9ac	H3K9me3	H3K27me3	H3K36me3	H3K79me2	H4K20me1	Dnase
0.829991	H3K4me1	H3K9ac	H3K27ac	H3K27me3	H3K36me3	H3K79me2	H4K20me1	Dnase
0.834705	H3K4me1	H3K9me3	H3K27ac	H3K27me3	H3K36me3	H3K79me2	H4K20me1	Dnase
0.832191	H3K4me2	H3K4me3	H3K9ac	H3K9me3	H3K27ac	H3K27me3	H3K36me3	H3K79me2
0.825626	H3K4me2	H3K4me3	H3K9ac	H3K9me3	H3K27ac	H3K27me3	H3K36me3	H4K20me1
0.82504	H3K4me2	H3K4me3	H3K9ac	H3K9me3	H3K27ac	H3K27me3	H3K36me3	Dnase
0.793563	H3K4me2	H3K4me3	H3K9ac	H3K9me3	H3K27ac	H3K27me3	H3K79me2	H4K20me1
0.788561	H3K4me2	H3K4me3	H3K9ac	H3K9me3	H3K27ac	H3K27me3	H3K79me2	Dnase
0.773615	H3K4me2	H3K4me3	H3K9ac	H3K9me3	H3K27ac	H3K27me3	H4K20me1	Dnase
0.828988	H3K4me2	H3K4me3	H3K9ac	H3K9me3	H3K27ac	H3K36me3	H3K79me2	H4K20me1
0.828454	H3K4me2	H3K4me3	H3K9ac	H3K9me3	H3K27ac	H3K36me3	H3K79me2	Dnase
0.822102	H3K4me2	H3K4me3	H3K9ac	H3K9me3	H3K27ac	H3K36me3	H4K20me1	Dnase
0.761732	H3K4me2	H3K4me3	H3K9ac	H3K9me3	H3K27ac	H3K79me2	H4K20me1	Dnase
0.832909	H3K4me2	H3K4me3	H3K9ac	H3K9me3	H3K27me3	H3K36me3	H3K79me2	H4K20me1
0.833266	H3K4me2	H3K4me3	H3K9ac	H3K9me3	H3K27me3	H3K36me3	H3K79me2	Dnase
0.826865	H3K4me2	H3K4me3	H3K9ac	H3K9me3	H3K27me3	H3K36me3	H4K20me1	Dnase
0.791579	H3K4me2	H3K4me3	H3K9ac	H3K9me3	H3K27me3	H3K79me2	H4K20me1	Dnase
0.830079	H3K4me2	H3K4me3	H3K9ac	H3K9me3	H3K36me3	H3K79me2	H4K20me1	Dnase
0.827761	H3K4me2	H3K4me3	H3K9ac	H3K27ac	H3K27me3	H3K36me3	H3K79me2	H4K20me1
0.826809	H3K4me2	H3K4me3	H3K9ac	H3K27ac	H3K27me3	H3K36me3	H3K79me2	Dnase
0.821938	H3K4me2	H3K4me3	H3K9ac	H3K27ac	H3K27me3	H3K36me3	H4K20me1	Dnase
0.790917	H3K4me2	H3K4me3	H3K9ac	H3K27ac	H3K27me3	H3K79me2	H4K20me1	Dnase
0.820394	H3K4me2	H3K4me3	H3K9ac	H3K27ac	H3K36me3	H3K79me2	H4K20me1	Dnase
0.829407	H3K4me2	H3K4me3	H3K9ac	H3K27me3	H3K36me3	H3K79me2	H4K20me1	Dnase
0.833067	H3K4me2	H3K4me3	H3K9me3	H3K27ac	H3K27me3	H3K36me3	H3K79me2	H4K20me1
0.833299	H3K4me2	H3K4me3	H3K9me3	H3K27ac	H3K27me3	H3K36me3	H3K79me2	Dnase
0.825996	H3K4me2	H3K4me3	H3K9me3	H3K27ac	H3K27me3	H3K36me3	H4K20me1	Dnase
0.794384	H3K4me2	H3K4me3	H3K9me3	H3K27ac	H3K27me3	H3K79me2	H4K20me1	Dnase
0.829904	H3K4me2	H3K4me3	H3K9me3	H3K27ac	H3K36me3	H3K79me2	H4K20me1	Dnase
0.83403	H3K4me2	H3K4me3	H3K9me3	H3K27me3	H3K36me3	H3K79me2	H4K20me1	Dnase
0.82946	H3K4me2	H3K4me3	H3K27ac	H3K27me3	H3K36me3	H3K79me2	H4K20me1	Dnase
0.833003	H3K4me2	H3K9ac	H3K9me3	H3K27ac	H3K27me3	H3K36me3	H3K79me2	H4K20me1
0.833401	H3K4me2	H3K9ac	H3K9me3	H3K27ac	H3K27me3	H3K36me3	H3K79me2	Dnase
0.82693	H3K4me2	H3K9ac	H3K9me3	H3K27ac	H3K27me3	H3K36me3	H4K20me1	Dnase
0.794774	H3K4me2	H3K9ac	H3K9me3	H3K27ac	H3K27me3	H3K79me2	H4K20me1	Dnase
0.830131	H3K4me2	H3K9ac	H3K9me3	H3K27ac	H3K36me3	H3K79me2	H4K20me1	Dnase
0.834184	H3K4me2	H3K9ac	H3K9me3	H3K27me3	H3K36me3	H3K79me2	H4K20me1	Dnase
0.82935	H3K4me2	H3K9ac	H3K27ac	H3K27me3	H3K36me3	H3K79me2	H4K20me1	Dnase
0.83428	H3K4me2	H3K9me3	H3K27ac	H3K27me3	H3K36me3	H3K79me2	H4K20me1	Dnase
0.83304	H3K4me3	H3K9ac	H3K9me3	H3K27ac	H3K27me3	H3K36me3	H3K79me2	H4K20me1
0.833185	H3K4me3	H3K9ac	H3K9me3	H3K27ac	H3K27me3	H3K36me3	H3K79me2	Dnase
0.826888	H3K4me3	H3K9ac	H3K9me3	H3K27ac	H3K27me3	H3K36me3	H4K20me1	Dnase
0.791629	H3K4me3	H3K9ac	H3K9me3	H3K27ac	H3K27me3	H3K79me2	H4K20me1	Dnase
0.82971	H3K4me3	H3K9ac	H3K9me3	H3K27ac	H3K36me3	H3K79me2	H4K20me1	Dnase
0.833964	H3K4me3	H3K9ac	H3K9me3	H3K27me3	H3K36me3	H3K79me2	H4K20me1	Dnase
0.829082	H3K4me3	H3K9ac	H3K27ac	H3K27me3	H3K36me3	H3K79me2	H4K20me1	Dnase
0.834035	H3K4me3	H3K9me3	H3K27ac	H3K27me3	H3K36me3	H3K79me2	H4K20me1	Dnase
0.833357	H3K9ac	H3K9me3	H3K27ac	H3K27me3	H3K36me3	H3K79me2	H4K20me1	Dnase
[[9]]
0.833537	H3K4me1	H3K4me2	H3K4me3	H3K9ac	H3K9me3	H3K27ac	H3K27me3	H3K36me3	H3K79me2
0.827598	H3K4me1	H3K4me2	H3K4me3	H3K9ac	H3K9me3	H3K27ac	H3K27me3	H3K36me3	H4K20me1
0.826318	H3K4me1	H3K4me2	H3K4me3	H3K9ac	H3K9me3	H3K27ac	H3K27me3	H3K36me3	Dnase
0.796974	H3K4me1	H3K4me2	H3K4me3	H3K9ac	H3K9me3	H3K27ac	H3K27me3	H3K79me2	H4K20me1
0.791945	H3K4me1	H3K4me2	H3K4me3	H3K9ac	H3K9me3	H3K27ac	H3K27me3	H3K79me2	Dnase
0.777714	H3K4me1	H3K4me2	H3K4me3	H3K9ac	H3K9me3	H3K27ac	H3K27me3	H4K20me1	Dnase
0.830492	H3K4me1	H3K4me2	H3K4me3	H3K9ac	H3K9me3	H3K27ac	H3K36me3	H3K79me2	H4K20me1
0.829485	H3K4me1	H3K4me2	H3K4me3	H3K9ac	H3K9me3	H3K27ac	H3K36me3	H3K79me2	Dnase
0.82376	H3K4me1	H3K4me2	H3K4me3	H3K9ac	H3K9me3	H3K27ac	H3K36me3	H4K20me1	Dnase
0.764493	H3K4me1	H3K4me2	H3K4me3	H3K9ac	H3K9me3	H3K27ac	H3K79me2	H4K20me1	Dnase
0.834368	H3K4me1	H3K4me2	H3K4me3	H3K9ac	H3K9me3	H3K27me3	H3K36me3	H3K79me2	H4K20me1
[truncated: 58 more rows]
[truncated: 2 more columns]
