# Supplementary material for: Estimating the effects of transcription factors binding and histone modifications on gene expression levels in human cells
Source: Oncotarget. 2017 Apr 9;8(25):40090–103. doi: 10.18632/oncotarget.16988 (PMC5522221; doi:10.18632/oncotarget.16988)
Supplement: Supplementary file 9 [file oncotarget-08-40090-s009.xls]

## Sheet: biological process for H1
go_id	num_genes	tf_PCC	hm_PCC	tf_PCC/hm_PCC	tf_pval	hm_pval	go_term
GO:0010212	33	0.591296	0.897211	0.659038	1	0.019608	response to ionizing radiation
GO:0002504	37	0.650306	0.876471	0.74196	0.862745	0.039216	antigen processing and presentation of peptide or polysaccharide antigen via MHC class II
GO:0019886	37	0.650306	0.876471	0.74196	0.941176	0.019608	antigen processing and presentation of exogenous peptide antigen via MHC class II
GO:0046777	32	0.690591	0.897055	0.769842	0.921569	0.039216	protein autophosphorylation
GO:0016569	92	0.612174	0.750217	0.815996	0.627451	0.019608	covalent chromatin modification
GO:0045597	93	0.622351	0.752382	0.827174	0.745098	0.019608	positive regulation of cell differentiation
GO:0051960	99	0.619369	0.744576	0.831841	0.607843	0.019608	regulation of nervous system development
GO:0032504	95	0.663305	0.784363	0.845661	0.54902	0.019608	multicellular organism reproduction
GO:0048609	92	0.678202	0.788718	0.859879	0.490196	0.019608	multicellular organismal reproductive process
GO:0016570	89	0.672317	0.770783	0.872252	0.509804	0.019608	histone modification
GO:1903047	298	0.487513	0.553827	0.880262	0.784314	0.039216	mitotic cell cycle process
GO:0007268	65	0.686727	0.777946	0.882744	0.588235	0.019608	synaptic transmission
GO:0051650	37	0.806825	0.912449	0.884241	0.588235	0.019608	establishment of vesicle localization
GO:0051648	37	0.806825	0.912449	0.884241	0.627451	0.039216	vesicle localization
GO:0044770	191	0.568186	0.641319	0.885965	0.666667	0.019608	cell cycle phase transition
GO:0000003	144	0.576703	0.650352	0.886755	0.647059	0.039216	reproduction
GO:0044772	190	0.568538	0.639904	0.888474	0.529412	0.019608	mitotic cell cycle phase transition
GO:0048285	171	0.57106	0.641359	0.890391	0.607843	0.019608	organelle fission
GO:0045727	30	0.815671	0.915015	0.891429	0.823529	0.019608	positive regulation of translation
GO:0006458	32	0.805349	0.900623	0.894213	0.588235	0.019608	'de novo' protein folding
GO:0031329	125	0.688228	0.768938	0.895037	0.431373	0.019608	regulation of cellular catabolic process
GO:0031497	36	0.771411	0.856852	0.900285	0.764706	0.039216	chromatin assembly
GO:0050767	95	0.624564	0.690356	0.904698	0.627451	0.039216	regulation of neurogenesis
GO:0009615	64	0.808135	0.892491	0.905483	0.313725	0.019608	response to virus
GO:0051050	79	0.752648	0.827925	0.909078	0.372549	0.019608	positive regulation of transport
GO:0051252	582	0.570328	0.62593	0.911169	0.431373	0.019608	regulation of RNA metabolic process
GO:0030072	30	0.800268	0.876926	0.912583	0.784314	0.039216	peptide hormone secretion
GO:0009894	142	0.692895	0.758877	0.913053	0.235294	0.019608	regulation of catabolic process
GO:0003008	142	0.673413	0.735973	0.914997	0.235294	0.019608	system process
GO:0000278	337	0.508948	0.552994	0.92035	0.686275	0.019608	mitotic cell cycle
GO:0000375	152	0.66128	0.71834	0.920567	0.27451	0.019608	RNA splicing via transesterification reactions
GO:0000280	163	0.57579	0.623622	0.9233	0.666667	0.019608	nuclear division
GO:0000398	147	0.666101	0.721405	0.923338	0.392157	0.019608	mRNA splicing via spliceosome
GO:0000377	147	0.666101	0.721405	0.923338	0.333333	0.019608	RNA splicing via transesterification reactions with bulged adenosine as nucleophile
GO:0048731	597	0.619742	0.670672	0.924061	0.254902	0.019608	system development
GO:0019953	91	0.680252	0.735045	0.925456	0.529412	0.019608	sexual reproduction
GO:0048869	503	0.645798	0.696429	0.927299	0.215686	0.019608	cellular developmental process
GO:0031647	34	0.830137	0.894237	0.928319	0.568627	0.039216	regulation of protein stability
GO:2001236	34	0.859597	0.925864	0.928427	0.509804	0.019608	regulation of extrinsic apoptotic signaling pathway
GO:0006323	50	0.775252	0.834268	0.92926	0.54902	0.019608	DNA packaging
GO:0051656	63	0.714045	0.767594	0.930238	0.568627	0.019608	establishment of organelle localization
GO:0016055	63	0.840831	0.90061	0.933624	0.176471	0.019608	Wnt signaling pathway
GO:0044703	112	0.679831	0.727057	0.935045	0.411765	0.019608	multi-organism reproductive process
GO:0048598	77	0.756784	0.806337	0.938546	0.333333	0.019608	embryonic morphogenesis
GO:0034220	76	0.700348	0.744874	0.940223	0.509804	0.019608	ion transmembrane transport
GO:2001141	546	0.577161	0.613183	0.941254	0.45098	0.019608	regulation of RNA biosynthetic process
GO:0043207	93	0.800589	0.849563	0.942354	0.215686	0.019608	response to external biotic stimulus
GO:0051707	93	0.800589	0.849563	0.942354	0.27451	0.019608	response to other organism
GO:0006355	533	0.580864	0.616005	0.942953	0.372549	0.019608	regulation of transcription DNA-templated
GO:0007420	113	0.671411	0.71168	0.943417	0.313725	0.039216	brain development
GO:0042692	51	0.813632	0.862066	0.943816	0.352941	0.019608	muscle cell differentiation
GO:0006351	604	0.580073	0.614006	0.944735	0.294118	0.019608	transcription DNA-templated
GO:0030154	481	0.653206	0.691226	0.944996	0.137255	0.019608	cell differentiation
GO:0007267	119	0.732452	0.77507	0.945014	0.313725	0.019608	cell-cell signaling
GO:0051146	32	0.847531	0.895572	0.946357	0.509804	0.019608	striated muscle cell differentiation
GO:0019752	227	0.691206	0.728969	0.948197	0.294118	0.019608	carboxylic acid metabolic process
GO:0034728	42	0.830424	0.87279	0.951459	0.45098	0.019608	nucleosome organization
GO:1903308	33	0.832716	0.8743	0.952437	0.588235	0.019608	regulation of chromatin modification
GO:0032502	815	0.66686	0.697792	0.955672	0.019608	0.019608	developmental process
GO:0030833	33	0.8975	0.93599	0.958878	0.470588	0.019608	regulation of actin filament polymerization
GO:0023061	37	0.890042	0.926272	0.960886	0.313725	0.019608	signal release
GO:0022412	30	0.822411	0.854916	0.961979	0.72549	0.019608	cellular process involved in reproduction in multicellular organism
GO:1902275	34	0.839008	0.872009	0.962155	0.529412	0.019608	regulation of chromatin organization
GO:0010556	669	0.607366	0.62944	0.964931	0.196078	0.019608	regulation of macromolecule biosynthetic process
GO:0043436	236	0.698315	0.723561	0.965109	0.196078	0.019608	oxoacid metabolic process
GO:0006082	240	0.697223	0.720932	0.967113	0.294118	0.019608	organic acid metabolic process
GO:0070997	50	0.861744	0.890384	0.967834	0.313725	0.019608	neuron death
GO:2000112	649	0.616605	0.636575	0.968629	0.196078	0.019608	regulation of cellular macromolecule biosynthetic process
GO:0007610	50	0.794378	0.818912	0.970041	0.431373	0.039216	behavior
GO:0098660	57	0.71922	0.741141	0.970423	0.647059	0.039216	inorganic ion transmembrane transport
GO:0055074	33	0.860058	0.886094	0.970617	0.529412	0.019608	calcium ion homeostasis
GO:0031326	691	0.60142	0.61764	0.973739	0.27451	0.019608	regulation of cellular biosynthetic process
GO:0051171	746	0.573303	0.58829	0.974524	0.215686	0.019608	regulation of nitrogen compound metabolic process
GO:0019219	703	0.582922	0.596899	0.976584	0.333333	0.019608	regulation of nucleobase-containing compound metabolic process
GO:0006333	47	0.831872	0.851534	0.97691	0.470588	0.019608	chromatin assembly or disassembly
GO:0009889	700	0.596871	0.610378	0.977871	0.235294	0.019608	regulation of biosynthetic process
GO:0034660	129	0.783435	0.79848	0.981158	0.098039	0.019608	ncRNA metabolic process
GO:0044767	803	0.647736	0.660043	0.981354	0.039216	0.019608	single-organism developmental process
GO:0070302	34	0.824391	0.840015	0.9814	0.490196	0.039216	regulation of stress-activated protein kinase signaling cascade
GO:0031323	969	0.584862	0.595151	0.982712	0.254902	0.019608	regulation of cellular metabolic process
GO:0060249	51	0.94056	0.956069	0.983778	0.039216	0.019608	anatomical structure homeostasis
GO:0048871	32	0.964561	0.980157	0.984088	0.058824	0.019608	multicellular organismal homeostasis
GO:0045893	203	0.617442	0.626953	0.98483	0.529412	0.039216	positive regulation of transcription DNA-templated
GO:0048856	729	0.683079	0.693274	0.985294	0.019608	0.019608	anatomical structure development
GO:0007417	138	0.651958	0.66158	0.985456	0.490196	0.039216	central nervous system development
GO:0071407	35	0.920845	0.931717	0.988331	0.137255	0.019608	cellular response to organic cyclic compound
GO:0051402	47	0.865584	0.875029	0.989206	0.352941	0.019608	neuron apoptotic process
GO:0060284	114	0.730088	0.738005	0.989272	0.431373	0.019608	regulation of cell development
GO:1903317	36	0.875331	0.884772	0.989329	0.431373	0.019608	regulation of protein maturation
GO:0070613	36	0.875331	0.884772	0.989329	0.45098	0.039216	regulation of protein processing
GO:0043523	41	0.849126	0.857128	0.990664	0.509804	0.039216	regulation of neuron apoptotic process
GO:0051640	71	0.728143	0.734553	0.991274	0.352941	0.019608	organelle localization
GO:0048468	301	0.735834	0.742267	0.991333	0.058824	0.019608	cell development
GO:0009653	349	0.768369	0.774703	0.991824	0.019608	0.019608	anatomical structure morphogenesis
GO:0007600	39	0.840909	0.847442	0.992291	0.45098	0.039216	sensory perception
GO:0002252	86	0.865067	0.870236	0.99406	0.098039	0.019608	immune effector process
GO:0042592	196	0.870424	0.87218	0.997987	0.019608	0.019608	homeostatic process
GO:0007399	324	0.733173	0.734003	0.998869	0.098039	0.019608	nervous system development
GO:0007067	137	0.638718	0.639234	0.999193	0.411765	0.039216	mitotic nuclear division
GO:0030030	191	0.80381	0.804106	0.999632	0.039216	0.019608	cell projection organization
GO:0006308	33	0.816044	0.815348	1.00085	0.647059	0.039216	DNA catabolic process
GO:0007275	706	0.650092	0.649523	1.00088	0.117647	0.019608	multicellular organismal development
GO:0034330	48	0.971384	0.970407	1.00101	0.019608	0.019608	cell junction organization
GO:0051052	79	0.838982	0.837739	1.00148	0.196078	0.019608	regulation of DNA metabolic process
GO:0034329	43	0.972212	0.96817	1.00417	0.019608	0.019608	cell junction assembly
GO:0016568	150	0.769881	0.76648	1.00444	0.137255	0.019608	chromatin modification
GO:0006259	290	0.655817	0.652565	1.00498	0.27451	0.019608	DNA metabolic process
GO:0019222	1062	0.57861	0.575672	1.0051	0.215686	0.019608	regulation of metabolic process
GO:0055065	56	0.908402	0.903516	1.00541	0.117647	0.019608	metal ion homeostasis
GO:0007568	51	0.811312	0.806468	1.00601	0.431373	0.019608	aging
GO:1901214	43	0.842022	0.836854	1.00618	0.431373	0.039216	regulation of neuron death
GO:0045216	41	0.976606	0.970464	1.00633	0.019608	0.019608	cell-cell junction organization
GO:0031056	31	0.898555	0.892709	1.00655	0.431373	0.019608	regulation of histone modification
GO:0006338	45	0.875832	0.870019	1.00668	0.254902	0.019608	chromatin remodeling
GO:1902680	224	0.617993	0.613575	1.0072	0.411765	0.019608	positive regulation of RNA biosynthetic process
GO:0080090	974	0.586697	0.581426	1.00907	0.254902	0.019608	regulation of primary metabolic process
GO:0006325	180	0.811865	0.801976	1.01233	0.078431	0.019608	chromatin organization
GO:0006909	36	0.917651	0.906323	1.0125	0.156863	0.019608	phagocytosis
GO:0051169	138	0.808864	0.797486	1.01427	0.098039	0.019608	nuclear transport
GO:0006913	136	0.808556	0.796526	1.0151	0.058824	0.019608	nucleocytoplasmic transport
GO:0022008	224	0.798138	0.785366	1.01626	0.058824	0.019608	neurogenesis
GO:0090305	51	0.847379	0.833748	1.01635	0.333333	0.019608	nucleic acid phosphodiester bond hydrolysis
GO:0051495	37	0.864293	0.849654	1.01723	0.431373	0.039216	positive regulation of cytoskeleton organization
GO:0006260	97	0.855523	0.84066	1.01768	0.176471	0.019608	DNA replication
GO:0060255	946	0.58027	0.570157	1.01774	0.254902	0.019608	regulation of macromolecule metabolic process
GO:0016573	33	0.918174	0.902112	1.0178	0.313725	0.019608	histone acetylation
GO:0010468	719	0.603339	0.592351	1.01855	0.235294	0.019608	regulation of gene expression
GO:0072507	35	0.86431	0.847661	1.01964	0.54902	0.039216	divalent inorganic cation homeostasis
GO:0061136	30	0.919051	0.900074	1.02108	0.411765	0.039216	regulation of proteasomal protein catabolic process
GO:2001242	43	0.862414	0.844073	1.02173	0.254902	0.039216	regulation of intrinsic apoptotic signaling pathway
GO:0006281	133	0.70824	0.693067	1.02189	0.372549	0.019608	DNA repair
GO:0009792	126	0.737105	0.720976	1.02237	0.137255	0.019608	embryo development ending in birth or egg hatching
GO:0097485	74	0.891342	0.871246	1.02307	0.078431	0.019608	neuron projection guidance
GO:0007411	74	0.891342	0.871246	1.02307	0.058824	0.019608	axon guidance
GO:0048699	216	0.801124	0.782571	1.02371	0.058824	0.019608	generation of neurons
GO:0030001	65	0.856787	0.83598	1.02489	0.176471	0.019608	metal ion transport
GO:0006897	90	0.873678	0.851426	1.02613	0.019608	0.019608	endocytosis
GO:0006403	87	0.802372	0.781584	1.0266	0.235294	0.019608	RNA localization
GO:0006475	38	0.893605	0.870398	1.02666	0.352941	0.019608	internal protein amino acid acetylation
GO:0006875	51	0.928982	0.904438	1.02714	0.058824	0.019608	cellular metal ion homeostasis
GO:0006874	30	0.916012	0.891334	1.02769	0.333333	0.039216	cellular calcium ion homeostasis
GO:0043009	125	0.73944	0.719178	1.02817	0.294118	0.019608	chordate embryonic development
GO:0048812	117	0.867326	0.842723	1.02919	0.039216	0.019608	neuron projection morphogenesis
GO:0051236	82	0.801756	0.778994	1.02922	0.294118	0.019608	establishment of RNA localization
GO:0050658	82	0.801756	0.778994	1.02922	0.352941	0.019608	RNA transport
GO:0050657	82	0.801756	0.778994	1.02922	0.235294	0.019608	nucleic acid transport
GO:0033044	46	0.865	0.839969	1.0298	0.235294	0.019608	regulation of chromosome organization
GO:0003012	39	0.868516	0.84326	1.02995	0.27451	0.019608	muscle system process
GO:0055080	60	0.902838	0.87657	1.02997	0.098039	0.019608	cation homeostasis
GO:0030518	36	0.866896	0.841561	1.0301	0.411765	0.039216	intracellular steroid hormone receptor signaling pathway
GO:0010647	168	0.714511	0.692587	1.03166	0.294118	0.019608	positive regulation of cell communication
GO:0009605	280	0.79574	0.770564	1.03267	0.058824	0.019608	response to external stimulus
GO:1903050	33	0.920343	0.890828	1.03313	0.294118	0.039216	regulation of proteolysis involved in cellular protein catabolic process
GO:0048878	104	0.953576	0.922941	1.03319	0.019608	0.019608	chemical homeostasis
GO:0010942	91	0.791831	0.766238	1.0334	0.176471	0.019608	positive regulation of cell death
GO:0023056	163	0.724724	0.701139	1.03364	0.176471	0.019608	positive regulation of signaling
GO:0015992	39	0.827918	0.800496	1.03426	0.529412	0.039216	proton transport
GO:0048667	115	0.866211	0.836847	1.03509	0.039216	0.019608	cell morphogenesis involved in neuron differentiation
GO:0032787	89	0.834835	0.806088	1.03566	0.156863	0.019608	monocarboxylic acid metabolic process
GO:0048666	163	0.843318	0.813434	1.03674	0.039216	0.019608	neuron development
GO:0007409	108	0.869264	0.838351	1.03687	0.039216	0.019608	axonogenesis
GO:0009967	161	0.726513	0.700521	1.0371	0.254902	0.019608	positive regulation of signal transduction
GO:0042330	95	0.906596	0.873966	1.03734	0.019608	0.019608	taxis
GO:0006935	95	0.906596	0.873966	1.03734	0.078431	0.019608	chemotaxis
GO:0022604	69	0.757668	0.730234	1.03757	0.45098	0.039216	regulation of cell morphogenesis
GO:0032990	135	0.862888	0.831449	1.03781	0.019608	0.019608	cell part morphogenesis
GO:0000086	74	0.728797	0.70219	1.03789	0.411765	0.019608	G2/M transition of mitotic cell cycle
GO:0043484	42	0.878027	0.845732	1.03819	0.313725	0.019608	regulation of RNA splicing
GO:0032880	91	0.787253	0.758161	1.03837	0.176471	0.019608	regulation of protein localization
GO:0048858	128	0.864762	0.832139	1.0392	0.098039	0.019608	cell projection morphogenesis
GO:0009888	229	0.673986	0.648205	1.03977	0.313725	0.019608	tissue development
GO:0048646	137	0.809793	0.778783	1.03982	0.058824	0.019608	anatomical structure formation involved in morphogenesis
GO:0048513	420	0.614782	0.590948	1.04033	0.176471	0.019608	organ development
GO:0043065	86	0.809964	0.778534	1.04037	0.117647	0.039216	positive regulation of apoptotic process
GO:0043068	86	0.809964	0.778534	1.04037	0.235294	0.019608	positive regulation of programmed cell death
GO:0043900	68	0.76194	0.732266	1.04052	0.45098	0.039216	regulation of multi-organism process
GO:0048524	32	0.904304	0.867932	1.04191	0.411765	0.039216	positive regulation of viral process
GO:0030111	39	0.95034	0.911825	1.04224	0.039216	0.039216	regulation of Wnt signaling pathway
GO:0044724	36	0.869342	0.832341	1.04445	0.352941	0.039216	single-organism carbohydrate catabolic process
GO:0016052	36	0.869342	0.832341	1.04445	0.470588	0.039216	carbohydrate catabolic process
GO:0019693	232	0.7409	0.709088	1.04486	0.058824	0.019608	ribose phosphate metabolic process
GO:0061564	112	0.872232	0.834413	1.04532	0.058824	0.019608	axon development
GO:0030182	199	0.820431	0.784399	1.04594	0.039216	0.019608	neuron differentiation
GO:0050900	38	0.911551	0.870721	1.04689	0.215686	0.019608	leukocyte migration
GO:0009259	231	0.741533	0.707982	1.04739	0.176471	0.019608	ribonucleotide metabolic process
GO:0030900	66	0.802101	0.765281	1.04811	0.196078	0.039216	forebrain development
GO:0031175	152	0.852129	0.812697	1.04852	0.039216	0.019608	neuron projection development
GO:0097285	81	0.839798	0.800886	1.04859	0.196078	0.019608	cell-type specific apoptotic process
GO:0061061	84	0.837241	0.798212	1.0489	0.117647	0.019608	muscle structure development
GO:0009150	228	0.74423	0.709533	1.0489	0.137255	0.019608	purine ribonucleotide metabolic process
GO:0006473	44	0.889525	0.847662	1.04939	0.196078	0.019608	protein acetylation
GO:0034470	90	0.841873	0.80218	1.04948	0.058824	0.019608	ncRNA processing
GO:0034504	43	0.879104	0.837653	1.04948	0.117647	0.019608	protein localization to nucleus
GO:0046434	174	0.755885	0.720186	1.04957	0.196078	0.019608	organophosphate catabolic process
GO:0007369	30	0.953615	0.908217	1.04999	0.156863	0.019608	gastrulation
GO:0018394	38	0.927505	0.883015	1.05038	0.196078	0.039216	peptidyl-lysine acetylation
GO:0035239	53	0.810213	0.771082	1.05075	0.490196	0.039216	tube morphogenesis
GO:0030041	36	0.96169	0.914713	1.05136	0.058824	0.019608	actin filament polymerization
GO:0032989	190	0.800556	0.760796	1.05226	0.117647	0.019608	cellular component morphogenesis
GO:0071900	74	0.838995	0.79712	1.05253	0.27451	0.039216	regulation of protein serine/threonine kinase activity
GO:0006163	233	0.743524	0.706185	1.05287	0.137255	0.019608	purine nucleotide metabolic process
GO:0006812	100	0.766158	0.727298	1.05343	0.235294	0.019608	cation transport
GO:0015931	85	0.796455	0.755024	1.05487	0.27451	0.019608	nucleobase-containing compound transport
GO:0050794	1492	0.645391	0.611354	1.05567	0.019608	0.019608	regulation of cellular process
GO:0050801	66	0.947723	0.897139	1.05638	0.019608	0.019608	ion homeostasis
GO:0000904	145	0.838936	0.794155	1.05639	0.039216	0.019608	cell morphogenesis involved in differentiation
GO:0048545	45	0.889276	0.841639	1.0566	0.27451	0.019608	response to steroid hormone
GO:0065007	1613	0.636467	0.602333	1.05667	0.019608	0.019608	biological regulation
GO:0051168	73	0.840908	0.794426	1.05851	0.235294	0.039216	nuclear export
GO:1902532	70	0.856477	0.808988	1.0587	0.137255	0.019608	negative regulation of intracellular signal transduction
GO:0006575	39	0.846516	0.798694	1.05988	0.509804	0.039216	cellular modified amino acid metabolic process
GO:0009607	99	0.819933	0.773608	1.05988	0.254902	0.019608	response to biotic stimulus
GO:1903362	34	0.932809	0.879734	1.06033	0.215686	0.019608	regulation of cellular protein catabolic process
GO:0048193	63	0.84128	0.793371	1.06039	0.294118	0.039216	Golgi vesicle transport
GO:0051253	211	0.737768	0.6939	1.06322	0.215686	0.019608	negative regulation of RNA metabolic process
GO:0051726	237	0.738763	0.694622	1.06355	0.078431	0.019608	regulation of cell cycle
GO:0050789	1545	0.643379	0.604648	1.06406	0.019608	0.019608	regulation of biological process
GO:0006195	164	0.770119	0.723463	1.06449	0.156863	0.019608	purine nucleotide catabolic process
GO:0072523	164	0.770119	0.723463	1.06449	0.176471	0.019608	purine-containing compound catabolic process
GO:0008286	37	0.876102	0.822473	1.0652	0.411765	0.039216	insulin receptor signaling pathway
GO:0071103	76	0.793119	0.74436	1.0655	0.27451	0.019608	DNA conformation change
GO:0048518	769	0.656171	0.615742	1.06566	0.117647	0.019608	positive regulation of biological process
GO:0051259	78	0.865779	0.812414	1.06569	0.156863	0.039216	protein oligomerization
GO:0009154	161	0.772112	0.724147	1.06624	0.117647	0.019608	purine ribonucleotide catabolic process
GO:0009261	161	0.772112	0.724147	1.06624	0.137255	0.019608	ribonucleotide catabolic process
GO:0009164	162	0.768967	0.721079	1.06641	0.098039	0.019608	nucleoside catabolic process
GO:1901699	83	0.84161	0.788566	1.06727	0.215686	0.019608	cellular response to nitrogen compound
GO:1901565	206	0.724586	0.67871	1.06759	0.235294	0.019608	organonitrogen compound catabolic process
GO:0032984	125	0.815258	0.7636	1.06765	0.098039	0.019608	macromolecular complex disassembly
GO:0061024	277	0.851301	0.797062	1.06805	0.019608	0.019608	membrane organization
GO:0000902	176	0.824343	0.771766	1.06813	0.039216	0.019608	cell morphogenesis
GO:0080135	99	0.805325	0.753726	1.06846	0.137255	0.019608	regulation of cellular response to stress
GO:0008219	445	0.756168	0.706852	1.06977	0.019608	0.019608	cell death
GO:0016072	71	0.874221	0.817009	1.07003	0.196078	0.019608	rRNA metabolic process
GO:0051276	245	0.775539	0.724376	1.07063	0.078431	0.019608	chromosome organization
GO:0009143	160	0.771715	0.720724	1.07075	0.039216	0.019608	nucleoside triphosphate catabolic process
GO:0009146	160	0.771715	0.720724	1.07075	0.156863	0.019608	purine nucleoside triphosphate catabolic process
GO:0009207	160	0.771715	0.720724	1.07075	0.235294	0.019608	purine ribonucleoside triphosphate catabolic process
GO:0009203	160	0.771715	0.720724	1.07075	0.137255	0.019608	ribonucleoside triphosphate catabolic process
GO:0016265	446	0.755809	0.705657	1.07107	0.039216	0.019608	death
GO:0043543	47	0.881779	0.823237	1.07111	0.27451	0.019608	protein acylation
GO:0018205	48	0.944467	0.881206	1.07179	0.019608	0.019608	peptidyl-lysine modification
GO:1901658	164	0.772136	0.720131	1.07222	0.058824	0.019608	glycosyl compound catabolic process
GO:0001701	98	0.776212	0.723505	1.07285	0.215686	0.019608	in utero embryonic development
GO:0022411	191	0.840986	0.783514	1.07335	0.019608	0.019608	cellular component disassembly
GO:0009725	121	0.739019	0.688358	1.0736	0.294118	0.039216	response to hormone
GO:0044802	228	0.838202	0.780706	1.07365	0.019608	0.019608	single-organism membrane organization
GO:0006152	161	0.771572	0.718471	1.07391	0.098039	0.019608	purine nucleoside catabolic process
GO:0046130	161	0.771572	0.718471	1.07391	0.078431	0.019608	purine ribonucleoside catabolic process
GO:0042454	161	0.771572	0.718471	1.07391	0.294118	0.019608	ribonucleoside catabolic process
GO:0002474	55	0.808151	0.752121	1.0745	0.352941	0.039216	antigen processing and presentation of peptide antigen via MHC class I
GO:0006952	193	0.835773	0.777794	1.07454	0.039216	0.019608	defense response
GO:0030003	55	0.939297	0.874038	1.07466	0.039216	0.019608	cellular cation homeostasis
GO:0045047	92	0.808934	0.752519	1.07497	0.27451	0.019608	protein targeting to ER
GO:0072599	92	0.808934	0.752519	1.07497	0.176471	0.039216	establishment of protein localization to endoplasmic reticulum
GO:0032388	31	0.963857	0.896005	1.07573	0.117647	0.019608	positive regulation of intracellular transport
GO:0045087	130	0.869607	0.808269	1.07589	0.039216	0.019608	innate immune response
GO:0006364	69	0.87517	0.813145	1.07628	0.215686	0.019608	rRNA processing
GO:0030031	44	0.861853	0.800527	1.07661	0.27451	0.039216	cell projection assembly
GO:0006397	227	0.736378	0.682993	1.07816	0.137255	0.019608	mRNA processing
GO:0006457	93	0.797564	0.738841	1.07948	0.137255	0.019608	protein folding
GO:0009166	166	0.772302	0.715367	1.07959	0.117647	0.019608	nucleotide catabolic process
GO:1901292	167	0.773121	0.715922	1.0799	0.117647	0.019608	nucleoside phosphate catabolic process
GO:0006928	274	0.804069	0.744383	1.08018	0.019608	0.019608	cellular component movement
GO:0042221	565	0.753202	0.696885	1.08081	0.019608	0.019608	response to chemical
GO:0006396	338	0.750591	0.694446	1.08085	0.058824	0.019608	RNA processing
GO:0043269	37	0.889654	0.823078	1.08089	0.215686	0.039216	regulation of ion transport
GO:0048584	229	0.811281	0.750094	1.08157	0.039216	0.019608	positive regulation of response to stimulus
GO:0000184	98	0.776583	0.717877	1.08178	0.333333	0.019608	nuclear-transcribed mRNA catabolic process nonsense-mediated decay
GO:0042981	308	0.760455	0.702924	1.08185	0.058824	0.019608	regulation of apoptotic process
GO:0043067	308	0.760455	0.702924	1.08185	0.039216	0.019608	regulation of programmed cell death
GO:0043623	109	0.704939	0.651571	1.08191	0.45098	0.039216	cellular protein complex assembly
GO:0007049	490	0.671523	0.620645	1.08198	0.156863	0.019608	cell cycle
GO:0048729	77	0.792793	0.732701	1.08201	0.235294	0.039216	tissue morphogenesis
GO:0002429	37	0.936628	0.865171	1.08259	0.196078	0.039216	immune response-activating cell surface receptor signaling pathway
GO:0032507	35	0.894003	0.825725	1.08269	0.313725	0.039216	maintenance of protein location in cell
GO:1901136	174	0.768624	0.708977	1.08413	0.098039	0.019608	carbohydrate derivative catabolic process
GO:0050896	1187	0.690458	0.636875	1.08413	0.019608	0.019608	response to stimulus
GO:0043241	120	0.831143	0.766634	1.08415	0.078431	0.019608	protein complex disassembly
GO:0072657	154	0.84821	0.782293	1.08426	0.039216	0.019608	protein localization to membrane
GO:0006955	182	0.861583	0.793735	1.08548	0.039216	0.019608	immune response
GO:0051172	242	0.72303	0.665786	1.08598	0.196078	0.019608	negative regulation of nitrogen compound metabolic process
GO:0040011	213	0.8328	0.766816	1.08605	0.019608	0.019608	locomotion
GO:0044267	899	0.752135	0.692488	1.08613	0.019608	0.019608	cellular protein metabolic process
GO:0006753	271	0.750506	0.690519	1.08687	0.098039	0.019608	nucleoside phosphate metabolic process
GO:0009117	271	0.750506	0.690519	1.08687	0.078431	0.019608	nucleotide metabolic process
GO:0019637	310	0.715492	0.658269	1.08693	0.117647	0.019608	organophosphate metabolic process
GO:0006612	106	0.819651	0.754062	1.08698	0.176471	0.019608	protein targeting to membrane
GO:0010033	443	0.730058	0.671567	1.0871	0.117647	0.019608	response to organic substance
GO:0006873	57	0.941955	0.866356	1.08726	0.058824	0.019608	cellular ion homeostasis
GO:0007507	71	0.801963	0.737525	1.08737	0.372549	0.039216	heart development
GO:1902578	168	0.85737	0.787827	1.08827	0.019608	0.019608	single-organism localization
GO:1902580	168	0.85737	0.787827	1.08827	0.019608	0.019608	single-organism cellular localization
GO:0044712	294	0.756466	0.694331	1.08949	0.078431	0.019608	single-organism catabolic process
GO:0010629	215	0.684853	0.62858	1.08952	0.196078	0.019608	negative regulation of gene expression
GO:0090150	144	0.849048	0.778709	1.09033	0.019608	0.019608	establishment of protein localization to membrane
GO:0070972	98	0.827215	0.758496	1.0906	0.117647	0.019608	protein localization to endoplasmic reticulum
GO:0019538	972	0.746911	0.68417	1.0917	0.019608	0.019608	protein metabolic process
GO:0050778	67	0.907768	0.831286	1.092	0.019608	0.019608	positive regulation of immune response
GO:0044270	335	0.817857	0.748279	1.09298	0.019608	0.019608	cellular nitrogen compound catabolic process
GO:0002682	156	0.864161	0.790617	1.09302	0.019608	0.019608	regulation of immune system process
GO:0071705	137	0.743398	0.680114	1.09305	0.176471	0.039216	nitrogen compound transport
GO:0034654	749	0.736775	0.673888	1.09332	0.019608	0.019608	nucleobase-containing compound biosynthetic process
GO:0030155	49	0.891602	0.815483	1.09334	0.117647	0.039216	regulation of cell adhesion
GO:0046700	334	0.81773	0.747656	1.09372	0.019608	0.019608	heterocycle catabolic process
GO:0008380	208	0.707232	0.646551	1.09385	0.176471	0.019608	RNA splicing
GO:1901361	336	0.814029	0.743857	1.09434	0.019608	0.019608	organic cyclic compound catabolic process
GO:0010608	165	0.81523	0.744893	1.09443	0.117647	0.019608	posttranscriptional regulation of gene expression
GO:0002684	88	0.893081	0.815331	1.09536	0.098039	0.019608	positive regulation of immune system process
GO:0045184	388	0.804796	0.734667	1.09546	0.039216	0.019608	establishment of protein localization
GO:0006405	50	0.883479	0.806201	1.09585	0.254902	0.039216	RNA export from nucleus
GO:0051345	101	0.782421	0.713673	1.09633	0.254902	0.019608	positive regulation of hydrolase activity
GO:0048568	49	0.880964	0.803195	1.09682	0.254902	0.039216	embryonic organ development
GO:0006417	117	0.841822	0.767439	1.09692	0.156863	0.019608	regulation of translation
GO:0080134	163	0.80686	0.735168	1.09752	0.098039	0.019608	regulation of response to stress
GO:0051704	477	0.799518	0.728102	1.09809	0.019608	0.019608	multi-organism process
GO:0006412	280	0.79524	0.72417	1.09814	0.019608	0.019608	translation
GO:0019439	329	0.817281	0.744016	1.09847	0.039216	0.019608	aromatic compound catabolic process
GO:0019438	761	0.73809	0.671781	1.09871	0.019608	0.019608	aromatic compound biosynthetic process
GO:0097193	92	0.744992	0.677679	1.09933	0.313725	0.039216	intrinsic apoptotic signaling pathway
GO:0051170	58	0.898813	0.817567	1.09938	0.117647	0.039216	nuclear import
GO:0070925	77	0.855212	0.77754	1.09989	0.235294	0.019608	organelle assembly
GO:0018130	763	0.738315	0.671004	1.10031	0.019608	0.019608	heterocycle biosynthetic process
GO:0071702	501	0.782441	0.711069	1.10037	0.019608	0.019608	organic substance transport
GO:0034655	327	0.81856	0.743583	1.10083	0.019608	0.019608	nucleobase-containing compound catabolic process
GO:0032501	890	0.684125	0.621036	1.10159	0.058824	0.019608	multicellular organismal process
GO:0009987	2445	0.656618	0.595992	1.10172	0.019608	0.019608	cellular process
GO:0032270	217	0.775571	0.703862	1.10188	0.078431	0.019608	positive regulation of cellular protein metabolic process
GO:0044699	2090	0.68442	0.621013	1.1021	0.019608	0.019608	single-organism process
GO:1901362	783	0.734889	0.666793	1.10212	0.019608	0.019608	organic cyclic compound biosynthetic process
GO:1901701	126	0.755062	0.684779	1.10264	0.352941	0.019608	cellular response to oxygen-containing compound
GO:0032774	680	0.756396	0.685719	1.10307	0.019608	0.019608	RNA biosynthetic process
GO:0071824	56	0.88768	0.804586	1.10328	0.137255	0.019608	protein-DNA complex subunit organization
GO:0045934	238	0.733259	0.664256	1.10388	0.098039	0.019608	negative regulation of nucleobase-containing compound metabolic process
GO:1901576	1138	0.704884	0.638241	1.10442	0.019608	0.019608	organic substance biosynthetic process
GO:0006915	404	0.756877	0.685086	1.10479	0.039216	0.019608	apoptotic process
GO:0051028	75	0.84027	0.759717	1.10603	0.235294	0.019608	mRNA transport
GO:0090304	1110	0.707993	0.639372	1.10733	0.019608	0.019608	nucleic acid metabolic process
GO:0015031	370	0.809939	0.7314	1.10738	0.019608	0.019608	protein transport
GO:0035556	388	0.686376	0.619515	1.10792	0.098039	0.019608	intracellular signal transduction
GO:0012501	409	0.759006	0.684851	1.10828	0.039216	0.019608	programmed cell death
GO:0032101	70	0.922312	0.831982	1.10857	0.058824	0.019608	regulation of response to external stimulus
GO:0043624	106	0.83747	0.755378	1.10868	0.117647	0.019608	cellular protein complex disassembly
GO:0009144	202	0.747558	0.674252	1.10872	0.137255	0.019608	purine nucleoside triphosphate metabolic process
GO:0044271	775	0.737399	0.665036	1.10881	0.019608	0.019608	cellular nitrogen compound biosynthetic process
GO:0031400	111	0.843926	0.760783	1.10929	0.078431	0.019608	negative regulation of protein modification process
GO:0044237	1978	0.669181	0.603101	1.10957	0.019608	0.019608	cellular metabolic process
GO:0009205	201	0.748154	0.67418	1.10972	0.078431	0.019608	purine ribonucleoside triphosphate metabolic process
GO:0044419	332	0.829391	0.747375	1.10974	0.019608	0.019608	interspecies interaction between organisms
GO:0044403	332	0.829391	0.747375	1.10974	0.019608	0.019608	symbiosis encompassing mutualism through parasitism
GO:0042176	52	0.944538	0.850619	1.11041	0.078431	0.019608	regulation of protein catabolic process
GO:0008152	2088	0.66384	0.597745	1.11057	0.019608	0.019608	metabolic process
GO:0002376	375	0.810858	0.729914	1.1109	0.019608	0.019608	immune system process
GO:0044763	1911	0.696636	0.626461	1.11202	0.019608	0.019608	single-organism cellular process
GO:0042254	99	0.898818	0.808264	1.11204	0.019608	0.019608	ribosome biogenesis
GO:0016032	324	0.830576	0.746821	1.11215	0.019608	0.019608	viral process
GO:0044764	325	0.830749	0.746959	1.11217	0.019608	0.019608	multi-organism cellular process
GO:0038093	48	0.918326	0.825576	1.11235	0.117647	0.019608	Fc receptor signaling pathway
GO:0034645	949	0.728045	0.654071	1.1131	0.019608	0.019608	cellular macromolecule biosynthetic process
GO:0002478	84	0.826775	0.742745	1.11313	0.156863	0.019608	antigen processing and presentation of exogenous peptide antigen
GO:0009968	155	0.76725	0.689144	1.11334	0.117647	0.019608	negative regulation of signal transduction
GO:1902679	193	0.747155	0.671031	1.11344	0.137255	0.019608	negative regulation of RNA biosynthetic process
GO:0016043	1159	0.744387	0.668537	1.11346	0.019608	0.019608	cellular component organization
GO:0009058	1148	0.705138	0.633285	1.11346	0.019608	0.019608	biosynthetic process
GO:0044248	561	0.801731	0.719539	1.11423	0.019608	0.019608	cellular catabolic process
GO:0016070	954	0.728067	0.653196	1.11462	0.039216	0.019608	RNA metabolic process
GO:0045892	189	0.745433	0.668576	1.11496	0.058824	0.019608	negative regulation of transcription DNA-templated
GO:0072521	240	0.733328	0.657679	1.11502	0.156863	0.019608	purine-containing compound metabolic process
GO:0009059	964	0.7272	0.652103	1.11516	0.019608	0.019608	macromolecule biosynthetic process
GO:0016071	373	0.790294	0.708617	1.11526	0.019608	0.019608	mRNA metabolic process
GO:0008150	2603	0.66636	0.597376	1.11548	0.019608	0.019608	biological_process
GO:0044249	1114	0.708422	0.634967	1.11568	0.019608	0.019608	cellular biosynthetic process
GO:0051247	229	0.778155	0.696915	1.11657	0.039216	0.019608	positive regulation of protein metabolic process
GO:0051716	962	0.686638	0.614886	1.11669	0.019608	0.019608	cellular response to stimulus
GO:0008285	99	0.849008	0.760243	1.11676	0.098039	0.019608	negative regulation of cell proliferation
GO:0044265	318	0.838434	0.750423	1.11728	0.019608	0.019608	cellular macromolecule catabolic process
GO:0017038	64	0.898729	0.804385	1.11729	0.137255	0.019608	protein import
GO:0006413	125	0.778932	0.697079	1.11742	0.294118	0.039216	translational initiation
GO:0044260	1595	0.688293	0.615678	1.11794	0.019608	0.019608	cellular macromolecule metabolic process
GO:1902531	212	0.695514	0.621951	1.11828	0.156863	0.019608	regulation of intracellular signal transduction
GO:0002768	56	0.93622	0.836776	1.11884	0.039216	0.019608	immune response-regulating cell surface receptor signaling pathway
GO:0019882	91	0.823879	0.736229	1.11905	0.137255	0.019608	antigen processing and presentation
GO:0006606	55	0.885889	0.791465	1.1193	0.176471	0.019608	protein import into nucleus
GO:0044744	55	0.885889	0.791465	1.1193	0.254902	0.019608	protein targeting to nucleus
GO:0008104	460	0.802564	0.716904	1.11949	0.039216	0.019608	protein localization
GO:0065008	499	0.779103	0.695806	1.11971	0.019608	0.019608	regulation of biological quality
GO:0002757	52	0.920005	0.821353	1.12011	0.156863	0.039216	immune response-activating signal transduction
GO:0019884	86	0.826306	0.737478	1.12045	0.215686	0.019608	antigen processing and presentation of exogenous antigen
GO:0071822	410	0.814132	0.726542	1.12056	0.019608	0.019608	protein complex subunit organization
GO:0071840	1215	0.743068	0.662882	1.12097	0.019608	0.019608	cellular component organization or biogenesis
GO:0019083	107	0.82404	0.734907	1.12128	0.137255	0.019608	viral transcription
GO:0009056	620	0.809012	0.721264	1.12166	0.019608	0.019608	catabolic process
GO:0097190	155	0.738951	0.658717	1.1218	0.235294	0.019608	apoptotic signaling pathway
GO:0055082	73	0.934481	0.832656	1.12229	0.039216	0.019608	cellular chemical homeostasis
GO:0006996	714	0.707337	0.630221	1.12236	0.058824	0.019608	organelle organization
GO:0043170	1663	0.684415	0.609406	1.12309	0.019608	0.019608	macromolecule metabolic process
GO:0055086	284	0.733473	0.65288	1.12344	0.098039	0.019608	nucleobase-containing small molecule metabolic process
GO:0009141	207	0.749781	0.667233	1.12372	0.215686	0.019608	nucleoside triphosphate metabolic process
GO:0006950	643	0.73389	0.65301	1.12386	0.019608	0.019608	response to stress
GO:0009199	204	0.752295	0.669188	1.12419	0.156863	0.019608	ribonucleoside triphosphate metabolic process
GO:0010558	246	0.74943	0.666614	1.12423	0.117647	0.019608	negative regulation of macromolecule biosynthetic process
GO:0043933	493	0.780887	0.693576	1.12589	0.039216	0.019608	macromolecular complex subunit organization
GO:0050790	358	0.722973	0.642117	1.12592	0.058824	0.019608	regulation of catalytic activity
GO:0009057	344	0.840227	0.745323	1.12733	0.019608	0.019608	macromolecule catabolic process
GO:0055085	132	0.753148	0.667831	1.12775	0.137255	0.019608	transmembrane transport
GO:0022613	166	0.827161	0.733139	1.12825	0.039216	0.019608	ribonucleoprotein complex biogenesis
GO:0022618	82	0.795643	0.705	1.12857	0.235294	0.039216	ribonucleoprotein complex assembly
GO:0010941	315	0.75979	0.672966	1.12902	0.019608	0.019608	regulation of cell death
GO:0006139	1333	0.695355	0.615865	1.12907	0.019608	0.019608	nucleobase-containing compound metabolic process
GO:0006725	1352	0.695332	0.615248	1.13017	0.019608	0.019608	cellular aromatic compound metabolic process
GO:0044707	864	0.699258	0.618656	1.13029	0.039216	0.019608	single-multicellular organism process
GO:0010648	158	0.766278	0.677856	1.13044	0.196078	0.039216	negative regulation of cell communication
GO:1901360	1386	0.691906	0.612027	1.13052	0.019608	0.019608	organic cyclic compound metabolic process
GO:0050793	280	0.741698	0.655768	1.13104	0.137255	0.019608	regulation of developmental process
GO:0006401	138	0.817347	0.722487	1.1313	0.098039	0.019608	RNA catabolic process
GO:0033036	544	0.790195	0.698295	1.13161	0.019608	0.019608	macromolecule localization
GO:0023057	157	0.767281	0.677684	1.13221	0.156863	0.019608	negative regulation of signaling
GO:1901575	575	0.818249	0.722591	1.13238	0.019608	0.019608	organic substance catabolic process
GO:0006974	230	0.724714	0.639542	1.13318	0.098039	0.019608	cellular response to DNA damage stimulus
GO:0048522	721	0.666224	0.587724	1.13357	0.078431	0.019608	positive regulation of cellular process
GO:1901135	322	0.707659	0.624107	1.13387	0.196078	0.019608	carbohydrate derivative metabolic process
GO:0019080	110	0.825656	0.728148	1.13391	0.039216	0.019608	viral gene expression
GO:0007154	811	0.719823	0.634732	1.13406	0.039216	0.019608	cell communication
GO:0043066	171	0.821473	0.724181	1.13435	0.078431	0.019608	negative regulation of apoptotic process
GO:0043069	171	0.821473	0.724181	1.13435	0.098039	0.019608	negative regulation of programmed cell death
GO:0046483	1357	0.695605	0.613201	1.13438	0.019608	0.019608	heterocycle metabolic process
GO:0010628	219	0.674186	0.59416	1.13469	0.215686	0.039216	positive regulation of gene expression
GO:0034641	1402	0.692816	0.610504	1.13483	0.019608	0.019608	cellular nitrogen compound metabolic process
GO:0050776	103	0.897239	0.790337	1.13526	0.039216	0.019608	regulation of immune response
GO:0005996	61	0.912972	0.802611	1.1375	0.058824	0.039216	monosaccharide metabolic process
GO:0000082	98	0.772033	0.678661	1.13758	0.254902	0.019608	G1/S transition of mitotic cell cycle
GO:0044843	98	0.772033	0.678661	1.13758	0.196078	0.039216	cell cycle G1/S phase transition
GO:0010467	1137	0.709243	0.623253	1.13797	0.019608	0.019608	gene expression
GO:0032268	385	0.729082	0.640614	1.1381	0.058824	0.019608	regulation of cellular protein metabolic process
GO:0044033	111	0.824666	0.724462	1.13832	0.098039	0.039216	multi-organism metabolic process
GO:0070727	344	0.839927	0.737779	1.13845	0.019608	0.019608	cellular macromolecule localization
GO:0031347	67	0.857851	0.753316	1.13877	0.078431	0.039216	regulation of defense response
GO:0034613	341	0.841155	0.738595	1.13886	0.019608	0.019608	cellular protein localization
GO:1902582	367	0.82733	0.726191	1.13927	0.019608	0.019608	single-organism intracellular transport
GO:0065009	415	0.689354	0.604724	1.13995	0.117647	0.019608	regulation of molecular function
GO:0006807	1439	0.691757	0.606547	1.14048	0.019608	0.019608	nitrogen compound metabolic process
GO:0006357	265	0.731175	0.640248	1.14202	0.137255	0.019608	regulation of transcription from RNA polymerase II promoter
GO:0014070	100	0.856383	0.749846	1.14208	0.137255	0.019608	response to organic cyclic compound
GO:0044085	520	0.756509	0.662149	1.14251	0.039216	0.019608	cellular component biogenesis
GO:0044238	1954	0.671558	0.587464	1.14315	0.019608	0.019608	primary metabolic process
GO:2000113	238	0.765035	0.669109	1.14336	0.039216	0.019608	negative regulation of cellular macromolecule biosynthetic process
GO:0006810	758	0.776114	0.678766	1.14342	0.019608	0.019608	transport
GO:0051246	445	0.722554	0.631756	1.14372	0.039216	0.019608	regulation of protein metabolic process
GO:0023052	796	0.721734	0.630724	1.14429	0.019608	0.019608	signaling
GO:0044700	796	0.721734	0.630724	1.14429	0.019608	0.019608	single organism signaling
GO:0042326	48	0.922295	0.805658	1.14477	0.215686	0.019608	negative regulation of phosphorylation
GO:0044765	608	0.800809	0.698779	1.14601	0.019608	0.019608	single-organism transport
GO:0051338	195	0.802245	0.700005	1.14606	0.098039	0.019608	regulation of transferase activity
GO:0007165	749	0.732239	0.638858	1.14617	0.019608	0.019608	signal transduction
GO:0019318	56	0.923828	0.805808	1.14646	0.078431	0.039216	hexose metabolic process
GO:0050817	98	0.792665	0.690793	1.14747	0.156863	0.039216	coagulation
GO:0007596	98	0.792665	0.690793	1.14747	0.254902	0.039216	blood coagulation
GO:0022402	384	0.62098	0.541133	1.14756	0.352941	0.019608	cell cycle process
GO:0071704	2001	0.66842	0.582297	1.1479	0.019608	0.019608	organic substance metabolic process
GO:0044281	603	0.671168	0.584589	1.1481	0.137255	0.019608	small molecule metabolic process
GO:0051234	778	0.776971	0.676671	1.14823	0.019608	0.019608	establishment of localization
GO:0016192	215	0.854241	0.743946	1.14826	0.019608	0.019608	vesicle-mediated transport
GO:0006613	92	0.79277	0.690391	1.14829	0.27451	0.039216	cotranslational protein targeting to membrane
GO:0031327	251	0.766122	0.667148	1.14835	0.098039	0.019608	negative regulation of cellular biosynthetic process
GO:0006006	54	0.925875	0.806152	1.14851	0.098039	0.019608	glucose metabolic process
GO:0006366	335	0.682582	0.593958	1.14921	0.235294	0.019608	transcription from RNA polymerase II promoter
GO:0048585	173	0.797881	0.694254	1.14926	0.058824	0.019608	negative regulation of response to stimulus
GO:0051179	907	0.758948	0.66033	1.14935	0.019608	0.019608	localization
GO:0022603	120	0.816187	0.710056	1.14947	0.078431	0.019608	regulation of anatomical structure morphogenesis
GO:0044710	962	0.624578	0.54311	1.15	0.058824	0.019608	single-organism metabolic process
GO:0032269	151	0.827974	0.718364	1.15258	0.078431	0.019608	negative regulation of cellular protein metabolic process
GO:0051336	174	0.765342	0.663708	1.15313	0.176471	0.019608	regulation of hydrolase activity
GO:0051348	85	0.881462	0.763537	1.15445	0.058824	0.019608	negative regulation of transferase activity
GO:0019058	149	0.847414	0.733803	1.15482	0.019608	0.019608	viral life cycle
GO:1901700	194	0.753995	0.652887	1.15486	0.117647	0.019608	response to oxygen-containing compound
GO:0002764	69	0.910894	0.788604	1.15507	0.058824	0.019608	immune response-regulating signaling pathway
GO:0046907	451	0.821131	0.709257	1.15773	0.019608	0.019608	intracellular transport
GO:0018193	151	0.79945	0.690124	1.15842	0.098039	0.019608	peptidyl-amino acid modification
GO:0005975	148	0.817089	0.705347	1.15842	0.137255	0.019608	carbohydrate metabolic process
GO:0051130	149	0.778462	0.671735	1.15888	0.176471	0.039216	positive regulation of cellular component organization
GO:0006886	267	0.843481	0.727612	1.15925	0.019608	0.019608	intracellular protein transport
GO:0009890	256	0.749014	0.646039	1.15939	0.039216	0.019608	negative regulation of biosynthetic process
GO:0010605	381	0.732517	0.631619	1.15975	0.098039	0.019608	negative regulation of macromolecule metabolic process
GO:0040017	41	0.921357	0.793993	1.16041	0.196078	0.039216	positive regulation of locomotion
GO:0048523	691	0.727899	0.627259	1.16044	0.058824	0.019608	negative regulation of cellular process
GO:0033365	231	0.855366	0.737029	1.16056	0.019608	0.019608	protein localization to organelle
GO:0044723	117	0.856651	0.738002	1.16077	0.039216	0.019608	single-organism carbohydrate metabolic process
GO:0030097	94	0.78999	0.680205	1.1614	0.313725	0.019608	hemopoiesis
GO:0051641	598	0.795299	0.684692	1.16154	0.019608	0.019608	cellular localization
GO:0007166	380	0.761173	0.654585	1.16283	0.039216	0.019608	cell surface receptor signaling pathway
GO:0072594	193	0.849479	0.730492	1.16289	0.078431	0.019608	establishment of protein localization to organelle
GO:0009892	406	0.722886	0.620536	1.16494	0.058824	0.019608	negative regulation of metabolic process
GO:0016482	296	0.83358	0.714958	1.16591	0.039216	0.019608	cytoplasmic transport
GO:0051248	161	0.832707	0.713852	1.1665	0.078431	0.019608	negative regulation of protein metabolic process
GO:0043549	138	0.81462	0.698083	1.16694	0.039216	0.019608	regulation of kinase activity
GO:0048519	726	0.72394	0.620002	1.16764	0.019608	0.019608	negative regulation of biological process
GO:0071310	324	0.775269	0.663389	1.16865	0.039216	0.019608	cellular response to organic substance
GO:0006605	201	0.845649	0.723447	1.16892	0.078431	0.019608	protein targeting
GO:0051649	544	0.800824	0.683949	1.17088	0.019608	0.019608	establishment of localization in cell
GO:1901698	135	0.817763	0.698181	1.17128	0.058824	0.019608	response to nitrogen compound
GO:0031324	382	0.744656	0.635395	1.17196	0.019608	0.019608	negative regulation of cellular metabolic process
GO:1902533	103	0.854233	0.728269	1.17296	0.098039	0.019608	positive regulation of intracellular signal transduction
GO:0006402	125	0.816718	0.695944	1.17354	0.137255	0.019608	mRNA catabolic process
GO:0044711	260	0.701469	0.597372	1.17426	0.117647	0.019608	single-organism biosynthetic process
GO:1901564	434	0.668375	0.568583	1.17551	0.137255	0.019608	organonitrogen compound metabolic process
GO:0042278	221	0.734195	0.624233	1.17616	0.176471	0.019608	purine nucleoside metabolic process
GO:0045859	132	0.814129	0.691457	1.17741	0.078431	0.019608	regulation of protein kinase activity
GO:0046128	220	0.734887	0.62411	1.1775	0.196078	0.039216	purine ribonucleoside metabolic process
GO:0043086	154	0.849469	0.721199	1.17786	0.078431	0.039216	negative regulation of catalytic activity
GO:0070887	375	0.760304	0.645444	1.17796	0.019608	0.019608	cellular response to chemical stimulus
GO:0044093	241	0.819092	0.695072	1.17843	0.019608	0.019608	positive regulation of molecular function
GO:0019725	108	0.873873	0.741323	1.1788	0.078431	0.019608	cellular homeostasis
GO:0010243	123	0.811541	0.68834	1.17898	0.078431	0.019608	response to organonitrogen compound
GO:0051254	231	0.722803	0.612615	1.17987	0.196078	0.039216	positive regulation of RNA metabolic process
GO:0072358	130	0.832552	0.705	1.18092	0.039216	0.039216	cardiovascular system development
GO:0072359	130	0.832552	0.705	1.18092	0.058824	0.019608	circulatory system development
GO:0006091	142	0.765754	0.648433	1.18093	0.176471	0.019608	generation of precursor metabolites and energy
GO:0007155	130	0.818933	0.692856	1.18197	0.098039	0.019608	cell adhesion
GO:0000956	122	0.818371	0.692194	1.18229	0.117647	0.039216	nuclear-transcribed mRNA catabolic process
GO:0071417	76	0.853808	0.722016	1.18253	0.156863	0.019608	cellular response to organonitrogen compound
GO:0060548	177	0.807096	0.682349	1.18282	0.039216	0.019608	negative regulation of cell death
GO:0001525	56	0.83541	0.705878	1.1835	0.294118	0.039216	angiogenesis
GO:0022610	131	0.817205	0.690455	1.18357	0.058824	0.019608	biological adhesion
GO:0009116	228	0.73248	0.61868	1.18394	0.098039	0.019608	nucleoside metabolic process
GO:1901987	105	0.768643	0.64921	1.18397	0.196078	0.039216	regulation of cell cycle phase transition
GO:0009119	223	0.738051	0.623311	1.18408	0.176471	0.019608	ribonucleoside metabolic process
GO:0042127	232	0.77438	0.653419	1.18512	0.058824	0.019608	regulation of cell proliferation
GO:0009891	286	0.723041	0.60865	1.18794	0.156863	0.019608	positive regulation of biosynthetic process
GO:1901657	231	0.734609	0.618163	1.18837	0.156863	0.019608	glycosyl compound metabolic process
GO:0031325	456	0.704704	0.592924	1.18852	0.058824	0.019608	positive regulation of cellular metabolic process
GO:0060341	132	0.780682	0.656296	1.18953	0.137255	0.019608	regulation of cellular localization
GO:0007346	134	0.730172	0.613773	1.18965	0.156863	0.039216	regulation of mitotic cell cycle
GO:0008283	338	0.729616	0.613171	1.18991	0.039216	0.019608	cell proliferation
GO:0051128	370	0.760028	0.635925	1.19515	0.078431	0.019608	regulation of cellular component organization
GO:0031328	281	0.738109	0.616078	1.19808	0.176471	0.019608	positive regulation of cellular biosynthetic process
GO:0051239	283	0.743346	0.620302	1.19836	0.117647	0.019608	regulation of multicellular organismal process
GO:0048583	454	0.787474	0.654958	1.20233	0.019608	0.019608	regulation of response to stimulus
GO:0031399	263	0.770664	0.639706	1.20472	0.058824	0.019608	regulation of protein modification process
GO:0009893	474	0.700126	0.581093	1.20484	0.078431	0.019608	positive regulation of metabolic process
GO:0006468	217	0.782656	0.64914	1.20568	0.078431	0.019608	protein phosphorylation
GO:1902589	495	0.727123	0.600816	1.21023	0.039216	0.019608	single-organism organelle organization
GO:0033554	377	0.697049	0.575189	1.21186	0.078431	0.039216	cellular response to stress
GO:0045944	125	0.80633	0.664686	1.2131	0.176471	0.019608	positive regulation of transcription from RNA polymerase II promoter
GO:0009611	157	0.766052	0.631285	1.21348	0.117647	0.019608	response to wounding
GO:0044092	185	0.862572	0.709674	1.21545	0.019608	0.019608	negative regulation of molecular function
GO:0034622	224	0.75485	0.620331	1.21685	0.078431	0.019608	cellular macromolecular complex assembly
GO:0034097	114	0.86823	0.712597	1.2184	0.058824	0.019608	response to cytokine
GO:0046034	116	0.785135	0.644193	1.21879	0.156863	0.019608	ATP metabolic process
GO:0030029	128	0.866554	0.709653	1.2211	0.019608	0.019608	actin filament-based process
GO:0001932	164	0.787406	0.644827	1.22111	0.078431	0.019608	regulation of protein phosphorylation
GO:0023051	391	0.674246	0.550804	1.22411	0.215686	0.019608	regulation of signaling
GO:2001233	96	0.864626	0.706293	1.22417	0.098039	0.019608	regulation of apoptotic signaling pathway
GO:0042325	197	0.783858	0.640242	1.22432	0.137255	0.019608	regulation of phosphorylation
GO:0048870	159	0.799929	0.652957	1.22509	0.058824	0.019608	cell motility
GO:0051674	159	0.799929	0.652957	1.22509	0.098039	0.019608	localization of cell
GO:0010557	266	0.737957	0.60215	1.22554	0.058824	0.019608	positive regulation of macromolecule biosynthetic process
GO:0044087	101	0.815893	0.664812	1.22725	0.058824	0.019608	regulation of cellular component biogenesis
GO:0016477	146	0.808037	0.657312	1.22931	0.078431	0.039216	cell migration
GO:0045935	261	0.722163	0.587285	1.22966	0.117647	0.019608	positive regulation of nucleobase-containing compound metabolic process
GO:0009790	186	0.725842	0.589442	1.23141	0.235294	0.019608	embryo development
GO:0022607	435	0.772039	0.625999	1.23329	0.039216	0.019608	cellular component assembly
GO:0006811	147	0.796948	0.644617	1.23631	0.117647	0.039216	ion transport
GO:0009167	126	0.778083	0.629108	1.2368	0.215686	0.039216	purine ribonucleoside monophosphate metabolic process
GO:0010562	135	0.835324	0.673988	1.23938	0.117647	0.019608	positive regulation of phosphorus metabolic process
GO:0045937	135	0.835324	0.673988	1.23938	0.058824	0.019608	positive regulation of phosphate metabolic process
GO:0007010	224	0.817904	0.659434	1.24031	0.039216	0.019608	cytoskeleton organization
GO:0006796	560	0.70998	0.571681	1.24192	0.039216	0.019608	phosphate-containing compound metabolic process
GO:0009125	77	0.843968	0.67903	1.2429	0.117647	0.039216	nucleoside monophosphate catabolic process
GO:0006464	546	0.759663	0.611154	1.243	0.019608	0.019608	cellular protein modification process
GO:0036211	546	0.759663	0.611154	1.243	0.019608	0.019608	protein modification process
GO:0006793	571	0.71152	0.571919	1.24409	0.019608	0.019608	phosphorus metabolic process
GO:0040007	152	0.755022	0.606249	1.2454	0.196078	0.039216	growth
GO:0051129	126	0.859591	0.689933	1.24591	0.019608	0.019608	negative regulation of cellular component organization
GO:0033043	214	0.775786	0.622288	1.24667	0.137255	0.019608	regulation of organelle organization
GO:0032879	274	0.722442	0.578886	1.24799	0.137255	0.019608	regulation of localization
GO:0016310	294	0.745586	0.596967	1.24896	0.078431	0.019608	phosphorylation
GO:0006461	254	0.767997	0.613627	1.25157	0.176471	0.019608	protein complex assembly
GO:0070271	254	0.767997	0.613627	1.25157	0.078431	0.019608	protein complex biogenesis
GO:0000226	101	0.869341	0.694129	1.25242	0.058824	0.039216	microtubule cytoskeleton organization
GO:0065003	341	0.740112	0.590943	1.25243	0.156863	0.019608	macromolecular complex assembly
GO:0009123	130	0.788043	0.628885	1.25308	0.117647	0.039216	nucleoside monophosphate metabolic process
GO:0051174	256	0.747274	0.596203	1.25339	0.117647	0.019608	regulation of phosphorus metabolic process
GO:0019220	255	0.747013	0.595311	1.25483	0.058824	0.019608	regulation of phosphate metabolic process
GO:0009966	364	0.689183	0.548053	1.25751	0.137255	0.039216	regulation of signal transduction
GO:0043412	577	0.751145	0.596294	1.25969	0.019608	0.019608	macromolecule modification
GO:0006508	231	0.715905	0.56803	1.26033	0.235294	0.019608	proteolysis
GO:0007169	117	0.836668	0.662939	1.26206	0.078431	0.019608	transmembrane receptor protein tyrosine kinase signaling pathway
GO:0010604	438	0.717398	0.566199	1.26704	0.078431	0.019608	positive regulation of macromolecule metabolic process
GO:0042327	123	0.860034	0.669814	1.28399	0.117647	0.039216	positive regulation of phosphorylation
GO:0010948	102	0.86575	0.660559	1.31063	0.117647	0.019608	negative regulation of cell cycle process
GO:0031401	179	0.847941	0.64623	1.31213	0.019608	0.019608	positive regulation of protein modification process
GO:0071495	153	0.799671	0.607128	1.31714	0.039216	0.019608	cellular response to endogenous stimulus
GO:0043085	210	0.807629	0.61183	1.32002	0.019608	0.058824	positive regulation of catalytic activity
GO:0001934	111	0.878348	0.662419	1.32597	0.039216	0.039216	positive regulation of protein phosphorylation
GO:0032886	37	0.966434	0.726437	1.33038	0.039216	0.254902	regulation of microtubule-based process
GO:0033124	47	0.95727	0.7052	1.35744	0.039216	0.176471	regulation of GTP catabolic process
GO:0043087	47	0.95727	0.7052	1.35744	0.019608	0.176471	regulation of GTPase activity
GO:0051347	135	0.877087	0.593995	1.47659	0.078431	0.039216	positive regulation of transferase activity
GO:0033674	86	0.880617	0.595906	1.47778	0.039216	0.235294	positive regulation of kinase activity
GO:0043161	106	0.89012	0.501544	1.77476	0.019608	0.45098	proteasome-mediated ubiquitin-dependent protein catabolic process
GO:0044257	155	0.845519	0.445104	1.8996	0.039216	0.745098	cellular protein catabolic process
GO:0030163	174	0.845027	0.428953	1.96998	0.039216	0.627451	protein catabolic process
GO:0051603	150	0.829986	0.415149	1.99925	0.019608	0.72549	proteolysis involved in cellular protein catabolic process
GO:0019941	143	0.833646	0.415254	2.00756	0.019608	0.705882	modification-dependent protein catabolic process
