# Supplementary material for: Estimating the effects of transcription factors binding and histone modifications on gene expression levels in human cells
Source: Oncotarget. 2017 Apr 9;8(25):40090–103. doi: 10.18632/oncotarget.16988 (PMC5522221; doi:10.18632/oncotarget.16988)
Supplement: Supplementary file 10 [file oncotarget-08-40090-s010.xls]

## Sheet: biological process for Gm12878
go_id	num_genes	tf_PCC	hm_PCC	tf_PCC/hm_PCC	tf_pval	hm_pval	go_term
GO:0001933	50	0.565526	0.951144	0.594575	0.921569	0.019608	negative regulation of protein phosphorylation
GO:2001242	41	0.577569	0.965755	0.598049	0.941176	0.019608	regulation of intrinsic apoptotic signaling pathway
GO:0042326	60	0.569223	0.933088	0.610042	0.843137	0.019608	negative regulation of phosphorylation
GO:0019637	320	0.426651	0.68313	0.624553	0.72549	0.019608	organophosphate metabolic process
GO:0009117	268	0.442114	0.702165	0.629644	0.666667	0.019608	nucleotide metabolic process
GO:0006753	269	0.44246	0.702487	0.629848	0.666667	0.019608	nucleoside phosphate metabolic process
GO:0055086	277	0.46334	0.706975	0.655384	0.588235	0.019608	nucleobase-containing small molecule metabolic process
GO:2001234	48	0.632227	0.959359	0.65901	0.784314	0.019608	negative regulation of apoptotic signaling pathway
GO:0010563	68	0.584249	0.885423	0.659853	0.666667	0.019608	negative regulation of phosphorus metabolic process
GO:0045936	68	0.584249	0.885423	0.659853	0.666667	0.019608	negative regulation of phosphate metabolic process
GO:0006796	595	0.470698	0.700084	0.672345	0.509804	0.019608	phosphate-containing compound metabolic process
GO:0006793	602	0.471426	0.699999	0.673467	0.588235	0.019608	phosphorus metabolic process
GO:0009259	223	0.49268	0.725348	0.679233	0.588235	0.019608	ribonucleotide metabolic process
GO:0019693	224	0.493491	0.725967	0.679771	0.666667	0.019608	ribose phosphate metabolic process
GO:0009150	222	0.493087	0.724687	0.680414	0.666667	0.019608	purine ribonucleotide metabolic process
GO:0006650	38	0.593317	0.864377	0.68641	0.960784	0.039216	glycerophospholipid metabolic process
GO:0033673	42	0.672528	0.960053	0.700511	0.823529	0.019608	negative regulation of kinase activity
GO:0007399	243	0.586784	0.837573	0.700577	0.352941	0.019608	nervous system development
GO:0031323	963	0.486324	0.692802	0.701967	0.431373	0.019608	regulation of cellular metabolic process
GO:0080090	961	0.493223	0.695662	0.708998	0.333333	0.019608	regulation of primary metabolic process
GO:1902531	261	0.586416	0.818729	0.716252	0.333333	0.019608	regulation of intracellular signal transduction
GO:0072521	233	0.520381	0.718845	0.723913	0.509804	0.019608	purine-containing compound metabolic process
GO:0060255	934	0.498857	0.688879	0.724158	0.392157	0.019608	regulation of macromolecule metabolic process
GO:0040007	129	0.630224	0.86936	0.724929	0.372549	0.019608	growth
GO:0055080	59	0.658098	0.903118	0.728695	0.666667	0.019608	cation homeostasis
GO:0009966	415	0.585404	0.796129	0.735313	0.137255	0.019608	regulation of signal transduction
GO:0044710	964	0.506904	0.689267	0.735425	0.352941	0.019608	single-organism metabolic process
GO:0046434	179	0.563972	0.765409	0.736824	0.411765	0.019608	organophosphate catabolic process
GO:0006195	166	0.570843	0.772634	0.738827	0.45098	0.019608	purine nucleotide catabolic process
GO:0072523	166	0.570843	0.772634	0.738827	0.392157	0.019608	purine-containing compound catabolic process
GO:0055065	57	0.653839	0.884563	0.739166	0.647059	0.019608	metal ion homeostasis
GO:0006355	509	0.487107	0.657559	0.740781	0.490196	0.019608	regulation of transcription DNA-templated
GO:2000147	47	0.667079	0.899741	0.741412	0.72549	0.019608	positive regulation of cell motility
GO:0040017	47	0.667079	0.899741	0.741412	0.764706	0.039216	positive regulation of locomotion
GO:0031325	472	0.511843	0.68977	0.742049	0.333333	0.019608	positive regulation of cellular metabolic process
GO:0097193	91	0.700499	0.942847	0.742961	0.27451	0.019608	intrinsic apoptotic signaling pathway
GO:0009166	168	0.570265	0.767177	0.743329	0.490196	0.019608	nucleotide catabolic process
GO:2001141	524	0.48649	0.653512	0.744424	0.490196	0.019608	regulation of RNA biosynthetic process
GO:0006873	53	0.668267	0.89739	0.744678	0.607843	0.039216	cellular ion homeostasis
GO:0030003	53	0.668267	0.89739	0.744678	0.686275	0.019608	cellular cation homeostasis
GO:0042176	54	0.696881	0.935352	0.745047	0.470588	0.019608	regulation of protein catabolic process
GO:1901135	335	0.49216	0.660551	0.745075	0.588235	0.019608	carbohydrate derivative metabolic process
GO:0009154	161	0.579374	0.776921	0.745731	0.509804	0.019608	purine ribonucleotide catabolic process
GO:0009261	161	0.579374	0.776921	0.745731	0.470588	0.019608	ribonucleotide catabolic process
GO:1901292	170	0.571212	0.764079	0.747582	0.372549	0.019608	nucleoside phosphate catabolic process
GO:0009207	160	0.57838	0.772716	0.748503	0.45098	0.019608	purine ribonucleoside triphosphate catabolic process
GO:0009203	160	0.57838	0.772716	0.748503	0.431373	0.019608	ribonucleoside triphosphate catabolic process
GO:0010604	459	0.519974	0.694317	0.7489	0.254902	0.019608	positive regulation of macromolecule metabolic process
GO:0009146	161	0.578969	0.77103	0.750903	0.411765	0.019608	purine nucleoside triphosphate catabolic process
GO:0035295	53	0.698515	0.929979	0.751108	0.686275	0.019608	tube development
GO:0006152	162	0.57918	0.771022	0.751185	0.509804	0.019608	purine nucleoside catabolic process
GO:0046130	162	0.57918	0.771022	0.751185	0.45098	0.019608	purine ribonucleoside catabolic process
GO:0042454	164	0.580291	0.77239	0.751293	0.490196	0.019608	ribonucleoside catabolic process
GO:0009143	162	0.579477	0.771132	0.751463	0.392157	0.019608	nucleoside triphosphate catabolic process
GO:0022603	112	0.607723	0.807827	0.752293	0.490196	0.019608	regulation of anatomical structure morphogenesis
GO:0009164	165	0.580316	0.770542	0.753127	0.45098	0.019608	nucleoside catabolic process
GO:1901658	166	0.580688	0.770084	0.754058	0.470588	0.019608	glycosyl compound catabolic process
GO:0009889	657	0.539288	0.714541	0.754733	0.294118	0.019608	regulation of biosynthetic process
GO:0031326	648	0.541215	0.716304	0.755566	0.235294	0.019608	regulation of cellular biosynthetic process
GO:0048609	73	0.631874	0.835594	0.756197	0.764706	0.039216	multicellular organismal reproductive process
GO:0009968	152	0.651353	0.860001	0.757386	0.215686	0.019608	negative regulation of signal transduction
GO:0006875	51	0.665648	0.878806	0.757446	0.647059	0.019608	cellular metal ion homeostasis
GO:0032504	75	0.633964	0.834784	0.759435	0.607843	0.019608	multicellular organism reproduction
GO:1901565	205	0.572243	0.751884	0.761079	0.509804	0.019608	organonitrogen compound catabolic process
GO:1901136	180	0.580371	0.761509	0.762133	0.490196	0.019608	carbohydrate derivative catabolic process
GO:0019222	1059	0.519364	0.679815	0.763978	0.098039	0.019608	regulation of metabolic process
GO:0046486	54	0.641452	0.839611	0.763987	0.568627	0.019608	glycerolipid metabolic process
GO:0023051	448	0.593714	0.774307	0.766768	0.215686	0.019608	regulation of signaling
GO:0006351	577	0.490956	0.640159	0.766928	0.54902	0.019608	transcription DNA-templated
GO:2000026	188	0.668142	0.867269	0.770398	0.254902	0.019608	regulation of multicellular organismal development
GO:0010556	631	0.550454	0.714324	0.770594	0.235294	0.019608	regulation of macromolecule biosynthetic process
GO:0010648	154	0.654671	0.848908	0.771192	0.294118	0.019608	negative regulation of cell communication
GO:0023057	155	0.654656	0.848258	0.771765	0.254902	0.019608	negative regulation of signaling
GO:0031327	222	0.625212	0.809759	0.772096	0.156863	0.019608	negative regulation of cellular biosynthetic process
GO:0009890	226	0.620694	0.800856	0.775038	0.411765	0.019608	negative regulation of biosynthetic process
GO:2000112	602	0.562546	0.722818	0.778268	0.156863	0.019608	regulation of cellular macromolecule biosynthetic process
GO:0031349	60	0.691494	0.887302	0.779322	0.470588	0.019608	positive regulation of defense response
GO:0061564	82	0.715542	0.917737	0.779681	0.372549	0.019608	axon development
GO:0080135	104	0.725594	0.929703	0.780458	0.235294	0.019608	regulation of cellular response to stress
GO:0048468	237	0.664838	0.85055	0.781657	0.196078	0.019608	cell development
GO:0010558	215	0.637374	0.81464	0.7824	0.196078	0.019608	negative regulation of macromolecule biosynthetic process
GO:0000904	110	0.703392	0.898481	0.782868	0.27451	0.019608	cell morphogenesis involved in differentiation
GO:1901564	428	0.505508	0.645532	0.783087	0.490196	0.019608	organonitrogen compound metabolic process
GO:0035556	446	0.56381	0.71953	0.783581	0.254902	0.019608	intracellular signal transduction
GO:0045089	54	0.69655	0.887737	0.784636	0.509804	0.019608	positive regulation of innate immune response
GO:0006986	59	0.64392	0.819259	0.785979	0.607843	0.019608	response to unfolded protein
GO:2000113	204	0.650133	0.825529	0.787535	0.156863	0.019608	negative regulation of cellular macromolecule biosynthetic process
GO:0002224	40	0.659443	0.83588	0.788921	0.784314	0.039216	toll-like receptor signaling pathway
GO:0048514	60	0.670965	0.85036	0.789036	0.647059	0.039216	blood vessel morphogenesis
GO:0048699	172	0.68678	0.868659	0.790621	0.27451	0.019608	generation of neurons
GO:0009141	209	0.585848	0.738693	0.793087	0.333333	0.019608	nucleoside triphosphate metabolic process
GO:0022008	178	0.686897	0.865252	0.793869	0.215686	0.019608	neurogenesis
GO:0007409	78	0.729963	0.919007	0.794295	0.254902	0.019608	axonogenesis
GO:0006469	38	0.763842	0.961245	0.794638	0.588235	0.019608	negative regulation of protein kinase activity
GO:0051252	562	0.511435	0.643392	0.794904	0.372549	0.019608	regulation of RNA metabolic process
GO:0009144	205	0.585582	0.73586	0.795779	0.294118	0.019608	purine nucleoside triphosphate metabolic process
GO:0097485	53	0.742253	0.932669	0.795838	0.470588	0.019608	neuron projection guidance
GO:0007411	53	0.742253	0.932669	0.795838	0.352941	0.019608	axon guidance
GO:0006163	231	0.574911	0.721802	0.796494	0.372549	0.019608	purine nucleotide metabolic process
GO:0048812	86	0.732904	0.919377	0.797175	0.235294	0.019608	neuron projection morphogenesis
GO:0018108	42	0.759163	0.951635	0.797746	0.588235	0.019608	peptidyl-tyrosine phosphorylation
GO:0018212	42	0.759163	0.951635	0.797746	0.72549	0.019608	peptidyl-tyrosine modification
GO:0009123	122	0.602027	0.754351	0.798073	0.529412	0.019608	nucleoside monophosphate metabolic process
GO:0009205	203	0.590699	0.739609	0.798664	0.392157	0.019608	purine ribonucleoside triphosphate metabolic process
GO:0009199	203	0.590699	0.739609	0.798664	0.45098	0.019608	ribonucleoside triphosphate metabolic process
GO:1902533	138	0.670356	0.83916	0.798842	0.27451	0.019608	positive regulation of intracellular signal transduction
GO:0050801	61	0.744808	0.932295	0.798897	0.54902	0.019608	ion homeostasis
GO:2001233	109	0.754319	0.943658	0.799356	0.196078	0.019608	regulation of apoptotic signaling pathway
GO:0035966	60	0.654971	0.818321	0.800384	0.568627	0.019608	response to topologically incorrect protein
GO:0048667	87	0.734752	0.917462	0.800853	0.215686	0.019608	cell morphogenesis involved in neuron differentiation
GO:0006417	106	0.683959	0.852596	0.802208	0.235294	0.019608	regulation of translation
GO:0048858	100	0.736704	0.917789	0.802694	0.235294	0.019608	cell projection morphogenesis
GO:0044767	712	0.598333	0.743649	0.804591	0.098039	0.019608	single-organism developmental process
GO:0051270	91	0.644675	0.799863	0.805982	0.490196	0.019608	regulation of cellular component movement
GO:0042592	218	0.744394	0.92213	0.807255	0.039216	0.019608	homeostatic process
GO:0002218	47	0.675894	0.835438	0.80903	0.666667	0.019608	activation of innate immune response
GO:0009893	497	0.559095	0.690852	0.809283	0.27451	0.019608	positive regulation of metabolic process
GO:0043543	37	0.740394	0.913148	0.810815	0.705882	0.019608	protein acylation
GO:0051260	37	0.729887	0.900013	0.810974	0.745098	0.039216	protein homooligomerization
GO:0023056	194	0.693552	0.853544	0.812556	0.254902	0.019608	positive regulation of signaling
GO:0010647	198	0.692633	0.852354	0.812612	0.156863	0.019608	positive regulation of cell communication
GO:0009119	220	0.599897	0.738094	0.812765	0.215686	0.019608	ribonucleoside metabolic process
GO:0045088	71	0.723207	0.889346	0.81319	0.392157	0.019608	regulation of innate immune response
GO:0040012	87	0.692325	0.849919	0.814578	0.27451	0.019608	regulation of locomotion
GO:0009967	192	0.69447	0.851921	0.815181	0.176471	0.019608	positive regulation of signal transduction
GO:0009126	119	0.614444	0.753318	0.81565	0.470588	0.019608	purine nucleoside monophosphate metabolic process
GO:0009167	119	0.614444	0.753318	0.81565	0.490196	0.019608	purine ribonucleoside monophosphate metabolic process
GO:0009116	225	0.601189	0.736728	0.816026	0.27451	0.019608	nucleoside metabolic process
GO:0006140	75	0.626116	0.767091	0.816221	0.627451	0.019608	regulation of nucleotide metabolic process
GO:0030335	44	0.753235	0.922414	0.816591	0.490196	0.019608	positive regulation of cell migration
GO:1901657	227	0.601657	0.735832	0.817655	0.294118	0.019608	glycosyl compound metabolic process
GO:0042278	217	0.600977	0.734437	0.818283	0.176471	0.019608	purine nucleoside metabolic process
GO:0046128	217	0.600977	0.734437	0.818283	0.176471	0.019608	purine ribonucleoside metabolic process
GO:0009161	120	0.617862	0.754152	0.81928	0.352941	0.039216	ribonucleoside monophosphate metabolic process
GO:0032502	719	0.615747	0.751347	0.819524	0.078431	0.019608	developmental process
GO:0019219	684	0.552987	0.672345	0.822475	0.176471	0.019608	regulation of nucleobase-containing compound metabolic process
GO:0007165	834	0.65962	0.799518	0.825022	0.019608	0.019608	signal transduction
GO:0032989	157	0.719403	0.871207	0.825754	0.156863	0.019608	cellular component morphogenesis
GO:0010468	688	0.575532	0.69644	0.826391	0.196078	0.019608	regulation of gene expression
GO:0042127	229	0.614988	0.743667	0.826967	0.196078	0.019608	regulation of cell proliferation
GO:0010628	213	0.558403	0.674908	0.827376	0.392157	0.019608	positive regulation of gene expression
GO:0051171	726	0.553894	0.669087	0.827836	0.254902	0.019608	regulation of nitrogen compound metabolic process
GO:0030182	155	0.728687	0.88012	0.827941	0.215686	0.019608	neuron differentiation
GO:0031175	123	0.748148	0.9033	0.828239	0.196078	0.019608	neuron projection development
GO:0030334	73	0.726531	0.876052	0.829324	0.333333	0.019608	regulation of cell migration
GO:0045596	81	0.668881	0.806198	0.829673	0.490196	0.039216	negative regulation of cell differentiation
GO:0000902	148	0.72417	0.872681	0.829822	0.137255	0.019608	cell morphogenesis
GO:0050673	43	0.708718	0.853807	0.830068	0.666667	0.019608	epithelial cell proliferation
GO:0046034	111	0.627376	0.755627	0.830272	0.45098	0.019608	ATP metabolic process
GO:0044281	595	0.61886	0.744664	0.831059	0.117647	0.019608	small molecule metabolic process
GO:0034728	41	0.727495	0.874913	0.831506	0.568627	0.019608	nucleosome organization
GO:1902532	68	0.779897	0.937757	0.831662	0.27451	0.019608	negative regulation of intracellular signal transduction
GO:0006333	45	0.744426	0.893293	0.83335	0.529412	0.019608	chromatin assembly or disassembly
GO:0045892	172	0.618882	0.741004	0.835194	0.333333	0.019608	negative regulation of transcription DNA-templated
GO:0097190	172	0.753896	0.902606	0.835244	0.156863	0.019608	apoptotic signaling pathway
GO:0016049	71	0.786691	0.940912	0.836094	0.352941	0.019608	cell growth
GO:0055074	34	0.737026	0.880005	0.837525	0.882353	0.039216	calcium ion homeostasis
GO:0022604	70	0.685019	0.817209	0.838242	0.333333	0.019608	regulation of cell morphogenesis
GO:0032270	233	0.684945	0.815266	0.840149	0.137255	0.019608	positive regulation of cellular protein metabolic process
GO:0048193	69	0.76159	0.904314	0.842174	0.352941	0.019608	Golgi vesicle transport
GO:0009653	281	0.689098	0.817583	0.842848	0.176471	0.019608	anatomical structure morphogenesis
GO:2000145	81	0.72088	0.854242	0.843883	0.411765	0.019608	regulation of cell motility
GO:0007275	607	0.634713	0.750633	0.84557	0.078431	0.019608	multicellular organismal development
GO:0030030	156	0.752133	0.888015	0.846982	0.215686	0.019608	cell projection organization
GO:0048863	40	0.745082	0.879054	0.847595	0.529412	0.019608	stem cell differentiation
GO:0006874	33	0.74452	0.878293	0.84769	0.745098	0.039216	cellular calcium ion homeostasis
GO:0006928	251	0.720177	0.84906	0.848205	0.098039	0.019608	cellular component movement
GO:0051094	128	0.724427	0.853624	0.848649	0.058824	0.019608	positive regulation of developmental process
GO:0072358	102	0.637354	0.749958	0.849853	0.45098	0.039216	cardiovascular system development
GO:0072359	102	0.637354	0.749958	0.849853	0.392157	0.039216	circulatory system development
GO:0008284	120	0.650438	0.7648	0.850468	0.392157	0.039216	positive regulation of cell proliferation
GO:0001944	71	0.662678	0.778117	0.851643	0.588235	0.019608	vasculature development
GO:0010646	449	0.596715	0.699956	0.852504	0.176471	0.019608	regulation of cell communication
GO:0070925	69	0.707405	0.828337	0.854006	0.529412	0.019608	organelle assembly
GO:0009894	154	0.633967	0.74232	0.854035	0.27451	0.019608	regulation of catabolic process
GO:0048666	134	0.763659	0.89342	0.854759	0.156863	0.019608	neuron development
GO:0007283	43	0.784164	0.917306	0.854855	0.411765	0.019608	spermatogenesis
GO:0002263	33	0.786157	0.919607	0.854884	0.705882	0.039216	cell activation involved in immune response
GO:2001235	35	0.796767	0.93172	0.855157	0.627451	0.019608	positive regulation of apoptotic signaling pathway
GO:0040011	200	0.742427	0.867616	0.855709	0.078431	0.019608	locomotion
GO:0051272	51	0.745589	0.870231	0.856771	0.588235	0.039216	positive regulation of cellular component movement
GO:0032990	106	0.786673	0.916036	0.85878	0.196078	0.019608	cell part morphogenesis
GO:0051174	286	0.632623	0.736115	0.859408	0.176471	0.019608	regulation of phosphorus metabolic process
GO:0019220	286	0.632623	0.736115	0.859408	0.215686	0.019608	regulation of phosphate metabolic process
GO:0051172	222	0.637239	0.740618	0.860415	0.215686	0.019608	negative regulation of nitrogen compound metabolic process
GO:0031329	136	0.674555	0.783003	0.861497	0.294118	0.019608	regulation of cellular catabolic process
GO:0055082	69	0.773892	0.898291	0.861516	0.352941	0.019608	cellular chemical homeostasis
GO:0001894	38	0.829212	0.962392	0.861616	0.431373	0.019608	tissue homeostasis
GO:0060249	63	0.810862	0.940065	0.86256	0.313725	0.019608	anatomical structure homeostasis
GO:0031328	268	0.589706	0.683309	0.863015	0.176471	0.019608	positive regulation of cellular biosynthetic process
GO:1901700	205	0.606938	0.703179	0.863134	0.27451	0.019608	response to oxygen-containing compound
GO:0009891	273	0.590914	0.684143	0.863729	0.294118	0.019608	positive regulation of biosynthetic process
GO:0045595	203	0.654399	0.756588	0.864934	0.215686	0.019608	regulation of cell differentiation
GO:0048871	42	0.830111	0.95795	0.866549	0.431373	0.019608	multicellular organismal homeostasis
GO:0030097	132	0.766775	0.884457	0.866944	0.058824	0.019608	hemopoiesis
GO:0044092	194	0.643334	0.741322	0.86782	0.137255	0.019608	negative regulation of molecular function
GO:0009605	302	0.702353	0.808377	0.868843	0.117647	0.019608	response to external stimulus
GO:0048856	637	0.647542	0.745228	0.868918	0.058824	0.019608	anatomical structure development
GO:0010959	30	0.798273	0.918193	0.869396	0.784314	0.039216	regulation of metal ion transport
GO:0009790	127	0.638859	0.734299	0.870026	0.392157	0.019608	embryo development
GO:0045934	217	0.643221	0.738448	0.871044	0.254902	0.019608	negative regulation of nucleobase-containing compound metabolic process
GO:0044712	275	0.680392	0.780748	0.871462	0.254902	0.019608	single-organism catabolic process
GO:0061061	69	0.754752	0.866005	0.871533	0.313725	0.019608	muscle structure development
GO:0010941	342	0.656403	0.752929	0.871799	0.137255	0.019608	regulation of cell death
GO:0007154	886	0.654742	0.750699	0.872176	0.019608	0.019608	cell communication
GO:0010557	257	0.599604	0.687164	0.872578	0.27451	0.019608	positive regulation of macromolecule biosynthetic process
GO:0050793	269	0.659197	0.755434	0.872607	0.294118	0.019608	regulation of developmental process
GO:0043207	150	0.70258	0.80457	0.873237	0.137255	0.019608	response to external biotic stimulus
GO:0051707	150	0.70258	0.80457	0.873237	0.294118	0.019608	response to other organism
GO:0051247	256	0.697523	0.798275	0.873788	0.078431	0.019608	positive regulation of protein metabolic process
GO:0009607	156	0.688587	0.786804	0.87517	0.196078	0.019608	response to biotic stimulus
GO:0010608	152	0.699863	0.799032	0.875889	0.098039	0.019608	posttranscriptional regulation of gene expression
GO:0007049	425	0.60816	0.693363	0.877116	0.176471	0.019608	cell cycle
GO:0048534	136	0.773406	0.880875	0.877997	0.176471	0.019608	hematopoietic or lymphoid organ development
GO:0051246	472	0.639764	0.727623	0.879252	0.058824	0.019608	regulation of protein metabolic process
GO:0043067	335	0.665768	0.756189	0.880425	0.078431	0.019608	regulation of programmed cell death
GO:0042981	333	0.666588	0.75656	0.881078	0.078431	0.019608	regulation of apoptotic process
GO:0050794	1506	0.615936	0.696684	0.884097	0.019608	0.019608	regulation of cellular process
GO:0009792	88	0.717387	0.809425	0.886292	0.196078	0.019608	embryo development ending in birth or egg hatching
GO:0043009	88	0.717387	0.809425	0.886292	0.333333	0.019608	chordate embryonic development
GO:0048598	43	0.760489	0.857607	0.886757	0.509804	0.039216	embryonic morphogenesis
GO:0035239	33	0.83717	0.942894	0.887873	0.490196	0.019608	tube morphogenesis
GO:0051716	1035	0.67353	0.758462	0.888021	0.019608	0.019608	cellular response to stimulus
GO:0031324	362	0.641108	0.721354	0.888756	0.27451	0.019608	negative regulation of cellular metabolic process
GO:0045893	193	0.571784	0.642795	0.889528	0.392157	0.019608	positive regulation of transcription DNA-templated
GO:1902679	178	0.650376	0.730791	0.889962	0.254902	0.019608	negative regulation of RNA biosynthetic process
GO:0023052	870	0.665127	0.747354	0.889976	0.019608	0.019608	signaling
GO:0044700	870	0.665127	0.747354	0.889976	0.039216	0.019608	single organism signaling
GO:0009615	94	0.719619	0.805303	0.8936	0.254902	0.019608	response to virus
GO:0032268	400	0.665561	0.74388	0.894716	0.098039	0.019608	regulation of cellular protein metabolic process
GO:0060429	119	0.664121	0.741164	0.896051	0.27451	0.039216	epithelium development
GO:2001020	42	0.86113	0.959645	0.897342	0.313725	0.019608	regulation of response to DNA damage stimulus
GO:0051253	197	0.658089	0.733129	0.897644	0.176471	0.019608	negative regulation of RNA metabolic process
GO:0050896	1267	0.671298	0.746963	0.898703	0.019608	0.019608	response to stimulus
GO:0048585	178	0.779658	0.866257	0.900031	0.137255	0.019608	negative regulation of response to stimulus
GO:0010033	494	0.691053	0.767245	0.900694	0.098039	0.019608	response to organic substance
GO:0012501	443	0.670514	0.743886	0.901367	0.098039	0.019608	programmed cell death
GO:0010605	359	0.655726	0.724835	0.904656	0.098039	0.019608	negative regulation of macromolecule metabolic process
GO:0018193	161	0.734817	0.812079	0.904859	0.176471	0.019608	peptidyl-amino acid modification
GO:0009892	385	0.649329	0.717126	0.90546	0.196078	0.019608	negative regulation of metabolic process
GO:0044703	89	0.739554	0.815169	0.90724	0.313725	0.019608	multi-organism reproductive process
GO:0044238	1905	0.619626	0.682932	0.907303	0.019608	0.019608	primary metabolic process
GO:0006915	439	0.667847	0.735585	0.907913	0.098039	0.019608	apoptotic process
GO:0008152	2042	0.613896	0.675578	0.908697	0.019608	0.019608	metabolic process
GO:0050789	1554	0.629946	0.693232	0.908709	0.019608	0.019608	regulation of biological process
GO:0048869	463	0.713771	0.78493	0.909344	0.019608	0.019608	cellular developmental process
GO:0002520	148	0.791768	0.870606	0.909445	0.078431	0.019608	immune system development
GO:0000122	114	0.692583	0.761407	0.909609	0.294118	0.019608	negative regulation of transcription from RNA polymerase II promoter
GO:0065007	1612	0.628642	0.690905	0.909882	0.019608	0.019608	biological regulation
GO:0051259	82	0.814445	0.893981	0.911032	0.27451	0.019608	protein oligomerization
GO:1901701	142	0.637914	0.700125	0.911143	0.333333	0.019608	cellular response to oxygen-containing compound
GO:0001525	50	0.751803	0.824737	0.911567	0.352941	0.039216	angiogenesis
GO:0071824	49	0.797586	0.874933	0.911597	0.470588	0.019608	protein-DNA complex subunit organization
GO:0048731	521	0.676719	0.742222	0.911747	0.058824	0.019608	system development
GO:0071704	1952	0.618882	0.677799	0.913076	0.019608	0.019608	organic substance metabolic process
GO:0043412	595	0.650449	0.711931	0.913641	0.058824	0.019608	macromolecule modification
GO:0042330	83	0.824093	0.90087	0.914775	0.137255	0.019608	taxis
GO:0006935	83	0.824093	0.90087	0.914775	0.215686	0.019608	chemotaxis
GO:0044237	1933	0.624811	0.682956	0.914863	0.019608	0.019608	cellular metabolic process
GO:0002431	35	0.886717	0.967951	0.916076	0.313725	0.019608	Fc receptor mediated stimulatory signaling pathway
GO:0006446	36	0.822899	0.897377	0.917005	0.627451	0.019608	regulation of translational initiation
GO:0002433	33	0.888775	0.968956	0.91725	0.45098	0.019608	immune response-regulating cell surface receptor signaling pathway involved in phagocytosis
GO:0038096	33	0.888775	0.968956	0.91725	0.333333	0.019608	Fc-gamma receptor signaling pathway involved in phagocytosis
GO:0038094	33	0.888775	0.968956	0.91725	0.352941	0.019608	Fc-gamma receptor signaling pathway
GO:0008219	483	0.679027	0.739591	0.918111	0.058824	0.019608	cell death
GO:0016265	483	0.679027	0.739591	0.918111	0.117647	0.019608	death
GO:0051046	64	0.765894	0.83293	0.919518	0.333333	0.019608	regulation of secretion
GO:0048518	827	0.685102	0.743779	0.92111	0.019608	0.019608	positive regulation of biological process
GO:0048878	101	0.86277	0.935872	0.921889	0.078431	0.019608	chemical homeostasis
GO:0006464	569	0.656971	0.71261	0.921922	0.039216	0.019608	cellular protein modification process
GO:0036211	569	0.656971	0.71261	0.921922	0.039216	0.019608	protein modification process
GO:0009719	213	0.671487	0.728173	0.922153	0.176471	0.019608	response to endogenous stimulus
GO:0006006	55	0.8205	0.889563	0.922363	0.215686	0.019608	glucose metabolic process
GO:0030163	188	0.670233	0.726439	0.922628	0.235294	0.019608	protein catabolic process
GO:0008630	32	0.884066	0.957874	0.922946	0.352941	0.019608	intrinsic apoptotic signaling pathway in response to DNA damage
GO:0032879	280	0.653055	0.70752	0.92302	0.098039	0.019608	regulation of localization
GO:0007017	119	0.773954	0.838347	0.923191	0.137255	0.019608	microtubule-based process
GO:0051336	196	0.669168	0.723236	0.925242	0.196078	0.019608	regulation of hydrolase activity
GO:0048519	714	0.637882	0.68922	0.925513	0.039216	0.019608	negative regulation of biological process
GO:0006366	330	0.576596	0.622818	0.925786	0.411765	0.019608	transcription from RNA polymerase II promoter
GO:0006606	52	0.790001	0.853171	0.925959	0.392157	0.019608	protein import into nucleus
GO:1902593	52	0.790001	0.853171	0.925959	0.196078	0.039216	single-organism nuclear import
GO:1903362	32	0.857266	0.925137	0.926637	0.568627	0.019608	regulation of cellular protein catabolic process
GO:1903050	32	0.857266	0.925137	0.926637	0.588235	0.039216	regulation of proteolysis involved in cellular protein catabolic process
GO:0048523	672	0.638666	0.687803	0.928559	0.098039	0.019608	negative regulation of cellular process
GO:0031400	123	0.725866	0.781328	0.929016	0.156863	0.019608	negative regulation of protein modification process
GO:0006259	254	0.676803	0.727799	0.929931	0.137255	0.019608	DNA metabolic process
GO:0030001	68	0.790725	0.849964	0.930304	0.254902	0.039216	metal ion transport
GO:0002521	86	0.858049	0.921714	0.930928	0.039216	0.019608	leukocyte differentiation
GO:0008150	2591	0.626996	0.673114	0.931486	0.019608	0.019608	biological_process
GO:0009987	2421	0.632728	0.67917	0.931619	0.019608	0.019608	cellular process
GO:0051170	53	0.815143	0.871192	0.935664	0.411765	0.019608	nuclear import
GO:0014070	97	0.840109	0.897025	0.93655	0.098039	0.019608	response to organic cyclic compound
GO:0002429	89	0.845033	0.901158	0.937719	0.058824	0.019608	immune response-activating cell surface receptor signaling pathway
GO:0017038	61	0.798297	0.851313	0.937724	0.235294	0.019608	protein import
GO:0016573	30	0.843067	0.898517	0.938287	0.54902	0.039216	histone acetylation
GO:0010038	44	0.897177	0.955951	0.938518	0.27451	0.019608	response to metal ion
GO:0016570	84	0.788321	0.839797	0.938704	0.215686	0.019608	histone modification
GO:0016569	84	0.788321	0.839797	0.938704	0.235294	0.019608	covalent chromatin modification
GO:0010942	98	0.754703	0.803956	0.938737	0.196078	0.019608	positive regulation of cell death
GO:0010629	198	0.652694	0.694194	0.940218	0.235294	0.019608	negative regulation of gene expression
GO:0034330	35	0.934046	0.991913	0.941661	0.313725	0.019608	cell junction organization
GO:0007276	51	0.773433	0.820463	0.942679	0.411765	0.019608	gamete generation
GO:0051169	127	0.772189	0.818639	0.943259	0.137255	0.019608	nuclear transport
GO:0006812	109	0.708823	0.751134	0.943671	0.313725	0.019608	cation transport
GO:0010035	67	0.839945	0.890004	0.943754	0.215686	0.019608	response to inorganic substance
GO:0016477	143	0.786475	0.83317	0.943955	0.117647	0.019608	cell migration
GO:0043170	1634	0.647101	0.685416	0.9441	0.019608	0.019608	macromolecule metabolic process
GO:0001667	33	0.864946	0.915944	0.944322	0.431373	0.019608	ameboidal cell migration
GO:0006913	126	0.77311	0.818625	0.944401	0.156863	0.019608	nucleocytoplasmic transport
GO:0000226	89	0.802102	0.848943	0.944824	0.156863	0.019608	microtubule cytoskeleton organization
GO:0051052	67	0.835077	0.883781	0.944891	0.176471	0.019608	regulation of DNA metabolic process
GO:0002819	31	0.930181	0.984355	0.944965	0.313725	0.019608	regulation of adaptive immune response
GO:0032844	56	0.834392	0.882826	0.945138	0.156863	0.019608	regulation of homeostatic process
GO:0006508	255	0.665793	0.703629	0.946227	0.078431	0.019608	proteolysis
GO:0016568	129	0.663907	0.701395	0.946552	0.196078	0.019608	chromatin modification
GO:0019725	104	0.70216	0.741734	0.946647	0.215686	0.019608	cellular homeostasis
GO:0031399	279	0.704249	0.742815	0.948081	0.058824	0.019608	regulation of protein modification process
GO:0044260	1559	0.65488	0.690564	0.948326	0.019608	0.019608	cellular macromolecule metabolic process
GO:0006909	55	0.891495	0.939888	0.948512	0.137255	0.019608	phagocytosis
GO:0030154	437	0.704878	0.742921	0.948793	0.019608	0.019608	cell differentiation
GO:0048870	154	0.776336	0.817945	0.94913	0.137255	0.019608	cell motility
GO:0051674	154	0.776336	0.817945	0.94913	0.176471	0.019608	localization of cell
GO:0006396	314	0.67202	0.707796	0.949454	0.098039	0.019608	RNA processing
GO:0007267	107	0.731983	0.770657	0.949817	0.176471	0.019608	cell-cell signaling
GO:0007610	49	0.818745	0.860735	0.951216	0.45098	0.039216	behavior
GO:0050851	63	0.85086	0.893397	0.952387	0.176471	0.019608	antigen receptor-mediated signaling pathway
GO:0050796	30	0.883328	0.927189	0.952695	0.54902	0.019608	regulation of insulin secretion
GO:0090276	30	0.883328	0.927189	0.952695	0.372549	0.039216	regulation of peptide hormone secretion
GO:0009888	183	0.662612	0.695019	0.953372	0.294118	0.019608	tissue development
GO:0050852	47	0.868036	0.910404	0.953462	0.235294	0.019608	T cell receptor signaling pathway
GO:0048646	101	0.792579	0.829271	0.955754	0.156863	0.019608	anatomical structure formation involved in morphogenesis
GO:1901068	99	0.726863	0.759313	0.957264	0.196078	0.039216	guanosine-containing compound metabolic process
GO:0048522	753	0.650248	0.678567	0.958266	0.039216	0.019608	positive regulation of cellular process
GO:0042110	97	0.782617	0.816352	0.958676	0.254902	0.039216	T cell activation
GO:0043065	93	0.763966	0.796183	0.959536	0.196078	0.019608	positive regulation of apoptotic process
GO:0071357	43	0.818622	0.853004	0.959693	0.431373	0.039216	cellular response to type I interferon
GO:0016310	328	0.71055	0.740043	0.960147	0.098039	0.019608	phosphorylation
GO:0032501	802	0.698793	0.727266	0.960849	0.019608	0.019608	multicellular organismal process
GO:0051130	148	0.776232	0.807839	0.960875	0.137255	0.019608	positive regulation of cellular component organization
GO:0043068	94	0.765407	0.795805	0.961802	0.235294	0.019608	positive regulation of programmed cell death
GO:0002262	38	0.846074	0.879589	0.961897	0.470588	0.039216	myeloid cell homeostasis
GO:0071310	382	0.764132	0.793986	0.9624	0.019608	0.019608	cellular response to organic substance
GO:0050900	58	0.86375	0.896928	0.963009	0.176471	0.019608	leukocyte migration
GO:0006323	45	0.796939	0.827489	0.963081	0.372549	0.039216	DNA packaging
GO:0065008	521	0.714882	0.742176	0.963224	0.019608	0.019608	regulation of biological quality
GO:0048583	562	0.743577	0.771539	0.963758	0.019608	0.019608	regulation of response to stimulus
GO:0006357	258	0.609581	0.63162	0.965107	0.196078	0.039216	regulation of transcription from RNA polymerase II promoter
GO:0044699	2075	0.663982	0.686256	0.967543	0.019608	0.019608	single-organism process
GO:0090407	101	0.675609	0.698082	0.967808	0.27451	0.039216	organophosphate biosynthetic process
GO:0046039	95	0.748309	0.772697	0.968438	0.235294	0.019608	GTP metabolic process
GO:0044763	1907	0.6764	0.698248	0.96871	0.019608	0.019608	single-organism cellular process
GO:0044085	484	0.701819	0.724453	0.968757	0.039216	0.019608	cellular component biogenesis
GO:0042221	606	0.747647	0.771682	0.968854	0.039216	0.019608	response to chemical
GO:0051239	298	0.734631	0.757955	0.969228	0.019608	0.019608	regulation of multicellular organismal process
GO:0044707	785	0.705813	0.728131	0.969349	0.019608	0.019608	single-multicellular organism process
GO:1902105	45	0.94487	0.97464	0.969455	0.078431	0.019608	regulation of leukocyte differentiation
GO:0016192	245	0.780908	0.805439	0.969543	0.039216	0.019608	vesicle-mediated transport
GO:0051726	210	0.76189	0.78578	0.969597	0.117647	0.019608	regulation of cell cycle
GO:0043900	97	0.717118	0.739327	0.969961	0.254902	0.019608	regulation of multi-organism process
GO:0002703	36	0.941051	0.969926	0.97023	0.176471	0.019608	regulation of leukocyte mediated immunity
GO:0044262	49	0.793022	0.816779	0.970914	0.411765	0.039216	cellular carbohydrate metabolic process
GO:0006897	107	0.875734	0.900904	0.972061	0.078431	0.019608	endocytosis
GO:0009058	1113	0.686366	0.705854	0.972391	0.019608	0.019608	biosynthetic process
GO:0055085	123	0.716249	0.736562	0.972422	0.137255	0.019608	transmembrane transport
GO:0044249	1082	0.685548	0.7047	0.972822	0.019608	0.019608	cellular biosynthetic process
GO:0008283	334	0.627345	0.644772	0.972972	0.176471	0.019608	cell proliferation
GO:0080134	211	0.782158	0.803883	0.972975	0.058824	0.019608	regulation of response to stress
GO:0051091	50	0.885389	0.909027	0.973996	0.137255	0.019608	positive regulation of sequence-specific DNA binding transcription factor activity
GO:0002253	124	0.847712	0.86972	0.974695	0.039216	0.019608	activation of immune response
GO:0006811	157	0.773346	0.793157	0.975023	0.137255	0.019608	ion transport
GO:0038093	62	0.895164	0.918073	0.975047	0.117647	0.019608	Fc receptor signaling pathway
GO:1901576	1102	0.686431	0.70388	0.97521	0.019608	0.019608	organic substance biosynthetic process
GO:0051173	252	0.606651	0.621415	0.976241	0.27451	0.039216	positive regulation of nitrogen compound metabolic process
GO:0002757	121	0.847945	0.868369	0.97648	0.039216	0.019608	immune response-activating signal transduction
GO:0090305	43	0.910283	0.932063	0.976632	0.156863	0.019608	nucleic acid phosphodiester bond hydrolysis
GO:0007166	439	0.761086	0.778499	0.977633	0.039216	0.019608	cell surface receptor signaling pathway
GO:1902589	455	0.684367	0.698251	0.980116	0.039216	0.019608	single-organism organelle organization
GO:0005996	63	0.868953	0.886313	0.980413	0.176471	0.019608	monosaccharide metabolic process
GO:0019318	60	0.870811	0.887668	0.98101	0.137255	0.019608	hexose metabolic process
GO:0044267	932	0.726833	0.740513	0.981526	0.019608	0.019608	cellular protein metabolic process
GO:0070887	441	0.762472	0.776205	0.982308	0.039216	0.019608	cellular response to chemical stimulus
GO:0010817	48	0.887867	0.903701	0.982479	0.294118	0.019608	regulation of hormone levels
GO:0019538	1022	0.723996	0.736589	0.982904	0.019608	0.019608	protein metabolic process
GO:0002764	135	0.829499	0.843614	0.983268	0.098039	0.019608	immune response-regulating signaling pathway
GO:0009725	122	0.699766	0.711379	0.983675	0.294118	0.019608	response to hormone
GO:0010562	152	0.732289	0.744281	0.983888	0.137255	0.019608	positive regulation of phosphorus metabolic process
GO:0045937	152	0.732289	0.744281	0.983888	0.176471	0.019608	positive regulation of phosphate metabolic process
GO:0000003	119	0.699713	0.710829	0.984362	0.254902	0.019608	reproduction
GO:0051092	36	0.905014	0.918694	0.985109	0.313725	0.039216	positive regulation of NF-kappaB transcription factor activity
GO:0040008	94	0.91553	0.928621	0.985903	0.019608	0.019608	regulation of growth
GO:0002768	106	0.863788	0.875448	0.986681	0.058824	0.019608	immune response-regulating cell surface receptor signaling pathway
GO:0071345	153	0.816363	0.827199	0.9869	0.098039	0.019608	cellular response to cytokine stimulus
GO:0033554	377	0.672203	0.681093	0.986947	0.058824	0.019608	cellular response to stress
GO:0016043	1059	0.73209	0.740644	0.988451	0.019608	0.019608	cellular component organization
GO:0023061	43	0.891026	0.900661	0.989302	0.156863	0.019608	signal release
GO:0044271	740	0.731221	0.739112	0.989324	0.019608	0.019608	cellular nitrogen compound biosynthetic process
GO:0016070	920	0.704241	0.711593	0.989668	0.039216	0.019608	RNA metabolic process
GO:0045597	98	0.784759	0.792939	0.989684	0.235294	0.019608	positive regulation of cell differentiation
GO:0051301	183	0.763036	0.770442	0.990387	0.078431	0.019608	cell division
GO:0046483	1292	0.669959	0.675994	0.991072	0.019608	0.019608	heterocycle metabolic process
GO:0051302	42	0.851857	0.859515	0.99109	0.352941	0.039216	regulation of cell division
GO:0034641	1336	0.670992	0.676791	0.991432	0.019608	0.019608	cellular nitrogen compound metabolic process
GO:0034654	717	0.731018	0.736906	0.99201	0.019608	0.019608	nucleobase-containing compound biosynthetic process
GO:0006139	1271	0.671731	0.677106	0.992062	0.019608	0.019608	nucleobase-containing compound metabolic process
GO:0042493	67	0.851389	0.858052	0.992235	0.117647	0.019608	response to drug
GO:0018130	727	0.730898	0.736613	0.992242	0.019608	0.019608	heterocycle biosynthetic process
GO:1901360	1316	0.670337	0.675485	0.992379	0.019608	0.019608	organic cyclic compound metabolic process
GO:0006725	1287	0.672659	0.677586	0.992729	0.019608	0.019608	cellular aromatic compound metabolic process
GO:1901069	93	0.74438	0.749802	0.992769	0.196078	0.019608	guanosine-containing compound catabolic process
GO:0006184	93	0.74438	0.749802	0.992769	0.156863	0.019608	GTP catabolic process
GO:0019941	152	0.734185	0.73941	0.992934	0.117647	0.019608	modification-dependent protein catabolic process
GO:0030855	68	0.808203	0.813301	0.993732	0.196078	0.019608	epithelial cell differentiation
GO:0006807	1376	0.666113	0.670292	0.993765	0.019608	0.019608	nitrogen compound metabolic process
GO:0051345	128	0.729806	0.734264	0.993929	0.196078	0.019608	positive regulation of hydrolase activity
GO:0019438	726	0.731261	0.735206	0.994634	0.019608	0.019608	aromatic compound biosynthetic process
GO:0043632	154	0.735128	0.738992	0.994771	0.137255	0.019608	modification-dependent macromolecule catabolic process
GO:0009059	932	0.70257	0.706179	0.994889	0.019608	0.019608	macromolecule biosynthetic process
GO:0051603	163	0.731749	0.73505	0.995509	0.196078	0.019608	proteolysis involved in cellular protein catabolic process
GO:0006468	241	0.7666	0.769817	0.995821	0.058824	0.019608	protein phosphorylation
GO:1901362	747	0.73178	0.734596	0.996167	0.019608	0.019608	organic cyclic compound biosynthetic process
GO:0090304	1046	0.692738	0.695268	0.996361	0.019608	0.019608	nucleic acid metabolic process
GO:0034645	911	0.705674	0.707577	0.997311	0.019608	0.019608	cellular macromolecule biosynthetic process
GO:0001558	58	0.94674	0.948953	0.997668	0.039216	0.019608	regulation of cell growth
GO:0044257	166	0.729614	0.731318	0.99767	0.098039	0.039216	cellular protein catabolic process
GO:0044765	638	0.770873	0.772415	0.998004	0.019608	0.019608	single-organism transport
GO:0071822	402	0.79689	0.798262	0.998281	0.019608	0.019608	protein complex subunit organization
GO:0046879	38	0.865727	0.866964	0.998573	0.372549	0.039216	hormone secretion
GO:0009914	38	0.865727	0.866964	0.998573	0.411765	0.039216	hormone transport
GO:0007010	200	0.748034	0.749067	0.998621	0.117647	0.019608	cytoskeleton organization
GO:0043280	30	0.968462	0.969662	0.998762	0.254902	0.019608	positive regulation of cysteine-type endopeptidase activity involved in apoptotic process
GO:0015980	115	0.725903	0.726799	0.998767	0.235294	0.039216	energy derivation by oxidation of organic compounds
GO:0032774	655	0.747693	0.748508	0.998911	0.019608	0.019608	RNA biosynthetic process
GO:0008380	202	0.668489	0.668773	0.999575	0.156863	0.039216	RNA splicing
GO:0071840	1106	0.728951	0.728888	1.00009	0.019608	0.019608	cellular component organization or biogenesis
GO:0051179	937	0.734266	0.734174	1.00013	0.019608	0.019608	localization
GO:0060548	187	0.75356	0.752823	1.00098	0.137255	0.019608	negative regulation of cell death
GO:0051049	212	0.763411	0.762631	1.00102	0.039216	0.019608	regulation of transport
GO:0034097	175	0.817025	0.815445	1.00194	0.039216	0.019608	response to cytokine
GO:0008104	492	0.781883	0.780093	1.00229	0.019608	0.019608	protein localization
GO:0010467	1107	0.685049	0.683118	1.00283	0.019608	0.019608	gene expression
GO:0051234	815	0.750178	0.747537	1.00353	0.019608	0.019608	establishment of localization
GO:0031347	116	0.839431	0.836255	1.0038	0.058824	0.019608	regulation of defense response
GO:0043086	157	0.711917	0.708672	1.00458	0.196078	0.019608	negative regulation of catalytic activity
GO:0006974	224	0.73734	0.733802	1.00482	0.098039	0.019608	cellular response to DNA damage stimulus
GO:0030900	54	0.901412	0.896675	1.00528	0.098039	0.019608	forebrain development
GO:0006511	148	0.753701	0.749667	1.00538	0.137255	0.039216	ubiquitin-dependent protein catabolic process
GO:0002252	159	0.876308	0.871141	1.00593	0.019608	0.019608	immune effector process
GO:0045087	225	0.838201	0.832819	1.00646	0.039216	0.019608	innate immune response
GO:0071407	35	0.976454	0.969364	1.00731	0.039216	0.019608	cellular response to organic cyclic compound
GO:0045926	38	0.961929	0.954678	1.0076	0.039216	0.019608	negative regulation of growth
GO:0006810	800	0.752258	0.746385	1.00787	0.019608	0.019608	transport
GO:0065009	467	0.696887	0.690732	1.00891	0.078431	0.019608	regulation of molecular function
GO:0048513	378	0.704009	0.697553	1.00926	0.039216	0.019608	organ development
GO:1901575	582	0.783034	0.775341	1.00992	0.019608	0.019608	organic substance catabolic process
GO:0033036	580	0.767992	0.760137	1.01033	0.019608	0.019608	macromolecule localization
GO:0051649	559	0.770069	0.761411	1.01137	0.019608	0.019608	establishment of localization in cell
GO:0001932	186	0.797051	0.787466	1.01217	0.098039	0.019608	regulation of protein phosphorylation
GO:0031401	193	0.771325	0.761955	1.0123	0.058824	0.019608	positive regulation of protein modification process
GO:0046903	132	0.777497	0.768025	1.01233	0.117647	0.019608	secretion
GO:0055114	159	0.750425	0.740843	1.01293	0.176471	0.019608	oxidation-reduction process
GO:0043933	481	0.776287	0.766243	1.01311	0.019608	0.019608	macromolecular complex subunit organization
GO:0006397	219	0.691793	0.682754	1.01324	0.235294	0.039216	mRNA processing
GO:0046907	474	0.783979	0.772702	1.01459	0.019608	0.019608	intracellular transport
GO:0051051	60	0.840203	0.827392	1.01548	0.196078	0.039216	negative regulation of transport
GO:0022607	413	0.727295	0.716107	1.01562	0.039216	0.019608	cellular component assembly
GO:0002479	54	0.937876	0.922782	1.01636	0.117647	0.019608	antigen processing and presentation of exogenous peptide antigen via MHC class I TAP-dependent
GO:0009056	617	0.786874	0.773908	1.01675	0.019608	0.019608	catabolic process
GO:0071702	529	0.770245	0.757495	1.01683	0.019608	0.019608	organic substance transport
GO:0016055	45	0.969525	0.952766	1.01759	0.039216	0.019608	Wnt signaling pathway
GO:0051641	613	0.769367	0.755957	1.01774	0.019608	0.019608	cellular localization
GO:0046649	138	0.789445	0.775669	1.01776	0.156863	0.019608	lymphocyte activation
GO:0048584	309	0.84158	0.826682	1.01802	0.039216	0.019608	positive regulation of response to stimulus
GO:0042590	56	0.938401	0.920929	1.01897	0.019608	0.019608	antigen processing and presentation of exogenous peptide antigen via MHC class I
GO:0002697	64	0.907129	0.890166	1.01906	0.098039	0.019608	regulation of immune effector process
GO:0042325	217	0.78225	0.767599	1.01909	0.058824	0.019608	regulation of phosphorylation
GO:1901698	134	0.743511	0.729345	1.01942	0.117647	0.019608	response to nitrogen compound
GO:2001056	32	0.984913	0.965728	1.01987	0.019608	0.019608	positive regulation of cysteine-type endopeptidase activity
GO:0044419	346	0.83371	0.817295	1.02008	0.019608	0.019608	interspecies interaction between organisms
GO:0044403	346	0.83371	0.817295	1.02008	0.019608	0.019608	symbiosis encompassing mutualism through parasitism
GO:0070727	351	0.817798	0.801621	1.02018	0.019608	0.019608	cellular macromolecule localization
GO:0044764	335	0.831514	0.81488	1.02041	0.019608	0.019608	multi-organism cellular process
GO:0034613	348	0.817751	0.801176	1.02069	0.019608	0.019608	cellular protein localization
GO:0045184	426	0.801557	0.78497	1.02113	0.019608	0.019608	establishment of protein localization
GO:0016032	334	0.832831	0.815341	1.02145	0.019608	0.019608	viral process
GO:1902582	392	0.805322	0.788325	1.02156	0.019608	0.019608	single-organism intracellular transport
GO:0015031	405	0.79725	0.780264	1.02177	0.019608	0.019608	protein transport
GO:0006487	39	0.851332	0.833094	1.02189	0.254902	0.019608	protein N-linked glycosylation
GO:0002460	54	0.927791	0.907861	1.02195	0.039216	0.019608	adaptive immune response based on somatic recombination of immune receptors built from immunoglobulin superfamily domains
GO:0046700	331	0.828491	0.810315	1.02243	0.019608	0.019608	heterocycle catabolic process
GO:0044270	331	0.829077	0.81034	1.02312	0.019608	0.019608	cellular nitrogen compound catabolic process
GO:0006886	275	0.825406	0.806658	1.02324	0.019608	0.019608	intracellular protein transport
GO:0019439	331	0.829187	0.810189	1.02345	0.019608	0.019608	aromatic compound catabolic process
GO:0002449	54	0.920207	0.899101	1.02347	0.058824	0.019608	lymphocyte mediated immunity
GO:0034655	327	0.827393	0.808379	1.02352	0.019608	0.019608	nucleobase-containing compound catabolic process
GO:0043066	181	0.769415	0.751592	1.02371	0.058824	0.019608	negative regulation of apoptotic process
GO:1901361	334	0.829773	0.810539	1.02373	0.019608	0.019608	organic cyclic compound catabolic process
GO:0002699	35	0.956792	0.93447	1.02389	0.117647	0.019608	positive regulation of immune effector process
GO:0002250	59	0.922055	0.900346	1.02411	0.058824	0.019608	adaptive immune response
GO:0051090	68	0.899034	0.877487	1.02456	0.058824	0.019608	regulation of sequence-specific DNA binding transcription factor activity
GO:0043069	183	0.768732	0.749708	1.02538	0.137255	0.019608	negative regulation of programmed cell death
GO:0002474	64	0.938015	0.91354	1.02679	0.078431	0.019608	antigen processing and presentation of peptide antigen via MHC class I
GO:0071495	153	0.779513	0.75908	1.02692	0.176471	0.019608	cellular response to endogenous stimulus
GO:0006200	69	0.818761	0.795957	1.02865	0.156863	0.019608	ATP catabolic process
GO:0009125	69	0.818761	0.795957	1.02865	0.156863	0.019608	nucleoside monophosphate catabolic process
GO:0009169	69	0.818761	0.795957	1.02865	0.137255	0.039216	purine ribonucleoside monophosphate catabolic process
GO:0051240	87	0.841834	0.818357	1.02869	0.117647	0.019608	positive regulation of multicellular organismal process
GO:0002504	46	0.92748	0.90149	1.02883	0.196078	0.019608	antigen processing and presentation of peptide or polysaccharide antigen via MHC class II
GO:0002495	46	0.92748	0.90149	1.02883	0.098039	0.019608	antigen processing and presentation of peptide antigen via MHC class II
GO:0019886	46	0.92748	0.90149	1.02883	0.078431	0.019608	antigen processing and presentation of exogenous peptide antigen via MHC class II
GO:0016071	368	0.792748	0.770284	1.02916	0.019608	0.019608	mRNA metabolic process
GO:0043624	103	0.854717	0.830215	1.02951	0.078431	0.019608	cellular protein complex disassembly
GO:0006281	129	0.857153	0.832362	1.02978	0.019608	0.019608	DNA repair
GO:0002009	41	0.899685	0.873451	1.03003	0.176471	0.039216	morphogenesis of an epithelium
GO:0006631	43	0.98138	0.952641	1.03017	0.039216	0.019608	fatty acid metabolic process
GO:0033365	236	0.828106	0.803843	1.03018	0.058824	0.019608	protein localization to organelle
GO:0006091	143	0.769763	0.745457	1.03261	0.098039	0.019608	generation of precursor metabolites and energy
GO:0045321	151	0.793324	0.767843	1.03319	0.098039	0.019608	leukocyte activation
GO:0009057	354	0.818766	0.79216	1.03359	0.019608	0.019608	macromolecule catabolic process
GO:0045185	39	0.99463	0.962229	1.03367	0.019608	0.019608	maintenance of protein location
GO:0006996	636	0.718431	0.695006	1.0337	0.019608	0.019608	organelle organization
GO:0044265	324	0.821383	0.794174	1.03426	0.019608	0.019608	cellular macromolecule catabolic process
GO:0034622	214	0.667623	0.64542	1.0344	0.254902	0.039216	cellular macromolecular complex assembly
GO:0061024	277	0.855028	0.826418	1.03462	0.019608	0.019608	membrane organization
GO:0007167	160	0.758905	0.732919	1.03546	0.098039	0.019608	enzyme linked receptor protein signaling pathway
GO:0044723	134	0.775284	0.748731	1.03546	0.137255	0.019608	single-organism carbohydrate metabolic process
GO:0006413	119	0.791623	0.763868	1.03633	0.058824	0.019608	translational initiation
GO:0051704	502	0.818641	0.789843	1.03646	0.019608	0.019608	multi-organism process
GO:0044248	570	0.807512	0.77896	1.03665	0.019608	0.019608	cellular catabolic process
GO:0072594	197	0.846298	0.815024	1.03837	0.019608	0.019608	establishment of protein localization to organelle
GO:0034341	59	0.888438	0.855191	1.03888	0.117647	0.019608	response to interferon-gamma
GO:0044093	301	0.749178	0.720665	1.03956	0.019608	0.019608	positive regulation of molecular function
GO:0010950	36	0.988566	0.950862	1.03965	0.019608	0.019608	positive regulation of endopeptidase activity
GO:0006950	739	0.764312	0.734628	1.04041	0.019608	0.019608	response to stress
GO:0006325	156	0.835862	0.80317	1.0407	0.019608	0.019608	chromatin organization
GO:0006605	201	0.84122	0.808179	1.04088	0.019608	0.019608	protein targeting
GO:0002791	31	0.967445	0.929445	1.04088	0.235294	0.039216	regulation of peptide secretion
GO:0090087	31	0.967445	0.929445	1.04088	0.098039	0.019608	regulation of peptide transport
GO:0007417	95	0.821064	0.788532	1.04126	0.098039	0.019608	central nervous system development
GO:0006260	72	0.851232	0.817234	1.0416	0.196078	0.019608	DNA replication
GO:0006457	94	0.862138	0.826738	1.04282	0.078431	0.019608	protein folding
GO:0005975	161	0.778335	0.746065	1.04325	0.058824	0.019608	carbohydrate metabolic process
GO:0032269	157	0.799481	0.766207	1.04343	0.058824	0.019608	negative regulation of cellular protein metabolic process
GO:0000184	97	0.806046	0.772258	1.04375	0.137255	0.019608	nuclear-transcribed mRNA catabolic process nonsense-mediated decay
GO:0000086	57	0.877097	0.839739	1.04449	0.137255	0.019608	G2/M transition of mitotic cell cycle
GO:0044839	57	0.877097	0.839739	1.04449	0.215686	0.039216	cell cycle G2/M phase transition
GO:0044702	118	0.744135	0.712368	1.04459	0.098039	0.039216	single organism reproductive process
GO:0019221	123	0.843375	0.807339	1.04464	0.058824	0.019608	cytokine-mediated signaling pathway
GO:0007169	127	0.803373	0.768992	1.04471	0.196078	0.019608	transmembrane receptor protein tyrosine kinase signaling pathway
GO:0019058	169	0.862394	0.825412	1.0448	0.019608	0.019608	viral life cycle
GO:0044802	231	0.860582	0.823096	1.04554	0.019608	0.019608	single-organism membrane organization
GO:0050778	146	0.904843	0.865257	1.04575	0.019608	0.019608	positive regulation of immune response
GO:0031331	36	0.952643	0.910927	1.0458	0.078431	0.019608	positive regulation of cellular catabolic process
GO:0001934	128	0.822232	0.786031	1.04606	0.078431	0.019608	positive regulation of protein phosphorylation
GO:0051248	166	0.772891	0.73886	1.04606	0.078431	0.019608	negative regulation of protein metabolic process
GO:0016482	304	0.801844	0.766449	1.04618	0.019608	0.019608	cytoplasmic transport
GO:0002443	67	0.9018	0.860981	1.04741	0.078431	0.019608	leukocyte mediated immunity
GO:0044033	117	0.869206	0.829223	1.04822	0.058824	0.019608	multi-organism metabolic process
GO:0038179	65	0.829265	0.790596	1.04891	0.176471	0.039216	neurotrophin signaling pathway
GO:0051495	37	0.915763	0.872558	1.04952	0.235294	0.039216	positive regulation of cytoskeleton organization
GO:0006461	259	0.732331	0.697242	1.05033	0.078431	0.019608	protein complex assembly
GO:0070271	259	0.732331	0.697242	1.05033	0.058824	0.019608	protein complex biogenesis
GO:0010952	38	0.988118	0.94032	1.05083	0.058824	0.039216	positive regulation of peptidase activity
GO:0042327	143	0.803267	0.764212	1.0511	0.039216	0.019608	positive regulation of phosphorylation
GO:0002478	100	0.916674	0.871413	1.05194	0.039216	0.019608	antigen processing and presentation of exogenous peptide antigen
GO:0019884	101	0.916939	0.871664	1.05194	0.019608	0.019608	antigen processing and presentation of exogenous antigen
GO:0048002	104	0.917043	0.871756	1.05195	0.019608	0.019608	antigen processing and presentation of peptide antigen
GO:0009628	163	0.721815	0.686037	1.05215	0.215686	0.039216	response to abiotic stimulus
GO:0032787	83	0.866307	0.822832	1.05284	0.098039	0.019608	monocarboxylic acid metabolic process
GO:1902578	179	0.856565	0.81314	1.0534	0.019608	0.019608	single-organism localization
GO:1902580	179	0.856565	0.81314	1.0534	0.019608	0.019608	single-organism cellular localization
GO:0050790	393	0.752477	0.714117	1.05372	0.019608	0.019608	regulation of catalytic activity
GO:0002790	34	0.9625	0.913194	1.05399	0.196078	0.019608	peptide secretion
GO:0043241	118	0.871411	0.825711	1.05535	0.058824	0.019608	protein complex disassembly
GO:0016485	78	0.864619	0.819092	1.05558	0.156863	0.019608	protein processing
GO:0019882	109	0.912692	0.864574	1.05566	0.039216	0.019608	antigen processing and presentation
GO:0072657	159	0.85414	0.808663	1.05624	0.019608	0.019608	protein localization to membrane
GO:0071705	136	0.72232	0.683817	1.05631	0.215686	0.039216	nitrogen compound transport
GO:0045859	154	0.836202	0.791042	1.05709	0.098039	0.019608	regulation of protein kinase activity
GO:0048011	63	0.833905	0.788762	1.05723	0.196078	0.039216	neurotrophin TRK receptor signaling pathway
GO:0050817	112	0.834409	0.789224	1.05725	0.039216	0.019608	coagulation
GO:0007596	112	0.834409	0.789224	1.05725	0.117647	0.019608	blood coagulation
GO:0050870	55	0.887395	0.839092	1.05757	0.176471	0.039216	positive regulation of T cell activation
GO:0000375	150	0.719357	0.6802	1.05757	0.156863	0.019608	RNA splicing via transesterification reactions
GO:0019083	111	0.872252	0.824722	1.05763	0.019608	0.019608	viral transcription
GO:0006955	338	0.83791	0.79216	1.05775	0.019608	0.019608	immune response
GO:0032880	104	0.81525	0.770437	1.05817	0.156863	0.019608	regulation of protein localization
GO:0019080	115	0.873928	0.825595	1.05854	0.019608	0.019608	viral gene expression
GO:0007599	114	0.833732	0.787581	1.0586	0.078431	0.019608	hemostasis
GO:0030029	120	0.791569	0.747649	1.05874	0.176471	0.039216	actin filament-based process
GO:0007420	85	0.839061	0.792448	1.05882	0.117647	0.019608	brain development
GO:0051604	81	0.86856	0.820272	1.05887	0.137255	0.019608	protein maturation
GO:0002376	529	0.794947	0.750675	1.05898	0.019608	0.019608	immune system process
GO:0060341	159	0.775045	0.731526	1.05949	0.078431	0.019608	regulation of cellular localization
GO:0001819	58	0.840579	0.792487	1.06068	0.235294	0.039216	positive regulation of cytokine production
GO:0032984	124	0.865544	0.816011	1.0607	0.039216	0.019608	macromolecular complex disassembly
GO:0006402	127	0.83603	0.787818	1.0612	0.019608	0.019608	mRNA catabolic process
GO:0030217	43	0.969513	0.912616	1.06234	0.019608	0.019608	T cell differentiation
GO:0043549	160	0.832824	0.783626	1.06278	0.039216	0.019608	regulation of kinase activity
GO:0006401	138	0.838876	0.789232	1.0629	0.058824	0.019608	RNA catabolic process
GO:0002684	183	0.892191	0.839369	1.06293	0.019608	0.019608	positive regulation of immune system process
GO:0030036	109	0.803755	0.755939	1.06325	0.098039	0.039216	actin cytoskeleton organization
GO:0033674	111	0.800222	0.752083	1.06401	0.156863	0.019608	positive regulation of kinase activity
GO:0006952	311	0.836405	0.785686	1.06455	0.019608	0.019608	defense response
GO:0045860	105	0.807789	0.758756	1.06462	0.098039	0.019608	positive regulation of protein kinase activity
GO:0000956	122	0.834768	0.783185	1.06586	0.098039	0.019608	nuclear-transcribed mRNA catabolic process
GO:0006612	114	0.856949	0.803776	1.06615	0.078431	0.019608	protein targeting to membrane
GO:0030098	58	0.967347	0.907013	1.06652	0.058824	0.019608	lymphocyte differentiation
GO:0022411	171	0.870593	0.816231	1.0666	0.039216	0.019608	cellular component disassembly
GO:0090150	153	0.855068	0.800095	1.06871	0.019608	0.019608	establishment of protein localization to membrane
GO:0043408	96	0.81995	0.766399	1.06987	0.098039	0.019608	regulation of MAPK cascade
GO:0043436	214	0.807029	0.754173	1.07008	0.058824	0.019608	oxoacid metabolic process
GO:0006082	216	0.806689	0.753309	1.07086	0.039216	0.019608	organic acid metabolic process
GO:0022402	323	0.729186	0.680651	1.07131	0.058824	0.019608	cell cycle process
GO:0019752	205	0.805376	0.750452	1.07319	0.019608	0.019608	carboxylic acid metabolic process
GO:0001775	196	0.791655	0.737366	1.07363	0.058824	0.019608	cell activation
GO:0048729	49	0.886541	0.825193	1.07434	0.254902	0.019608	tissue morphogenesis
GO:0050776	196	0.889836	0.828068	1.07459	0.019608	0.019608	regulation of immune response
GO:0009617	66	0.914893	0.851169	1.07487	0.058824	0.019608	response to bacterium
GO:0070201	88	0.832856	0.77441	1.07547	0.098039	0.019608	regulation of establishment of protein localization
GO:0009611	175	0.803939	0.74734	1.07573	0.019608	0.019608	response to wounding
GO:0051028	67	0.849288	0.7873	1.07873	0.117647	0.019608	mRNA transport
GO:0010638	87	0.848133	0.785777	1.07936	0.098039	0.019608	positive regulation of organelle organization
GO:0006412	277	0.803911	0.744423	1.07991	0.019608	0.019608	translation
GO:0000165	105	0.837261	0.775167	1.0801	0.078431	0.019608	MAPK cascade
GO:0097285	86	0.815432	0.754653	1.08054	0.098039	0.039216	cell-type specific apoptotic process
GO:0065003	340	0.693338	0.64143	1.08093	0.078431	0.019608	macromolecular complex assembly
GO:0071902	46	0.922991	0.853634	1.08125	0.215686	0.039216	positive regulation of protein serine/threonine kinase activity
GO:0043281	54	0.973373	0.899085	1.08263	0.019608	0.019608	regulation of cysteine-type endopeptidase activity involved in apoptotic process
GO:0051128	334	0.744804	0.687668	1.08309	0.058824	0.019608	regulation of cellular component organization
GO:0023014	110	0.840468	0.775309	1.08404	0.058824	0.019608	signal transduction by phosphorylation
GO:0045047	99	0.862179	0.795333	1.08405	0.058824	0.019608	protein targeting to ER
GO:0072599	99	0.862179	0.795333	1.08405	0.078431	0.019608	establishment of protein localization to endoplasmic reticulum
GO:0030162	102	0.849474	0.780081	1.08896	0.078431	0.039216	regulation of proteolysis
GO:0070972	104	0.871343	0.799069	1.09045	0.058824	0.019608	protein localization to endoplasmic reticulum
GO:0002682	264	0.870213	0.796449	1.09262	0.019608	0.019608	regulation of immune system process
GO:0042060	127	0.83581	0.764882	1.09273	0.078431	0.019608	wound healing
GO:0016072	61	0.911036	0.832913	1.09379	0.078431	0.039216	rRNA metabolic process
GO:0032943	54	0.895699	0.817586	1.09554	0.156863	0.039216	mononuclear cell proliferation
GO:0006614	97	0.857893	0.782933	1.09574	0.058824	0.019608	SRP-dependent cotranslational protein targeting to membrane
GO:0051241	58	0.923842	0.842767	1.0962	0.078431	0.039216	negative regulation of multicellular organismal process
GO:0050878	128	0.835671	0.762227	1.09635	0.078431	0.039216	regulation of body fluid levels
GO:0006364	60	0.911415	0.83062	1.09727	0.019608	0.039216	rRNA processing
GO:0006613	99	0.86418	0.786086	1.09935	0.058824	0.019608	cotranslational protein targeting to membrane
GO:0044711	254	0.802306	0.729648	1.09958	0.058824	0.019608	single-organism biosynthetic process
GO:0044770	158	0.753626	0.682546	1.10414	0.078431	0.019608	cell cycle phase transition
GO:0044772	157	0.754565	0.682686	1.10529	0.176471	0.039216	mitotic cell cycle phase transition
GO:0071363	127	0.832063	0.752434	1.10583	0.058824	0.019608	cellular response to growth factor stimulus
GO:0051493	87	0.804814	0.727244	1.10666	0.156863	0.039216	regulation of cytoskeleton organization
GO:0007173	48	0.942686	0.851511	1.10707	0.137255	0.019608	epidermal growth factor receptor signaling pathway
GO:0038127	50	0.946875	0.855262	1.10712	0.058824	0.039216	ERBB signaling pathway
GO:0070661	56	0.897341	0.810026	1.10779	0.098039	0.039216	leukocyte proliferation
GO:0070848	128	0.831048	0.748428	1.11039	0.019608	0.019608	response to growth factor
GO:0032101	93	0.88087	0.793244	1.11047	0.019608	0.019608	regulation of response to external stimulus
GO:0034660	112	0.902247	0.812311	1.11072	0.078431	0.019608	ncRNA metabolic process
GO:0034470	76	0.921258	0.828902	1.11142	0.039216	0.019608	ncRNA processing
GO:2000116	56	0.975102	0.875279	1.11405	0.019608	0.019608	regulation of cysteine-type endopeptidase activity
GO:0044283	77	0.9541	0.855723	1.11496	0.039216	0.019608	small molecule biosynthetic process
GO:0010498	110	0.797497	0.713928	1.11706	0.176471	0.039216	proteasomal protein catabolic process
GO:0001817	104	0.831815	0.741901	1.12119	0.117647	0.019608	regulation of cytokine production
GO:0001816	116	0.830666	0.73568	1.12911	0.078431	0.019608	cytokine production
GO:0016197	44	0.964919	0.849124	1.13637	0.039216	0.098039	endosomal transport
GO:0042886	39	0.979414	0.859897	1.13899	0.019608	0.019608	amide transport
GO:0000082	83	0.854725	0.75001	1.13962	0.137255	0.039216	G1/S transition of mitotic cell cycle
GO:0044843	83	0.854725	0.75001	1.13962	0.117647	0.039216	cell cycle G1/S phase transition
GO:0002237	48	0.960936	0.841828	1.14149	0.039216	0.078431	response to molecule of bacterial origin
GO:1903047	245	0.738899	0.646674	1.14261	0.137255	0.019608	mitotic cell cycle process
GO:0072331	63	0.933666	0.8141	1.14687	0.058824	0.019608	signal transduction by p53 class mediator
GO:0071900	83	0.878438	0.765016	1.14826	0.078431	0.039216	regulation of protein serine/threonine kinase activity
GO:0043085	251	0.832698	0.724379	1.14953	0.019608	0.019608	positive regulation of catalytic activity
GO:0006997	33	0.982345	0.853561	1.15088	0.039216	0.215686	nucleus organization
GO:0000209	78	0.96917	0.839829	1.15401	0.019608	0.019608	protein polyubiquitination
GO:0042254	88	0.917516	0.794578	1.15472	0.039216	0.019608	ribosome biogenesis
GO:0007050	76	0.922484	0.798641	1.15507	0.078431	0.039216	cell cycle arrest
GO:0022613	153	0.849664	0.735038	1.15595	0.098039	0.019608	ribonucleoprotein complex biogenesis
GO:0032535	64	0.939406	0.809732	1.16014	0.019608	0.019608	regulation of cellular component size
GO:0042770	56	0.945591	0.814383	1.16111	0.058824	0.019608	signal transduction in response to DNA damage
GO:0051276	213	0.841621	0.724797	1.16118	0.019608	0.019608	chromosome organization
GO:0051338	209	0.858948	0.731021	1.175	0.019608	0.019608	regulation of transferase activity
GO:0051235	69	0.958072	0.812913	1.17857	0.019608	0.019608	maintenance of location
GO:0050865	96	0.848206	0.716276	1.18419	0.078431	0.039216	regulation of cell activation
GO:0000278	281	0.724627	0.610789	1.18638	0.058824	0.019608	mitotic cell cycle
GO:0044774	47	0.971927	0.815765	1.19143	0.019608	0.117647	mitotic DNA integrity checkpoint
GO:0044773	47	0.971927	0.815765	1.19143	0.019608	0.039216	mitotic DNA damage checkpoint
GO:0071156	46	0.980219	0.821208	1.19363	0.039216	0.078431	regulation of cell cycle arrest
GO:0051129	114	0.826835	0.69076	1.19699	0.039216	0.019608	negative regulation of cellular component organization
GO:2000134	47	0.968744	0.804911	1.20354	0.039216	0.078431	negative regulation of G1/S transition of mitotic cell cycle
GO:0010948	88	0.939448	0.776174	1.21036	0.019608	0.058824	negative regulation of cell cycle process
GO:0032147	45	0.948789	0.780781	1.21518	0.039216	0.156863	activation of protein kinase activity
GO:0030168	58	0.988158	0.80819	1.22268	0.019608	0.078431	platelet activation
GO:1903321	60	0.964923	0.786162	1.22738	0.039216	0.098039	negative regulation of protein modification by small protein conjugation or removal
GO:0031570	59	0.953276	0.775414	1.22938	0.039216	0.078431	DNA integrity checkpoint
GO:0000077	59	0.953276	0.775414	1.22938	0.019608	0.039216	DNA damage checkpoint
GO:0010564	129	0.898656	0.730744	1.22978	0.019608	0.019608	regulation of cell cycle process
GO:0031571	42	0.974625	0.79175	1.23098	0.039216	0.176471	mitotic G1 DNA damage checkpoint
GO:0044819	42	0.974625	0.79175	1.23098	0.019608	0.176471	mitotic G1/S transition checkpoint
GO:0090066	70	0.93309	0.756655	1.23318	0.039216	0.078431	regulation of anatomical structure size
GO:0071158	42	0.973917	0.789477	1.23362	0.039216	0.098039	positive regulation of cell cycle arrest
GO:0044783	43	0.972233	0.787722	1.23423	0.019608	0.235294	G1 DNA damage checkpoint
GO:0052547	68	0.963115	0.778666	1.23688	0.019608	0.039216	regulation of peptidase activity
GO:0072431	41	0.97521	0.787782	1.23792	0.019608	0.117647	signal transduction involved in mitotic G1 DNA damage checkpoint
GO:0006977	41	0.97521	0.787782	1.23792	0.039216	0.196078	DNA damage response signal transduction by p53 class mediator resulting in cell cycle arrest
GO:1902402	41	0.97521	0.787782	1.23792	0.039216	0.196078	signal transduction involved in mitotic DNA damage checkpoint
GO:0072395	41	0.97521	0.787782	1.23792	0.039216	0.196078	signal transduction involved in cell cycle checkpoint
GO:1902400	41	0.97521	0.787782	1.23792	0.019608	0.196078	intracellular signal transduction involved in G1 DNA damage checkpoint
GO:0045786	105	0.897574	0.725026	1.23799	0.019608	0.039216	negative regulation of cell cycle
GO:0052548	66	0.963764	0.776693	1.24086	0.019608	0.058824	regulation of endopeptidase activity
GO:0031397	57	0.976925	0.784435	1.24539	0.019608	0.098039	negative regulation of protein ubiquitination
GO:0007346	118	0.831476	0.664091	1.25205	0.039216	0.078431	regulation of mitotic cell cycle
GO:0032940	119	0.942769	0.752757	1.25242	0.019608	0.019608	secretion by cell
GO:0006887	57	0.994871	0.793241	1.25419	0.019608	0.058824	exocytosis
GO:0070647	201	0.804521	0.640264	1.25655	0.078431	0.019608	protein modification by small protein conjugation or removal
GO:0051347	159	0.889413	0.702545	1.26599	0.019608	0.019608	positive regulation of transferase activity
GO:0051443	51	0.978347	0.772603	1.2663	0.019608	0.176471	positive regulation of ubiquitin-protein transferase activity
GO:0051351	51	0.978347	0.772603	1.2663	0.039216	0.156863	positive regulation of ligase activity
GO:0051437	49	0.978465	0.772298	1.26695	0.019608	0.215686	positive regulation of ubiquitin-protein ligase activity involved in mitotic cell cycle
GO:1903320	81	0.940099	0.72381	1.29882	0.019608	0.078431	regulation of protein modification by small protein conjugation or removal
GO:0051439	51	0.978144	0.753064	1.29889	0.039216	0.215686	regulation of ubiquitin-protein ligase activity involved in mitotic cell cycle
GO:0031396	78	0.953945	0.731465	1.30416	0.019608	0.098039	regulation of protein ubiquitination
GO:0006629	158	0.853094	0.654072	1.30428	0.039216	0.098039	lipid metabolic process
GO:0032446	180	0.86054	0.658481	1.30686	0.019608	0.039216	protein modification by small protein conjugation
GO:0031145	54	0.977052	0.74756	1.30699	0.039216	0.176471	anaphase-promoting complex-dependent proteasomal ubiquitin-dependent protein catabolic process
GO:0031398	60	0.959359	0.733005	1.3088	0.039216	0.156863	positive regulation of protein ubiquitination
GO:0051438	54	0.975715	0.745408	1.30897	0.019608	0.156863	regulation of ubiquitin-protein transferase activity
GO:0051340	54	0.975715	0.745408	1.30897	0.019608	0.098039	regulation of ligase activity
GO:0030833	39	0.989347	0.752217	1.31524	0.019608	0.294118	regulation of actin filament polymerization
GO:0016567	165	0.88823	0.6722	1.32138	0.039216	0.039216	protein ubiquitination
GO:0007249	68	0.911669	0.689748	1.32174	0.039216	0.156863	I-kappaB kinase/NF-kappaB signaling
GO:0030041	43	0.969475	0.731573	1.32519	0.039216	0.372549	actin filament polymerization
GO:0051444	45	0.975935	0.729713	1.33742	0.039216	0.352941	negative regulation of ubiquitin-protein transferase activity
GO:0051436	45	0.975935	0.729713	1.33742	0.019608	0.313725	negative regulation of ubiquitin-protein ligase activity involved in mitotic cell cycle
GO:0051352	45	0.975935	0.729713	1.33742	0.039216	0.372549	negative regulation of ligase activity
GO:0000075	83	0.92955	0.694818	1.33783	0.019608	0.176471	cell cycle checkpoint
GO:1901991	76	0.957001	0.712653	1.34287	0.019608	0.196078	negative regulation of mitotic cell cycle phase transition
GO:1901988	76	0.957001	0.712653	1.34287	0.019608	0.098039	negative regulation of cell cycle phase transition
GO:0043254	74	0.943545	0.695238	1.35715	0.039216	0.215686	regulation of protein complex assembly
GO:0032271	45	0.978544	0.71303	1.37237	0.019608	0.294118	regulation of protein polymerization
GO:0007093	69	0.963154	0.700969	1.37403	0.019608	0.176471	mitotic cell cycle checkpoint
GO:0008610	84	0.947494	0.627524	1.50989	0.039216	0.470588	lipid biosynthetic process
GO:0033124	59	0.962111	0.635691	1.51349	0.019608	0.588235	regulation of GTP catabolic process
GO:0043087	59	0.962111	0.635691	1.51349	0.019608	0.392157	regulation of GTPase activity
