# Supplementary material for: Estimating the effects of transcription factors binding and histone modifications on gene expression levels in human cells
Source: Oncotarget. 2017 Apr 9;8(25):40090–103. doi: 10.18632/oncotarget.16988 (PMC5522221; doi:10.18632/oncotarget.16988)
Supplement: Supplementary file 11 [file oncotarget-08-40090-s011.xls]

## Sheet: biological process for K562
go_id	num_genes	tf_PCC	hm_PCC	tf_PCC/hm_PCC	tf_pval	hm_pval	go_term
GO:0009991	68	0.639974	0.870468	0.735207	0.568627	0.019608	response to extracellular stimulus
GO:0008284	107	0.631276	0.824947	0.765232	0.490196	0.019608	positive regulation of cell proliferation
GO:0045893	189	0.49501	0.637183	0.776873	0.784314	0.019608	positive regulation of transcription DNA-templated
GO:0051254	217	0.489633	0.61944	0.790445	0.588235	0.039216	positive regulation of RNA metabolic process
GO:0006892	31	0.770735	0.963796	0.799687	0.784314	0.019608	post-Golgi vesicle-mediated transport
GO:1902680	211	0.498159	0.614682	0.810434	0.686275	0.039216	positive regulation of RNA biosynthetic process
GO:0023061	42	0.74938	0.905557	0.827535	0.666667	0.039216	signal release
GO:0030155	45	0.705339	0.851948	0.827913	0.72549	0.019608	regulation of cell adhesion
GO:0030001	65	0.728396	0.874872	0.832574	0.490196	0.019608	metal ion transport
GO:0030003	54	0.691785	0.829675	0.833802	0.705882	0.039216	cellular cation homeostasis
GO:0060249	51	0.807929	0.954521	0.846423	0.313725	0.019608	anatomical structure homeostasis
GO:0048193	68	0.792853	0.934766	0.848183	0.372549	0.019608	Golgi vesicle transport
GO:0006873	57	0.693414	0.815346	0.850454	0.607843	0.039216	cellular ion homeostasis
GO:0045935	239	0.535496	0.627149	0.853858	0.215686	0.039216	positive regulation of nucleobase-containing compound metabolic process
GO:0055080	61	0.703636	0.822268	0.855726	0.509804	0.019608	cation homeostasis
GO:1901137	114	0.602953	0.700431	0.860831	0.431373	0.039216	carbohydrate derivative biosynthetic process
GO:0051130	141	0.628183	0.715624	0.877812	0.313725	0.019608	positive regulation of cellular component organization
GO:0007009	32	0.819955	0.933338	0.878519	0.647059	0.039216	plasma membrane organization
GO:0055085	133	0.572015	0.650043	0.879965	0.529412	0.039216	transmembrane transport
GO:0010557	244	0.571254	0.645702	0.884702	0.27451	0.039216	positive regulation of macromolecule biosynthetic process
GO:0034330	40	0.874685	0.980574	0.892013	0.27451	0.019608	cell junction organization
GO:0008380	214	0.586749	0.657367	0.892574	0.098039	0.039216	RNA splicing
GO:0051651	39	0.839471	0.940454	0.892623	0.431373	0.019608	maintenance of location in cell
GO:0006396	340	0.582551	0.651434	0.894259	0.117647	0.019608	RNA processing
GO:0050817	105	0.632469	0.701404	0.901719	0.431373	0.019608	coagulation
GO:0050878	116	0.624314	0.691961	0.902239	0.431373	0.019608	regulation of body fluid levels
GO:1902532	61	0.816389	0.901191	0.9059	0.215686	0.019608	negative regulation of intracellular signal transduction
GO:0090407	100	0.642551	0.702694	0.914411	0.411765	0.039216	organophosphate biosynthetic process
GO:0007155	94	0.780156	0.852595	0.915037	0.254902	0.019608	cell adhesion
GO:0022610	95	0.780157	0.851782	0.915912	0.078431	0.019608	biological adhesion
GO:1901699	91	0.681924	0.738409	0.923504	0.392157	0.039216	cellular response to nitrogen compound
GO:0050801	67	0.770591	0.83272	0.92539	0.215686	0.019608	ion homeostasis
GO:0045216	32	0.907489	0.980138	0.925879	0.470588	0.019608	cell-cell junction organization
GO:0034329	33	0.908937	0.981373	0.926189	0.313725	0.019608	cell junction assembly
GO:0042127	199	0.70376	0.755976	0.930929	0.117647	0.019608	regulation of cell proliferation
GO:0019725	108	0.683028	0.731658	0.933535	0.313725	0.039216	cellular homeostasis
GO:0048646	101	0.749363	0.797866	0.939209	0.196078	0.019608	anatomical structure formation involved in morphogenesis
GO:0000398	152	0.627367	0.666771	0.940903	0.196078	0.019608	mRNA splicing via spliceosome
GO:0000377	152	0.627367	0.666771	0.940903	0.27451	0.039216	RNA splicing via transesterification reactions with bulged adenosine as nucleophile
GO:0014070	97	0.778954	0.82785	0.940936	0.196078	0.019608	response to organic cyclic compound
GO:0051094	101	0.792617	0.841031	0.942435	0.117647	0.019608	positive regulation of developmental process
GO:0035556	370	0.560957	0.594256	0.943965	0.117647	0.019608	intracellular signal transduction
GO:0006913	131	0.670235	0.708739	0.945673	0.176471	0.019608	nucleocytoplasmic transport
GO:0051168	75	0.811057	0.852757	0.9511	0.137255	0.019608	nuclear export
GO:1901698	139	0.622437	0.653899	0.951886	0.27451	0.039216	response to nitrogen compound
GO:0031328	260	0.586549	0.614226	0.95494	0.117647	0.039216	positive regulation of cellular biosynthetic process
GO:0019083	111	0.749437	0.783533	0.956484	0.176471	0.019608	viral transcription
GO:0006979	62	0.781861	0.816977	0.957017	0.294118	0.039216	response to oxidative stress
GO:0051302	58	0.784497	0.819331	0.957485	0.313725	0.039216	regulation of cell division
GO:0030099	64	0.86793	0.906371	0.957588	0.058824	0.019608	myeloid cell differentiation
GO:0009199	210	0.623105	0.650465	0.957938	0.196078	0.019608	ribonucleoside triphosphate metabolic process
GO:0043413	38	0.816037	0.851785	0.958032	0.411765	0.039216	macromolecule glycosylation
GO:0009891	263	0.589622	0.615314	0.958246	0.137255	0.019608	positive regulation of biosynthetic process
GO:0048878	101	0.776022	0.808567	0.95975	0.137255	0.019608	chemical homeostasis
GO:0007420	86	0.727854	0.757944	0.9603	0.254902	0.019608	brain development
GO:0022411	178	0.727325	0.756898	0.960929	0.058824	0.019608	cellular component disassembly
GO:0051345	103	0.751953	0.782464	0.961007	0.078431	0.019608	positive regulation of hydrolase activity
GO:0019058	160	0.750169	0.780398	0.961265	0.039216	0.019608	viral life cycle
GO:0006613	94	0.734406	0.763937	0.961344	0.235294	0.019608	cotranslational protein targeting to membrane
GO:0000003	137	0.692085	0.719837	0.961447	0.235294	0.019608	reproduction
GO:0009896	33	0.91632	0.951426	0.963102	0.27451	0.019608	positive regulation of catabolic process
GO:0019080	115	0.738438	0.766583	0.963285	0.117647	0.019608	viral gene expression
GO:0044033	116	0.737318	0.764932	0.9639	0.196078	0.019608	multi-organism metabolic process
GO:0009611	154	0.642174	0.663722	0.967535	0.235294	0.039216	response to wounding
GO:0006612	110	0.772842	0.798087	0.968368	0.117647	0.039216	protein targeting to membrane
GO:1901565	193	0.715084	0.738314	0.968536	0.078431	0.019608	organonitrogen compound catabolic process
GO:0009607	105	0.642285	0.661955	0.970285	0.529412	0.039216	response to biotic stimulus
GO:0050793	235	0.681484	0.701879	0.970942	0.019608	0.019608	regulation of developmental process
GO:0030097	103	0.844479	0.865958	0.975196	0.058824	0.019608	hemopoiesis
GO:0045934	217	0.64618	0.66255	0.975292	0.117647	0.039216	negative regulation of nucleobase-containing compound metabolic process
GO:0016071	378	0.677878	0.694476	0.9761	0.019608	0.019608	mRNA metabolic process
GO:0031325	437	0.583599	0.597479	0.976769	0.039216	0.019608	positive regulation of cellular metabolic process
GO:0046700	324	0.749509	0.767267	0.976856	0.019608	0.019608	heterocycle catabolic process
GO:0019439	325	0.750589	0.7677	0.977711	0.039216	0.019608	aromatic compound catabolic process
GO:0044270	324	0.750791	0.767888	0.977735	0.019608	0.019608	cellular nitrogen compound catabolic process
GO:0007568	51	0.849543	0.868066	0.978662	0.333333	0.019608	aging
GO:0009893	462	0.582438	0.595032	0.978835	0.039216	0.019608	positive regulation of metabolic process
GO:0034655	319	0.749474	0.765483	0.979086	0.019608	0.019608	nucleobase-containing compound catabolic process
GO:0019219	666	0.607063	0.619572	0.97981	0.019608	0.019608	regulation of nucleobase-containing compound metabolic process
GO:1901361	330	0.75002	0.765459	0.97983	0.019608	0.019608	organic cyclic compound catabolic process
GO:0009141	216	0.622223	0.635018	0.979851	0.137255	0.019608	nucleoside triphosphate metabolic process
GO:0072657	154	0.779335	0.795107	0.980164	0.058824	0.019608	protein localization to membrane
GO:0065008	491	0.69058	0.704384	0.980403	0.019608	0.019608	regulation of biological quality
GO:0051247	235	0.696867	0.710345	0.981026	0.078431	0.019608	positive regulation of protein metabolic process
GO:0006259	310	0.58601	0.597275	0.981139	0.078431	0.019608	DNA metabolic process
GO:0051604	78	0.74824	0.761434	0.982672	0.352941	0.019608	protein maturation
GO:0045047	94	0.755635	0.7688	0.982876	0.196078	0.019608	protein targeting to ER
GO:0072599	94	0.755635	0.7688	0.982876	0.254902	0.019608	establishment of protein localization to endoplasmic reticulum
GO:0071407	34	0.92822	0.942341	0.985015	0.176471	0.019608	cellular response to organic cyclic compound
GO:0032270	222	0.701316	0.711964	0.985044	0.039216	0.019608	positive regulation of cellular protein metabolic process
GO:0009144	210	0.62305	0.631267	0.986983	0.215686	0.039216	purine nucleoside triphosphate metabolic process
GO:0045597	76	0.919908	0.930397	0.988726	0.039216	0.019608	positive regulation of cell differentiation
GO:0022613	171	0.699804	0.707415	0.989241	0.098039	0.039216	ribonucleoprotein complex biogenesis
GO:0043903	54	0.807366	0.815657	0.989835	0.352941	0.039216	regulation of symbiosis encompassing mutualism through parasitism
GO:0044707	762	0.581558	0.58668	0.99127	0.019608	0.019608	single-multicellular organism process
GO:0010604	431	0.601357	0.606327	0.991803	0.039216	0.019608	positive regulation of macromolecule metabolic process
GO:1902578	170	0.784263	0.790077	0.992641	0.039216	0.019608	single-organism localization
GO:1902580	170	0.784263	0.790077	0.992641	0.039216	0.019608	single-organism cellular localization
GO:0045595	170	0.747853	0.75318	0.992927	0.058824	0.019608	regulation of cell differentiation
GO:0051172	222	0.639887	0.644261	0.993211	0.137255	0.019608	negative regulation of nitrogen compound metabolic process
GO:0006412	274	0.722646	0.727	0.994011	0.019608	0.019608	translation
GO:0044710	970	0.509275	0.511516	0.995619	0.039216	0.039216	single-organism metabolic process
GO:0030218	35	0.890892	0.893222	0.997391	0.235294	0.019608	erythrocyte differentiation
GO:0090150	147	0.787384	0.789434	0.997403	0.098039	0.019608	establishment of protein localization to membrane
GO:0042325	185	0.729426	0.730551	0.99846	0.078431	0.019608	regulation of phosphorylation
GO:0032501	786	0.580485	0.581292	0.998612	0.019608	0.019608	multicellular organismal process
GO:0061024	283	0.769124	0.769782	0.999145	0.019608	0.019608	membrane organization
GO:0050658	88	0.72226	0.722592	0.999541	0.313725	0.019608	RNA transport
GO:0006950	662	0.642279	0.642289	0.999984	0.019608	0.019608	response to stress
GO:0048522	681	0.619901	0.618355	1.0025	0.019608	0.019608	positive regulation of cellular process
GO:0071822	421	0.693595	0.691818	1.00257	0.019608	0.019608	protein complex subunit organization
GO:0043933	505	0.671592	0.669573	1.00302	0.019608	0.019608	macromolecular complex subunit organization
GO:0045184	406	0.728516	0.726036	1.00342	0.019608	0.019608	establishment of protein localization
GO:0051704	469	0.689398	0.686771	1.00383	0.019608	0.019608	multi-organism process
GO:0018108	30	0.981602	0.976424	1.0053	0.137255	0.019608	peptidyl-tyrosine phosphorylation
GO:0071702	511	0.697604	0.69382	1.00545	0.019608	0.019608	organic substance transport
GO:0031324	363	0.644131	0.640613	1.00549	0.039216	0.019608	negative regulation of cellular metabolic process
GO:1901575	567	0.717983	0.713283	1.00659	0.019608	0.019608	organic substance catabolic process
GO:0044802	237	0.758068	0.752709	1.00712	0.039216	0.019608	single-organism membrane organization
GO:0018212	31	0.981442	0.974298	1.00733	0.019608	0.019608	peptidyl-tyrosine modification
GO:0051234	786	0.675302	0.670234	1.00756	0.019608	0.019608	establishment of localization
GO:0070972	100	0.771907	0.765857	1.0079	0.098039	0.039216	protein localization to endoplasmic reticulum
GO:0016192	223	0.775351	0.768938	1.00834	0.019608	0.019608	vesicle-mediated transport
GO:0044712	271	0.710939	0.70425	1.0095	0.039216	0.019608	single-organism catabolic process
GO:1901701	132	0.669241	0.66194	1.01103	0.27451	0.039216	cellular response to oxygen-containing compound
GO:0044248	560	0.734951	0.726551	1.01156	0.019608	0.019608	cellular catabolic process
GO:0042592	202	0.766846	0.757847	1.01187	0.019608	0.019608	homeostatic process
GO:0044765	606	0.698092	0.689674	1.01221	0.019608	0.019608	single-organism transport
GO:1901069	78	0.827455	0.817142	1.01262	0.137255	0.019608	guanosine-containing compound catabolic process
GO:0006184	77	0.829291	0.818559	1.01311	0.215686	0.019608	GTP catabolic process
GO:0006810	764	0.679609	0.670285	1.01391	0.019608	0.019608	transport
GO:0048518	729	0.637222	0.628237	1.0143	0.019608	0.019608	positive regulation of biological process
GO:0009056	602	0.722266	0.712044	1.01436	0.019608	0.019608	catabolic process
GO:0033036	563	0.694705	0.683969	1.0157	0.019608	0.019608	macromolecule localization
GO:0015031	388	0.736127	0.724462	1.0161	0.019608	0.019608	protein transport
GO:0019220	242	0.691302	0.679993	1.01663	0.039216	0.019608	regulation of phosphate metabolic process
GO:1901135	329	0.609364	0.599335	1.01673	0.058824	0.019608	carbohydrate derivative metabolic process
GO:0044093	253	0.717634	0.705665	1.01696	0.039216	0.019608	positive regulation of molecular function
GO:0051174	244	0.689374	0.677387	1.0177	0.039216	0.019608	regulation of phosphorus metabolic process
GO:0008104	477	0.716388	0.703412	1.01845	0.019608	0.019608	protein localization
GO:1901564	443	0.575254	0.564652	1.01878	0.039216	0.019608	organonitrogen compound metabolic process
GO:0051253	191	0.663485	0.651228	1.01882	0.117647	0.019608	negative regulation of RNA metabolic process
GO:1902531	193	0.654025	0.640489	1.02113	0.098039	0.019608	regulation of intracellular signal transduction
GO:0009968	131	0.738123	0.722692	1.02135	0.156863	0.019608	negative regulation of signal transduction
GO:0046039	79	0.825351	0.806849	1.02293	0.117647	0.019608	GTP metabolic process
GO:0016049	69	0.866364	0.846607	1.02334	0.117647	0.019608	cell growth
GO:0070727	348	0.73899	0.722081	1.02342	0.019608	0.019608	cellular macromolecule localization
GO:0016032	323	0.72226	0.705711	1.02345	0.019608	0.019608	viral process
GO:0006413	126	0.700972	0.68466	1.02382	0.215686	0.039216	translational initiation
GO:0044419	330	0.723564	0.706551	1.02408	0.019608	0.019608	interspecies interaction between organisms
GO:0044403	330	0.723564	0.706551	1.02408	0.019608	0.019608	symbiosis encompassing mutualism through parasitism
GO:0030182	147	0.747793	0.730051	1.0243	0.098039	0.019608	neuron differentiation
GO:0051336	170	0.765361	0.747186	1.02432	0.058824	0.019608	regulation of hydrolase activity
GO:0051252	552	0.621437	0.606381	1.02483	0.019608	0.019608	regulation of RNA metabolic process
GO:0051050	64	0.778684	0.75943	1.02535	0.333333	0.019608	positive regulation of transport
GO:0044764	324	0.723399	0.70531	1.02565	0.019608	0.019608	multi-organism cellular process
GO:0044265	330	0.750076	0.731217	1.02579	0.019608	0.019608	cellular macromolecule catabolic process
GO:0048870	133	0.748656	0.729693	1.02599	0.058824	0.019608	cell motility
GO:0051674	133	0.748656	0.729693	1.02599	0.117647	0.019608	localization of cell
GO:0051641	603	0.702762	0.684471	1.02672	0.019608	0.019608	cellular localization
GO:0009653	277	0.693504	0.674722	1.02784	0.019608	0.019608	anatomical structure morphogenesis
GO:1902582	379	0.746849	0.72648	1.02804	0.019608	0.019608	single-organism intracellular transport
GO:0048524	37	0.921741	0.896305	1.02838	0.235294	0.019608	positive regulation of viral process
GO:0010605	359	0.637867	0.619948	1.0289	0.039216	0.019608	negative regulation of macromolecule metabolic process
GO:0034613	345	0.742145	0.721052	1.02925	0.019608	0.019608	cellular protein localization
GO:0044281	613	0.574234	0.557842	1.02938	0.019608	0.019608	small molecule metabolic process
GO:0048534	107	0.859838	0.83528	1.0294	0.019608	0.019608	hematopoietic or lymphoid organ development
GO:0019538	993	0.701078	0.680763	1.02984	0.019608	0.019608	protein metabolic process
GO:0048585	150	0.740476	0.718886	1.03003	0.058824	0.019608	negative regulation of response to stimulus
GO:0072594	193	0.779706	0.756643	1.03048	0.019608	0.019608	establishment of protein localization to organelle
GO:0051656	62	0.830577	0.805702	1.03087	0.196078	0.039216	establishment of organelle localization
GO:0030162	94	0.820815	0.795723	1.03153	0.039216	0.019608	regulation of proteolysis
GO:0051649	549	0.711423	0.689306	1.03209	0.019608	0.019608	establishment of localization in cell
GO:0009057	354	0.758992	0.735279	1.03225	0.019608	0.019608	macromolecule catabolic process
GO:0097191	41	0.887874	0.859895	1.03254	0.313725	0.039216	extrinsic apoptotic signaling pathway
GO:0006605	203	0.772535	0.747737	1.03316	0.039216	0.019608	protein targeting
GO:0034654	718	0.684495	0.662223	1.03363	0.019608	0.019608	nucleobase-containing compound biosynthetic process
GO:0010648	134	0.730458	0.705984	1.03467	0.078431	0.019608	negative regulation of cell communication
GO:0043085	216	0.72182	0.697526	1.03483	0.019608	0.019608	positive regulation of catalytic activity
GO:0016070	931	0.651144	0.629009	1.03519	0.019608	0.019608	RNA metabolic process
GO:0050896	1146	0.612213	0.59129	1.03539	0.019608	0.019608	response to stimulus
GO:1901576	1112	0.651136	0.628807	1.03551	0.019608	0.019608	organic substance biosynthetic process
GO:0009892	385	0.638488	0.616077	1.03638	0.019608	0.019608	negative regulation of metabolic process
GO:0051179	899	0.668573	0.644528	1.03731	0.019608	0.019608	localization
GO:0019438	729	0.685946	0.66117	1.03747	0.019608	0.019608	aromatic compound biosynthetic process
GO:0016477	119	0.760911	0.733235	1.03775	0.078431	0.039216	cell migration
GO:0046907	464	0.735132	0.708232	1.03798	0.019608	0.019608	intracellular transport
GO:0018130	734	0.686562	0.661262	1.03826	0.019608	0.019608	heterocycle biosynthetic process
GO:0008285	85	0.837414	0.806512	1.03832	0.117647	0.019608	negative regulation of cell proliferation
GO:0090304	1097	0.63276	0.609271	1.03855	0.019608	0.019608	nucleic acid metabolic process
GO:1901362	754	0.684848	0.659135	1.03901	0.019608	0.019608	organic cyclic compound biosynthetic process
GO:0016482	310	0.754019	0.725618	1.03914	0.019608	0.019608	cytoplasmic transport
GO:0009119	230	0.656345	0.631187	1.03986	0.176471	0.019608	ribonucleoside metabolic process
GO:2000113	207	0.676414	0.650384	1.04002	0.078431	0.039216	negative regulation of cellular macromolecule biosynthetic process
GO:0008150	2585	0.570107	0.548013	1.04032	0.019608	0.019608	biological_process
GO:0034645	916	0.677066	0.650753	1.04043	0.019608	0.019608	cellular macromolecule biosynthetic process
GO:0080090	929	0.600402	0.576569	1.04134	0.019608	0.019608	regulation of primary metabolic process
GO:0006897	95	0.85032	0.816518	1.0414	0.058824	0.019608	endocytosis
GO:0009059	930	0.676255	0.649324	1.04148	0.019608	0.019608	macromolecule biosynthetic process
GO:0042278	227	0.659411	0.63315	1.04148	0.058824	0.019608	purine nucleoside metabolic process
GO:0006351	569	0.612153	0.587642	1.04171	0.019608	0.019608	transcription DNA-templated
GO:0006807	1430	0.611541	0.586478	1.04273	0.019608	0.019608	nitrogen compound metabolic process
GO:0010467	1135	0.636588	0.610245	1.04317	0.019608	0.019608	gene expression
GO:0032774	647	0.705926	0.676692	1.0432	0.019608	0.019608	RNA biosynthetic process
GO:0006725	1349	0.61322	0.587522	1.04374	0.019608	0.019608	cellular aromatic compound metabolic process
GO:0006401	136	0.767423	0.735187	1.04385	0.058824	0.019608	RNA catabolic process
GO:0046128	226	0.66039	0.632562	1.04399	0.058824	0.039216	purine ribonucleoside metabolic process
GO:0046483	1355	0.613224	0.587317	1.04411	0.019608	0.019608	heterocycle metabolic process
GO:0006753	278	0.596753	0.571321	1.04451	0.078431	0.039216	nucleoside phosphate metabolic process
GO:0006139	1325	0.613974	0.587761	1.0446	0.019608	0.019608	nucleobase-containing compound metabolic process
GO:0031323	926	0.608031	0.581874	1.04495	0.019608	0.019608	regulation of cellular metabolic process
GO:1901360	1386	0.614006	0.587288	1.04549	0.019608	0.019608	organic cyclic compound metabolic process
GO:0034641	1395	0.613717	0.586855	1.04577	0.019608	0.019608	cellular nitrogen compound metabolic process
GO:0008152	2090	0.586322	0.560168	1.04669	0.019608	0.019608	metabolic process
GO:0006886	274	0.75639	0.722172	1.04738	0.019608	0.019608	intracellular protein transport
GO:0044699	2030	0.608336	0.580575	1.04782	0.019608	0.019608	single-organism process
GO:0046434	168	0.739888	0.706114	1.04783	0.058824	0.039216	organophosphate catabolic process
GO:1901136	170	0.746037	0.711519	1.04851	0.058824	0.019608	carbohydrate derivative catabolic process
GO:0044238	1951	0.590956	0.563249	1.04919	0.019608	0.019608	primary metabolic process
GO:1901068	84	0.836907	0.797221	1.04978	0.156863	0.019608	guanosine-containing compound metabolic process
GO:0010558	214	0.673627	0.641589	1.04994	0.098039	0.019608	negative regulation of macromolecule biosynthetic process
GO:0044237	1979	0.592732	0.5644	1.0502	0.019608	0.019608	cellular metabolic process
GO:0032268	385	0.658207	0.626465	1.05067	0.019608	0.019608	regulation of cellular protein metabolic process
GO:0043624	102	0.734326	0.698597	1.05114	0.156863	0.019608	cellular protein complex disassembly
GO:0044763	1847	0.616082	0.586091	1.05117	0.019608	0.019608	single-organism cellular process
GO:0048872	51	0.912402	0.867881	1.0513	0.215686	0.019608	homeostasis of number of cells
GO:0044271	747	0.690207	0.656246	1.05175	0.019608	0.019608	cellular nitrogen compound biosynthetic process
GO:0009058	1126	0.655239	0.622927	1.05187	0.019608	0.019608	biosynthetic process
GO:0071704	1995	0.588925	0.559519	1.05256	0.019608	0.019608	organic substance metabolic process
GO:0044249	1094	0.659572	0.62651	1.05277	0.019608	0.019608	cellular biosynthetic process
GO:1901658	160	0.740507	0.703364	1.05281	0.078431	0.019608	glycosyl compound catabolic process
GO:0030029	112	0.773578	0.734587	1.05308	0.078431	0.039216	actin filament-based process
GO:0010033	420	0.676328	0.641244	1.05471	0.019608	0.019608	response to organic substance
GO:0006928	232	0.776838	0.73642	1.05488	0.019608	0.019608	cellular component movement
GO:0006355	501	0.624064	0.591281	1.05544	0.019608	0.019608	regulation of transcription DNA-templated
GO:0016043	1123	0.655161	0.620635	1.05563	0.019608	0.019608	cellular component organization
GO:0051128	336	0.641116	0.60681	1.05653	0.019608	0.019608	regulation of cellular component organization
GO:0048519	688	0.635257	0.60118	1.05668	0.019608	0.019608	negative regulation of biological process
GO:0009987	2408	0.576241	0.54505	1.05723	0.019608	0.019608	cellular process
GO:0022008	174	0.724136	0.68473	1.05755	0.078431	0.039216	neurogenesis
GO:0048699	163	0.725583	0.68569	1.05818	0.058824	0.039216	generation of neurons
GO:0006152	157	0.744052	0.703036	1.05834	0.098039	0.019608	purine nucleoside catabolic process
GO:0046130	157	0.744052	0.703036	1.05834	0.098039	0.039216	purine ribonucleoside catabolic process
GO:0009164	158	0.744363	0.7032	1.05854	0.058824	0.039216	nucleoside catabolic process
GO:0042454	158	0.744363	0.7032	1.05854	0.019608	0.039216	ribonucleoside catabolic process
GO:0031327	219	0.670278	0.633118	1.05869	0.098039	0.039216	negative regulation of cellular biosynthetic process
GO:0071840	1181	0.649403	0.613217	1.05901	0.019608	0.019608	cellular component organization or biogenesis
GO:1903050	31	0.956905	0.903069	1.05961	0.098039	0.039216	regulation of proteolysis involved in cellular protein catabolic process
GO:0009628	161	0.690566	0.651567	1.05985	0.078431	0.019608	response to abiotic stimulus
GO:0000184	98	0.787493	0.742955	1.05995	0.156863	0.039216	nuclear-transcribed mRNA catabolic process nonsense-mediated decay
GO:0009143	156	0.744502	0.702157	1.06031	0.117647	0.019608	nucleoside triphosphate catabolic process
GO:0051239	247	0.691127	0.651772	1.06038	0.078431	0.019608	regulation of multicellular organismal process
GO:0009146	155	0.744174	0.701184	1.06131	0.156863	0.019608	purine nucleoside triphosphate catabolic process
GO:0009207	155	0.744174	0.701184	1.06131	0.078431	0.039216	purine ribonucleoside triphosphate catabolic process
GO:0009203	155	0.744174	0.701184	1.06131	0.058824	0.019608	ribonucleoside triphosphate catabolic process
GO:0065003	356	0.626124	0.589367	1.06237	0.039216	0.019608	macromolecular complex assembly
GO:0042326	54	0.845779	0.795771	1.06284	0.215686	0.039216	negative regulation of phosphorylation
GO:0032989	153	0.738102	0.694397	1.06294	0.039216	0.039216	cellular component morphogenesis
GO:0010941	305	0.693427	0.651877	1.06374	0.019608	0.019608	regulation of cell death
GO:0071826	89	0.777857	0.731164	1.06386	0.117647	0.019608	ribonucleoprotein complex subunit organization
GO:0044267	923	0.711843	0.668175	1.06535	0.019608	0.019608	cellular protein metabolic process
GO:0032502	708	0.633294	0.594419	1.0654	0.019608	0.019608	developmental process
GO:0019222	1034	0.604177	0.566796	1.06595	0.019608	0.019608	regulation of metabolic process
GO:0006996	718	0.52956	0.496658	1.06625	0.039216	0.039216	organelle organization
GO:0043549	142	0.769766	0.72184	1.06639	0.098039	0.019608	regulation of kinase activity
GO:0006195	158	0.750322	0.702581	1.06795	0.058824	0.019608	purine nucleotide catabolic process
GO:0072523	158	0.750322	0.702581	1.06795	0.078431	0.019608	purine-containing compound catabolic process
GO:0023052	735	0.651461	0.609558	1.06874	0.019608	0.019608	signaling
GO:0044700	735	0.651461	0.609558	1.06874	0.019608	0.019608	single organism signaling
GO:0044260	1598	0.619475	0.579595	1.06881	0.019608	0.019608	cellular macromolecule metabolic process
GO:0006457	100	0.833892	0.78011	1.06894	0.098039	0.039216	protein folding
GO:2001141	518	0.623449	0.583084	1.06923	0.019608	0.019608	regulation of RNA biosynthetic process
GO:0000902	140	0.746788	0.698394	1.06929	0.039216	0.019608	cell morphogenesis
GO:0043170	1673	0.615537	0.575596	1.06939	0.019608	0.019608	macromolecule metabolic process
GO:0007154	750	0.651873	0.609435	1.06963	0.019608	0.019608	cell communication
GO:1903317	39	0.976599	0.912476	1.07027	0.019608	0.058824	regulation of protein maturation
GO:0070613	39	0.976599	0.912476	1.07027	0.019608	0.039216	regulation of protein processing
GO:0031175	115	0.765977	0.71506	1.07121	0.117647	0.039216	neuron projection development
GO:0009154	157	0.751894	0.701744	1.07146	0.039216	0.019608	purine ribonucleotide catabolic process
GO:0009261	157	0.751894	0.701744	1.07146	0.078431	0.019608	ribonucleotide catabolic process
GO:0080134	154	0.736499	0.687274	1.07162	0.039216	0.019608	regulation of response to stress
GO:1901292	161	0.752959	0.702526	1.07179	0.078431	0.019608	nucleoside phosphate catabolic process
GO:0000904	107	0.776168	0.72318	1.07327	0.137255	0.039216	cell morphogenesis involved in differentiation
GO:0065007	1546	0.638656	0.594619	1.07406	0.019608	0.019608	biological regulation
GO:0044767	696	0.625854	0.582667	1.07412	0.019608	0.019608	single-organism developmental process
GO:0048856	630	0.615282	0.572437	1.07485	0.019608	0.019608	anatomical structure development
GO:0048523	648	0.64637	0.600938	1.0756	0.019608	0.019608	negative regulation of cellular process
GO:0001932	160	0.770401	0.716031	1.07593	0.039216	0.019608	regulation of protein phosphorylation
GO:0040007	129	0.843146	0.783585	1.07601	0.019608	0.019608	growth
GO:0040011	178	0.815132	0.757181	1.07654	0.039216	0.019608	locomotion
GO:0033365	230	0.77785	0.72254	1.07655	0.019608	0.019608	protein localization to organelle
GO:0042981	300	0.714331	0.661857	1.07928	0.019608	0.019608	regulation of apoptotic process
GO:0043067	300	0.714331	0.661857	1.07928	0.019608	0.019608	regulation of programmed cell death
GO:0009719	216	0.715377	0.661968	1.08068	0.039216	0.019608	response to endogenous stimulus
GO:0031401	184	0.735378	0.680193	1.08113	0.039216	0.019608	positive regulation of protein modification process
GO:0035967	38	0.949976	0.878639	1.08119	0.137255	0.039216	cellular response to topologically incorrect protein
GO:0007166	322	0.716249	0.661945	1.08204	0.019608	0.019608	cell surface receptor signaling pathway
GO:0016265	434	0.680774	0.628852	1.08257	0.019608	0.019608	death
GO:0008219	433	0.680569	0.628619	1.08264	0.019608	0.019608	cell death
GO:0045859	136	0.778076	0.718576	1.0828	0.058824	0.039216	regulation of protein kinase activity
GO:0051171	713	0.644304	0.594992	1.08288	0.019608	0.019608	regulation of nitrogen compound metabolic process
GO:0048869	435	0.644719	0.59465	1.0842	0.019608	0.019608	cellular developmental process
GO:0060548	180	0.688744	0.634432	1.08561	0.058824	0.039216	negative regulation of cell death
GO:0006796	563	0.60779	0.559843	1.08564	0.039216	0.019608	phosphate-containing compound metabolic process
GO:0030036	99	0.820498	0.755287	1.08634	0.019608	0.019608	actin cytoskeleton organization
GO:0040008	91	0.853166	0.785302	1.08642	0.058824	0.019608	regulation of growth
GO:2000112	604	0.659777	0.606947	1.08704	0.019608	0.019608	regulation of cellular macromolecule biosynthetic process
GO:0007165	691	0.661931	0.608163	1.08841	0.019608	0.019608	signal transduction
GO:0071345	100	0.801698	0.736561	1.08843	0.098039	0.039216	cellular response to cytokine stimulus
GO:0006915	394	0.677946	0.622861	1.08844	0.019608	0.019608	apoptotic process
GO:0010556	626	0.655474	0.602126	1.0886	0.019608	0.019608	regulation of macromolecule biosynthetic process
GO:0010562	123	0.723897	0.664826	1.08885	0.196078	0.039216	positive regulation of phosphorus metabolic process
GO:0012501	398	0.677886	0.621853	1.09011	0.019608	0.019608	programmed cell death
GO:0019637	323	0.642391	0.588971	1.0907	0.058824	0.019608	organophosphate metabolic process
GO:0023051	345	0.699066	0.639274	1.09353	0.019608	0.019608	regulation of signaling
GO:0044085	516	0.698315	0.63767	1.0951	0.019608	0.019608	cellular component biogenesis
GO:0002682	161	0.813305	0.742386	1.09553	0.019608	0.039216	regulation of immune system process
GO:0050790	363	0.700098	0.63858	1.09634	0.019608	0.019608	regulation of catalytic activity
GO:0010646	348	0.700055	0.638409	1.09656	0.019608	0.019608	regulation of cell communication
GO:0051051	52	0.949251	0.865351	1.09695	0.039216	0.019608	negative regulation of transport
GO:0009605	260	0.675529	0.614452	1.0994	0.058824	0.019608	response to external stimulus
GO:0002520	117	0.845618	0.769135	1.09944	0.039216	0.019608	immune system development
GO:0032990	105	0.796746	0.723465	1.10129	0.058824	0.039216	cell part morphogenesis
GO:0006793	571	0.606787	0.550864	1.10152	0.019608	0.039216	phosphorus metabolic process
GO:0042176	53	0.977541	0.887118	1.10193	0.019608	0.019608	regulation of protein catabolic process
GO:0007399	249	0.673133	0.61076	1.10212	0.058824	0.019608	nervous system development
GO:0055086	288	0.634467	0.575666	1.10214	0.019608	0.058824	nucleobase-containing small molecule metabolic process
GO:0050794	1409	0.637895	0.578263	1.10312	0.019608	0.019608	regulation of cellular process
GO:0030154	412	0.663328	0.60115	1.10343	0.019608	0.019608	cell differentiation
GO:0031399	267	0.70717	0.639053	1.10659	0.039216	0.019608	regulation of protein modification process
GO:0048583	418	0.721895	0.650855	1.10915	0.019608	0.019608	regulation of response to stimulus
GO:0008283	296	0.72888	0.657109	1.10922	0.019608	0.019608	cell proliferation
GO:1901657	239	0.698953	0.629846	1.10972	0.039216	0.039216	glycosyl compound metabolic process
GO:0065009	422	0.679548	0.611435	1.1114	0.019608	0.019608	regulation of molecular function
GO:0002376	379	0.775572	0.69779	1.11147	0.019608	0.019608	immune system process
GO:0042221	540	0.696956	0.625923	1.11349	0.019608	0.019608	response to chemical
GO:0050789	1475	0.637903	0.572471	1.1143	0.019608	0.019608	regulation of biological process
GO:0006952	196	0.745564	0.669079	1.11431	0.058824	0.019608	defense response
GO:0030030	145	0.764245	0.685579	1.11474	0.078431	0.019608	cell projection organization
GO:0016310	292	0.74178	0.664685	1.11599	0.019608	0.019608	phosphorylation
GO:0051726	230	0.687628	0.614205	1.11954	0.019608	0.019608	regulation of cell cycle
GO:0042327	115	0.769961	0.687676	1.11966	0.039216	0.058824	positive regulation of phosphorylation
GO:0048468	244	0.681894	0.608639	1.12036	0.039216	0.039216	cell development
GO:0006200	80	0.825852	0.736525	1.12128	0.078431	0.039216	ATP catabolic process
GO:0006402	124	0.792898	0.706784	1.12184	0.058824	0.039216	mRNA catabolic process
GO:0071310	306	0.726094	0.644514	1.12658	0.019608	0.019608	cellular response to organic substance
GO:0019882	86	0.778155	0.690616	1.12675	0.196078	0.039216	antigen processing and presentation
GO:0009158	81	0.826844	0.733795	1.12681	0.156863	0.019608	ribonucleoside monophosphate catabolic process
GO:0009966	321	0.711621	0.631308	1.12722	0.019608	0.039216	regulation of signal transduction
GO:0006468	210	0.759255	0.673342	1.12759	0.039216	0.019608	protein phosphorylation
GO:0006955	193	0.812902	0.720657	1.128	0.019608	0.019608	immune response
GO:0048584	193	0.785396	0.695819	1.12874	0.058824	0.019608	positive regulation of response to stimulus
GO:0048513	350	0.660991	0.584234	1.13138	0.019608	0.019608	organ development
GO:0007275	589	0.638106	0.563426	1.13255	0.019608	0.039216	multicellular organismal development
GO:0031326	648	0.661222	0.583471	1.13326	0.019608	0.019608	regulation of cellular biosynthetic process
GO:0033554	384	0.632983	0.558408	1.13355	0.019608	0.019608	cellular response to stress
GO:0022607	430	0.706658	0.622939	1.13439	0.019608	0.019608	cellular component assembly
GO:0010468	696	0.661964	0.583532	1.13441	0.019608	0.019608	regulation of gene expression
GO:0006281	148	0.733535	0.646611	1.13443	0.039216	0.137255	DNA repair
GO:0070271	270	0.657082	0.578737	1.13537	0.019608	0.058824	protein complex biogenesis
GO:0009889	656	0.661371	0.579606	1.14107	0.019608	0.019608	regulation of biosynthetic process
GO:0009161	144	0.719883	0.630368	1.142	0.039216	0.098039	ribonucleoside monophosphate metabolic process
GO:0000956	120	0.805472	0.704414	1.14346	0.039216	0.019608	nuclear-transcribed mRNA catabolic process
GO:0051246	442	0.696828	0.608785	1.14462	0.019608	0.019608	regulation of protein metabolic process
GO:0045087	140	0.813286	0.708979	1.14712	0.039216	0.019608	innate immune response
GO:0043087	45	0.96243	0.838368	1.14798	0.019608	0.098039	regulation of GTPase activity
GO:0060255	919	0.647104	0.561827	1.15179	0.019608	0.019608	regulation of macromolecule metabolic process
GO:0006461	269	0.663761	0.575887	1.15259	0.019608	0.058824	protein complex assembly
GO:0051347	141	0.776356	0.671859	1.15553	0.039216	0.039216	positive regulation of transferase activity
GO:0051338	198	0.778522	0.672579	1.15752	0.019608	0.019608	regulation of transferase activity
GO:0034660	136	0.75832	0.653001	1.16128	0.078431	0.019608	ncRNA metabolic process
GO:0050776	109	0.848186	0.728756	1.16388	0.078431	0.019608	regulation of immune response
GO:0007017	138	0.770648	0.659118	1.16921	0.058824	0.039216	microtubule-based process
GO:0044092	197	0.694553	0.592547	1.17215	0.039216	0.098039	negative regulation of molecular function
GO:0051301	234	0.73165	0.619769	1.18052	0.039216	0.039216	cell division
GO:0070647	195	0.708003	0.594932	1.19006	0.019608	0.156863	protein modification by small protein conjugation or removal
GO:0048731	494	0.646014	0.538413	1.19985	0.019608	0.039216	system development
GO:0043412	578	0.678019	0.562802	1.20472	0.019608	0.019608	macromolecule modification
GO:0051716	913	0.678793	0.562746	1.20622	0.019608	0.019608	cellular response to stimulus
GO:0070887	368	0.709378	0.587552	1.20735	0.019608	0.019608	cellular response to chemical stimulus
GO:0044257	166	0.762788	0.631529	1.20784	0.019608	0.019608	cellular protein catabolic process
GO:0060341	129	0.822516	0.678061	1.21304	0.039216	0.039216	regulation of cellular localization
GO:0051248	164	0.792654	0.646656	1.22577	0.019608	0.058824	negative regulation of protein metabolic process
GO:0006469	34	0.965088	0.775818	1.24396	0.039216	0.313725	negative regulation of protein kinase activity
GO:0006464	550	0.688726	0.552292	1.24703	0.019608	0.019608	cellular protein modification process
GO:0036211	550	0.688726	0.552292	1.24703	0.019608	0.019608	protein modification process
GO:0007010	202	0.803554	0.642585	1.2505	0.019608	0.019608	cytoskeleton organization
GO:0030811	56	0.967363	0.772662	1.25199	0.019608	0.098039	regulation of nucleotide catabolic process
GO:0033121	56	0.967363	0.772662	1.25199	0.019608	0.137255	regulation of purine nucleotide catabolic process
GO:0009118	56	0.967363	0.772662	1.25199	0.039216	0.156863	regulation of nucleoside metabolic process
GO:1902589	486	0.634626	0.504599	1.25768	0.019608	0.137255	single-organism organelle organization
GO:0018193	151	0.712779	0.564922	1.26173	0.039216	0.137255	peptidyl-amino acid modification
GO:0009894	136	0.921456	0.72626	1.26877	0.019608	0.039216	regulation of catabolic process
GO:0031329	122	0.92282	0.71691	1.28722	0.019608	0.039216	regulation of cellular catabolic process
GO:0002252	90	0.877961	0.678708	1.29358	0.039216	0.078431	immune effector process
GO:1900542	64	0.939131	0.722256	1.30027	0.019608	0.156863	regulation of purine nucleotide metabolic process
GO:0051049	188	0.807412	0.607617	1.32882	0.019608	0.078431	regulation of transport
GO:0032879	260	0.70088	0.5093	1.37616	0.019608	0.27451	regulation of localization
